# Supplementary material for: Proteomic Changes Associated With Endogenous FBXW7 Mutations in Moderately Differentiated Endometrial Cancer Cells Include Increased TROP2 and Galectin‐3 Levels
Source: Cancer Med. 2025 Mar 14;14(6):e70765. doi: 10.1002/cam4.70765 (PMC11909011; doi:10.1002/cam4.70765)
Supplement: Supplementary file 2 — Table S1. [file CAM4-14-e70765-s002.xlsx]

## Sheet: Column Definitions
Column Name	Definition
Accession	is the UniProt accession number for the assigned protein
Calculated m/z	is the calculated, accurate mass-to-charge ratio of the identified peptide from the primary amino acid sequence and associated modifications
Charge	is the observed charge state for the identified peptide
Count in Details	is the number of times the designated modification site is represented from all peptide assignments in the Details tab. These redundant assignments can be as a result of multiple MS/MS spectra for the same peptide ion or from distinct peptide ions due to multiple charge states, presence of oxidized methionine and overlapping sequence
Delta Cn	is the delta Xcorr value. In general, a Delta Cn of 0.1 or greater is good
Description	is the FASTA database description of the protein entry
Fold Change	is the relative fold-change between the TMT reporter ion intensities of the experimental (numerator) and control (denominator) conditions. A negative value indicates the peptide is more abundant in the control condition
Gene Name	is the gene name for the assigned protein. In some cases, the Gene Name is hyperlinked (when in blue text) when there are siRNA products available at CST
Intensity	is the TMT reporter ion intensity observed during the MS/MS of the peptide. A blank intensity value indicates that a chromatographic peak corresponding to that peptide was not found.
kD	is the translated molecular weight of the assigned protein
Mass Accuracy (ppm)	is the mass measurement error obtained between the observed and theoretical mass of the assigned peptide
MS2 Spectrum Number	is the spectrum number of the MS2 channel of the raw LC-MS/MS data file
Peptide	is the amino acid sequence for the peptide assignment
Retention Time	is the corresponding apex retention time of the parent ion from the MS channel of the raw LC-MS/MS data file
Species	indicates the origin(s) of the identified peptide
URL	is the URL address for the PhosphoSitePlus web site for the protein assignment
Xcorr	is the primary SEQUEST score for the identified peptide, which is based on the correlation of the experimental MS/MS spectrum and a theoretical MS/MS spectrum derived from the assigned sequence
Discriminant	is the linear discriminant analysis score. The higher the score, the higher confidence in the assignment of the peptide sequence to the MS/MS spectrum
Sum Signal to Noise	is the summed S/N for the TMT reporter ion across all LCMS injections.
Isolation Specificity	is a measure of the purity of the peptide isolated for MS/MS identification and TMT quantification.

## Sheet: Table S1
Table S1: Total proteins with significantly (p<0.05) different levels in HEC-1-B CRISPR edited FBXW7 mutation-corrected cells (Clone 2H9) compared to FBXW7 R367X mutant parental cells with ≥+/- 2.0 average fold change.
									Normalization Factor	1.04929	1.35305	2.09003	2.23615	1.37789	1.06363	1.16565	2.13847	1.67257	1.15215	1	1.06971	1.25174	1.89308	1.16271						MEDIAN =	-0.0138189	0.167753	0.00129304	0.143382	0.011991	0.166697
			Normalized Fold Change	p value (based on replicates)			Peptide Count			Normalized Sum Signal : Noise															Raw Ratio						Log2 Ratio						Normalized Log2 Ratio						Normalized Fold Change						p value (based on individual peptides)
Index	Gene Name	Protein Name	HEC1B Clone 2H9 R123 : HEC1B Parental R123	HEC1B Clone 2H9 R123 : HEC1B Parental R123	Protein Type	Description	Plex 1	Plex 2	Plex 3	HEC1B Parental R1 (128b)	HEC1B Clone 2H9 R1 (129a)	JHUEM1 Parental R1 (129b)	JHUEM1 Clone 2B1 R1 (130a)	Control Mix (131)	HEC1B Parental R2 (128b)	HEC1B Clone 2H9 R2 (129a)	JHUEM1 Parental R2 (129b)	JHUEM1 Clone 2B1 R2 (130a)	Control Mix (131)	HEC1B Parental R3 (128b)	HEC1B Clone 2H9 R3 (129a)	JHUEM1 Parental R3 (129b)	JHUEM1 Clone 2B1 R3 (130a)	Control Mix (131)	HEC1B Clone 2H9 R1 : HEC1B Parental R1	JHUEM1 Clone 2B1 R1 : JHUEM1 Parental R1	HEC1B Clone 2H9 R2 : HEC1B Parental R2	JHUEM1 Clone 2B1 R2 : JHUEM1 Parental R2	HEC1B Clone 2H9 R3 : HEC1B Parental R3	JHUEM1 Clone 2B1 R3 : JHUEM1 Parental R3	HEC1B Clone 2H9 R1 : HEC1B Parental R1	JHUEM1 Clone 2B1 R1 : JHUEM1 Parental R1	HEC1B Clone 2H9 R2 : HEC1B Parental R2	JHUEM1 Clone 2B1 R2 : JHUEM1 Parental R2	HEC1B Clone 2H9 R3 : HEC1B Parental R3	JHUEM1 Clone 2B1 R3 : JHUEM1 Parental R3	HEC1B Clone 2H9 R1 : HEC1B Parental R1	JHUEM1 Clone 2B1 R1 : JHUEM1 Parental R1	HEC1B Clone 2H9 R2 : HEC1B Parental R2	JHUEM1 Clone 2B1 R2 : JHUEM1 Parental R2	HEC1B Clone 2H9 R3 : HEC1B Parental R3	JHUEM1 Clone 2B1 R3 : JHUEM1 Parental R3	HEC1B Clone 2H9 R1 : HEC1B Parental R1	JHUEM1 Clone 2B1 R1 : JHUEM1 Parental R1	HEC1B Clone 2H9 R2 : HEC1B Parental R2	JHUEM1 Clone 2B1 R2 : JHUEM1 Parental R2	HEC1B Clone 2H9 R3 : HEC1B Parental R3	JHUEM1 Clone 2B1 R3 : JHUEM1 Parental R3	HEC1B Clone 2H9 R1 : HEC1B Parental R1
6690	SLPI	SLPI	-19.7727	0.0112465	Secreted protein	Antileukoproteinase	2	5	3	42.4777	1	855.656	19.3791	106.738	139.842	14.4855	2967.74	49.6648	415.639	38.1904	1	1230	14.1798	135.442	0.0235418	0.0226483	0.103585	0.0167349	0.0261846	0.0115283	-5.40863	-5.46445	-3.27111	-5.901	-5.25514	-6.43867	-5.39481	-5.63221	-3.2724	-6.04438	-5.26713	-6.60537	-42.0728	-49.5979	-9.66255	-65.9994	-38.5091	-97.3676	0.0831467
6342	SCIN	SCIN	-16.3963	0.0012417	Adhesion or extracellular matrix protein	Adseverin	26	30	29	19159.3	1083.32	376.351	515.849	3469.27	23093.6	1568.07	582.617	761.732	4668.26	20481.7	1225.9	332.066	414.734	3931.62	0.0565428	1.37066	0.0679008	1.30743	0.0598536	1.24895	-4.14451	0.454869	-3.88043	0.386735	-4.06242	0.320716	-4.13069	0.287116	-3.88172	0.243354	-4.07441	0.154019	-17.5171	1.2202	-14.7406	1.18374	-16.8469	1.11266	3.31304e-06
6663	SLC39A8	SLC39A8	-15.1995	0.0549948	Receptor, channel, transporter or cell surface protein	Zinc transporter ZIP8	1	2	1	12.0258	1	548.812	11.9482	110.766	25.3017	1	871.899	20.1787	124.352	10.1633	1	466.486	8.60441	92.8776	0.0831547	0.0217711	0.039523	0.0231434	0.0983936	0.0184452	-3.58806	-5.52144	-4.66116	-5.43326	-3.34529	-5.76061	-3.57424	-5.6892	-4.66246	-5.57664	-3.35728	-5.92731	-11.9111	-51.5964	-25.3244	-47.7238	-10.2481	-60.8553	–
7230	TESC	TESC	-13.7183	0.00074582	Unknown function	Calcineurin B homologous protein 3	4	8	10	1305.25	108.186	8.0405	2539.2	512.992	2309.67	161.126	68.4534	3583.9	983.891	2590.83	172.765	20.1879	3809.73	1009.24	0.0828853	315.801	0.0697618	52.3554	0.0666833	188.714	-3.59274	8.30287	-3.84142	5.71027	-3.90653	7.56005	-3.57892	8.13512	-3.84271	5.56688	-3.91852	7.39336	-11.9499	281.135	-14.3473	47.4023	-15.1214	168.121	0.0329109
3486	ITGB4	ITGB4	-13.6395	0.0145143	Receptor, channel, transporter or cell surface protein	Integrin beta-4	13	14	14	2773.78	129.199	1201.73	133.977	619.238	2380.53	180.523	1164.69	2129.57	623.596	3138.08	343.963	1245.5	3877.64	1004.18	0.0465788	0.111487	0.0758333	1.82844	0.109609	3.11332	-4.42418	-3.16505	-3.72102	0.870612	-3.18956	1.63846	-4.41036	-3.33281	-3.72232	0.72723	-3.20155	1.47176	-21.2643	-10.0757	-13.1986	1.65546	-9.19944	2.7736	0.0026378
5304	PLCG2	PLCG2	-9.46109	0.00208798	Enzyme, misc.	1-phosphatidylinositol 4,5-bisphosphate phosphodiesterase gamma-2	15	15	31	1103.9	83.1992	13411.4	297.521	1892.8	1030.93	103.264	14901.1	228.722	1948.81	1744.22	242.189	21676.9	706.004	2710.72	0.0753685	0.0221842	0.100166	0.0153493	0.138853	0.0325694	-3.72989	-5.49433	-3.31954	-6.02568	-2.84837	-4.94034	-3.71607	-5.66208	-3.32083	-6.16906	-2.86036	-5.10704	-13.1417	-50.6356	-9.99241	-71.9569	-7.26199	-34.4644	0.0213977
4515	L1CAM	NCAM-L1	-9.20518	0.000418785	Receptor, channel, transporter or cell surface protein	Neural cell adhesion molecule L1	12	16	19	4028.7	474.512	369.285	542.592	873.778	6920.26	731.281	404.863	2248.13	1604.84	6680.31	691.336	271.61	2113.75	1450.95	0.117783	1.4693	0.105672	5.55281	0.103489	7.7823	-3.0858	0.555132	-3.24233	2.47322	-3.27245	2.9602	-3.07198	0.387379	-3.24362	2.32984	-3.28445	2.7935	-8.40926	1.30802	-9.47169	5.02748	-9.74354	6.9331	0.00777096
7806	UCP1	UCP1	-7.93223	0.0147265	Mitochondrial protein	Mitochondrial brown fat uncoupling protein 1	4	5	3	39.8636	6.17426	2026.1	36.7659	237.212	38.9972	1	1609.13	140.649	187.287	35.0345	6.56712	1188.3	24.5079	131.254	0.154885	0.0181462	0.0256428	0.0874065	0.187447	0.0206243	-2.69073	-5.78419	-5.2853	-3.51611	-2.41544	-5.59951	-2.67691	-5.95194	-5.28659	-3.6595	-2.42744	-5.76621	-6.39487	-61.9032	-39.0322	-12.6362	-5.37936	-54.4255	0.0952627
2620	FN3K	FN3K	-7.39013	0.00874216	Kinase, other	Fructosamine-3-kinase	2	1	3	25.1082	2.49431	371.557	12.9126	134.17	3.93144	1	25.8417	1	20.3071	16.6431	1	184.078	7.33406	78.2413	0.0993424	0.0347526	0.25436	0.0386972	0.0600851	0.0398421	-3.33145	-4.84673	-1.97506	-4.69163	-4.05685	-4.64956	-3.31763	-5.01449	-1.97635	-4.83501	-4.06884	-4.81626	-9.97023	-32.3229	-3.93496	-28.5419	-16.782	-28.1734	0.468749
209	AGR2	AGR2	-7.20926	0.00195261	Secreted protein	Anterior gradient protein 2 homolog	11	13	17	241.779	1	16509.3	206.896	1906.55	318.383	28.1457	20115.4	243.401	2429.98	441.466	117.082	23941.3	272.654	2336.81	0.00413601	0.0125321	0.0884021	0.0121002	0.265213	0.0113884	-7.91754	-6.31823	-3.49978	-6.36882	-1.91478	-6.45629	-7.90373	-6.48599	-3.50107	-6.51221	-1.92677	-6.62298	-239.474	-89.6347	-11.3221	-91.2786	-3.80203	-98.5637	0.00145523
5197	PHGDH	PHGDH	-5.56152	0.000464692	Cell development/differentiation	D-3-phosphoglycerate dehydrogenase	42	42	46	6699.63	1107.09	1825.38	24341	6886.2	6684	1355.71	1272.32	25585.2	6586.3	5519.52	955.061	1637.45	18827.1	5282.39	0.165247	13.3348	0.20283	20.1091	0.173033	11.4978	-2.59731	3.73712	-2.30166	4.32978	-2.53088	3.52329	-2.58349	3.56937	-2.30295	4.1864	-2.54287	3.35659	-5.99387	11.871	-4.93466	18.2067	-5.82746	10.2432	1.39152e-08
7100	TACSTD2	TACSTD2	-5.08327	0.0144563	Receptor, channel, transporter or cell surface protein	Tumor-associated calcium signal transducer 2	6	4	6	118.842	38.2751	5446.92	114.288	680.752	75.551	1	4183.08	41.7859	413.953	111.216	28.777	5921.72	97.0838	573.483	0.322066	0.0209821	0.0132361	0.00998926	0.258749	0.0163945	-1.63457	-5.57469	-6.23938	-6.64541	-1.95038	-5.93064	-1.62075	-5.74245	-6.24067	-6.78879	-1.96237	-6.09734	-3.07535	-53.5364	-75.6187	-110.568	-3.89701	-68.4672	0.0126056
2701	LGALS3	galectin-3	-5.03801	0.0138778	Receptor, channel, transporter or cell surface protein	Galectin-3	10	14	15	687.797	119.765	18510.1	521.144	2244.13	927.244	324.03	23402.8	647.444	2638.72	747.545	56.1682	19026.2	610.12	2058.62	0.174128	0.0281545	0.349455	0.0276652	0.0751369	0.0320674	-2.52178	-5.15049	-1.51682	-5.17578	-3.73433	-4.96275	-2.50796	-5.31824	-1.51812	-5.31916	-3.74633	-5.12945	-5.68816	-39.8979	-2.86417	-39.9234	-13.4201	-35.004	3.70198e-05
4091	METTL7B	METTL7B	-4.609	0.00122017	Enzyme, misc.	Methyltransferase-like protein 7B	4	7	6	606.52	121.489	76.0807	16.3537	218.251	2334.19	496.846	361.172	102.208	786.726	1331.02	320.842	296.677	71.3543	488.267	0.200306	0.214952	0.212856	0.282991	0.241049	0.240512	-2.31972	-2.21791	-2.23205	-1.82117	-2.0526	-2.05582	-2.30591	-2.38567	-2.23334	-1.96456	-2.06459	-2.22252	-4.94478	-5.22585	-4.70222	-3.90293	-4.18316	-4.66707	0.0530077
4889	OGDHL	OGDHL	-4.44531	0.0516059	Enzyme, misc.	2-oxoglutarate dehydrogenase-like, mitochondrial	3	4	3	179.827	49.41	57.7301	844.572	143.202	542.553	140.867	190.401	2159.14	257.722	177.148	31.1215	37.3416	598.013	66.9906	0.274764	14.6297	0.259637	11.3399	0.175681	16.0146	-1.86373	3.87082	-1.94543	3.50334	-2.50897	4.00132	-1.84991	3.70307	-1.94672	3.35996	-2.52096	3.83462	-3.60479	13.0237	-3.85498	10.2671	-5.73966	14.2671	0.051304
1715	CYGB	CYGB	-4.23336	0.0372964	Unknown function	Cytoglobin	4	2	2	49.5793	14.4008	1509.03	338.668	246.514	14.2015	1	621.477	108.579	79.338	24.7705	9.51905	1187.43	267.702	190.647	0.29046	0.224428	0.0704149	0.174711	0.38429	0.225446	-1.78359	-2.15568	-3.82798	-2.51696	-1.37973	-2.14915	-1.76977	-2.32343	-3.82927	-2.66034	-1.39172	-2.31584	-3.40999	-5.0052	-14.2143	-6.32183	-2.62392	-4.97896	0.023664
3449	LNPEP	IRAP	-3.93106	0.00621465	Protease	Leucyl-cystinyl aminopeptidase	22	20	20	1694.17	370.928	4071.34	2544.27	2139.4	1298.9	359.405	3309.65	2559.83	2003.54	1330.63	366.126	3325.99	1922.13	1751.88	0.218945	0.624922	0.2767	0.773444	0.275152	0.577913	-2.19136	-0.678252	-1.8536	-0.370631	-1.8617	-0.791077	-2.17754	-0.846004	-1.8549	-0.514013	-1.87369	-0.957774	-4.52383	-1.79752	-3.61726	-1.42802	-3.66469	-1.94231	1.72106e-05
7263	THEMIS2	THEMIS2	-3.818	0.00715671	Adaptor/scaffold	Protein THEMIS2	7	8	5	166.138	58.7666	2596.09	118.478	545.01	199.399	73.9667	3041.86	110.797	543.389	82.9542	1	1673.53	39.6625	309.191	0.353721	0.0456369	0.370949	0.0364241	0.0120548	0.0236999	-1.49932	-4.45366	-1.43071	-4.77896	-6.37424	-5.39898	-1.4855	-4.62141	-1.432	-4.92234	-6.38623	-5.56567	-2.80014	-24.614	-2.69821	-30.3231	-83.6466	-47.3625	0.021784
5349	PLXND1	PLXND1	-3.7047	0.00326406	Receptor, channel, transporter or cell surface protein	Plexin-D1	1	1	1	29.5112	7.10994	28.8358	1	25.6301	28.1948	8.10487	20.0148	1	18.8407	36.4453	10.1394	30.2994	12.3988	26.5204	0.240923	0.0346791	0.28746	0.049963	0.278209	0.409209	-2.05335	-4.84979	-1.79857	-4.323	-1.84576	-1.28909	-2.03953	-5.01754	-1.79986	-4.46638	-1.85775	-1.45579	-4.11113	-32.3915	-3.48187	-22.1062	-3.62441	-2.74306	–
8209	ZNF185	ZNF185	-3.69931	0.00767911	DNA-binding	Zinc finger protein 185	5	11	11	536.802	133.132	549.93	51.7256	222.486	1189.96	329.679	1496.38	138.917	588.317	1423.37	419.266	1796.52	196.569	735.334	0.248009	0.0940585	0.277051	0.0928357	0.294559	0.109416	-2.01154	-3.4103	-1.85177	-3.42918	-1.76337	-3.1921	-1.99772	-3.57805	-1.85307	-3.57256	-1.77536	-3.3588	-3.99368	-11.9426	-3.61268	-11.8973	-3.42324	-10.2589	0.0778942
3060	HAPLN3	HAPLN3	-3.47796	0.00148824	Secreted protein	Hyaluronan and proteoglycan link protein 3	10	7	14	214.155	55.7588	5331.13	344.051	669.826	150.508	38.4883	4571.11	165.115	529.832	220.272	76.1614	5738.8	324.054	684.057	0.260366	0.0645363	0.255723	0.0361213	0.34576	0.0564672	-1.94139	-3.95375	-1.96735	-4.79101	-1.53216	-4.14644	-1.92757	-4.1215	-1.96864	-4.93439	-1.54415	-4.31314	-3.80413	-17.4058	-3.91399	-30.5773	-2.91632	-19.8786	0.000602031
58	ABHD11	ABHD11	-3.38737	0.00248901	Enzyme, misc.	Protein ABHD11	17	11	14	1598.1	529.745	15232.9	1310.95	2339.48	908.838	273.865	10902.1	882.705	1322.96	1218.2	315.133	12302.5	876.745	1674.6	0.331484	0.0860598	0.301336	0.0809663	0.258688	0.0712657	-1.59299	-3.53852	-1.73056	-3.62653	-1.95072	-3.81065	-1.57917	-3.70627	-1.73185	-3.76992	-1.96271	-3.97735	-2.98798	-13.0526	-3.32153	-13.6414	-3.89793	-15.7507	0.0040502
4875	OCLN	occludin	-3.35913	0.00163221	Receptor, channel, transporter or cell surface protein	Occludin	5	3	6	1111.99	315.122	2459.36	278.494	687.677	861.76	265.086	2392.99	177.796	528.288	1142.45	349.821	3455.12	307.516	782.439	0.283385	0.113238	0.30761	0.0742987	0.306203	0.089003	-1.81917	-3.14257	-1.70082	-3.75052	-1.70744	-3.49	-1.80535	-3.31032	-1.70212	-3.8939	-1.71943	-3.6567	-3.49513	-9.91986	-3.25378	-14.8656	-3.29307	-12.6118	0.0345641
4193	MMAB	MMAB	-3.33233	0.0405733	Enzyme, misc.	Corrinoid adenosyltransferase	4	5	6	292.807	142.801	901.641	138.669	304.955	451.788	146.901	2289.95	100.214	467.694	376.079	46.2317	1674.72	78.5991	331.848	0.487696	0.153796	0.325155	0.0437623	0.122931	0.0469326	-1.03595	-2.70091	-1.6208	-4.51417	-3.02408	-4.41327	-1.02213	-2.86866	-1.62209	-4.65755	-3.03607	-4.57996	-2.03091	-7.30387	-3.07821	-25.2384	-8.20255	-23.917	0.048365
1410	CLN5	CLN5	-3.16468	0.00506822	Receptor, channel, transporter or cell surface protein	Ceroid-lipofuscinosis neuronal protein 5	5	6	7	1222.46	421.867	1954.58	195.099	765.162	945.771	295.202	1591.73	126.218	550.902	927.085	276.714	1315.77	131.749	485.225	0.345096	0.0998162	0.312129	0.0792961	0.298477	0.10013	-1.53493	-3.32458	-1.67979	-3.65661	-1.74431	-3.32005	-1.52111	-3.49234	-1.68108	-3.79999	-1.7563	-3.48675	-2.87012	-11.2538	-3.20668	-13.9287	-3.3783	-11.2102	0.0510037
587	ASS1	ASS1	-3.06328	0.0194009	Endoplasmic reticulum or golgi	Argininosuccinate synthase	33	45	54	1150.38	307.283	52694.5	706.203	5023.97	1904.82	626.514	62687.8	1444.21	8546.14	1994.72	727.066	63088.1	1341.38	5389.86	0.267114	0.0134018	0.32891	0.0230382	0.364496	0.0212619	-1.90447	-6.22143	-1.60424	-5.43983	-1.45602	-5.55558	-1.89066	-6.38918	-1.60553	-5.58321	-1.46802	-5.72228	-3.70804	-83.8174	-3.04307	-47.9418	-2.76641	-52.7932	2.82399e-08
852	BLVRA	BVR	-3.0585	0.00374993	Protein kinase, Ser/Thr (non-receptor)	Biliverdin reductase A	6	9	12	434.417	161.021	2168.88	335.328	847.099	407.53	168.409	2406.19	575.682	831.054	468.395	85.5641	2600.98	711.731	1074.53	0.37066	0.154609	0.413244	0.239251	0.182675	0.27364	-1.43183	-2.69331	-1.27494	-2.0634	-2.45265	-1.86965	-1.41801	-2.86106	-1.27623	-2.20679	-2.46464	-2.03635	-2.67217	-7.26549	-2.42205	-4.61646	-5.51989	-4.10205	0.00621172
267	ALDH3A1	ALDH3A1	-3.02224	0.00202316	Enzyme, misc.	Aldehyde dehydrogenase, dimeric NADP-preferring	44	43	39	30782	9620.88	743.763	2021.81	6245.39	28693.7	9208.11	1115.37	1124.78	6204.81	24277.5	8855.78	791.277	1335.62	5321.6	0.312549	2.71836	0.320911	1.00844	0.364773	1.68793	-1.67785	1.44273	-1.63976	0.0121186	-1.45493	0.755251	-1.66403	1.27498	-1.64105	-0.131263	-1.46692	0.588554	-3.169	2.41996	-3.11892	-1.09525	-2.76431	1.50374	6.0192e-11
6835	SORT1	SORT1	-3.00764	0.00261351	Receptor, channel, transporter or cell surface protein	Sortilin	10	4	4	1031.16	326.285	1591.42	501.474	720.59	217.315	67.4962	348.477	111.295	172.504	341.546	127.993	598.511	383.319	258.9	0.316426	0.315111	0.310591	0.319375	0.374748	0.640454	-1.66006	-1.66607	-1.68691	-1.64668	-1.41601	-0.642833	-1.64624	-1.83382	-1.6882	-1.79006	-1.428	-0.80953	-3.13017	-3.5648	-3.22255	-3.45829	-2.69073	-1.75264	0.106784
271	ALDH5A1	ALDH5A1	-2.91846	0.0270424	Enzyme, misc.	Succinate-semialdehyde dehydrogenase, mitochondrial	5	9	8	328.817	31.8819	1576.31	171.707	641.475	400.99	178.131	1796.94	546.775	747.004	478.729	229.569	2332.31	610.722	891.316	0.0969593	0.10893	0.444227	0.30428	0.479538	0.261853	-3.36648	-3.19853	-1.17063	-1.71653	-1.06028	-1.93317	-3.35266	-3.36629	-1.17192	-1.85991	-1.07228	-2.09987	-10.2153	-10.3122	-2.25312	-3.62985	-2.10275	-4.2867	0.207085
2809	GNG10	G-gamma 10	-2.88929	0.0199316	G protein or regulator	Guanine nucleotide-binding protein G(I)/G(S)/G(O) subunit gamma-10	2	2	2	181.741	51.1535	676.199	303.486	233.118	106.14	38.0738	541.139	25.7493	126.715	131.136	54.8971	853.871	449.283	222.164	0.281464	0.448811	0.358713	0.0475835	0.418627	0.526172	-1.82898	-1.15582	-1.4791	-4.3934	-1.25626	-0.926393	-1.81516	-1.32357	-1.48039	-4.53678	-1.26825	-1.09309	-3.51899	-2.50285	-2.79024	-23.2116	-2.4087	-2.1333	0.32801
1002	CAPS	CAPS	-2.87334	0.0287093	Calcium-binding protein	Calcyphosin	14	18	17	303.012	83.0813	20309.2	244.484	2090.49	392.1	162.962	22918.1	339.723	2615	371.15	131.176	11804.6	565.191	1551.88	0.274184	0.0120381	0.415614	0.0148233	0.35343	0.047879	-1.86678	-6.37625	-1.26668	-6.07598	-1.5005	-4.38446	-1.85296	-6.544	-1.26798	-6.21937	-1.51249	-4.55116	-3.61241	-93.3127	-2.40823	-74.5102	-2.85303	-23.4442	0.00827561
6643	SLC34A2	SLC34A2	-2.70612	0.00729678	Receptor, channel, transporter or cell surface protein	Sodium-dependent phosphate transport protein 2B	6	4	7	75.8042	23.1958	3770.85	82.2241	599.71	67.9724	4.24645	3147.63	42.954	544.141	104.595	60.1482	3635.52	195.379	456.618	0.305996	0.0218052	0.0624731	0.0136465	0.575059	0.0537416	-1.70842	-5.51918	-4.00062	-6.19533	-0.798217	-4.21782	-1.6946	-5.68694	-4.00191	-6.33871	-0.810208	-4.38451	-3.23686	-51.5156	-16.0212	-80.9361	-1.75346	-20.8867	0.0605599
34	ABAT	ABAT	-2.69224	0.0148534	Enzyme, misc.	4-aminobutyrate aminotransferase, mitochondrial	5	2	4	642.253	190.593	104.273	381.317	191.999	162.433	62.3052	48.9494	144.277	56.9343	196.999	88.8168	69.4747	145.465	68.5264	0.296757	3.65691	0.383574	2.94747	0.45085	2.09379	-1.75264	1.87062	-1.38242	1.55947	-1.14928	1.06612	-1.73883	1.70287	-1.38372	1.41609	-1.16127	0.899419	-3.33763	3.25548	-2.60939	2.66862	-2.23655	1.86531	0.00938873
6901	SPTBN2	SPTBN2	-2.68861	0.031383	Cytoskeletal protein	Spectrin beta chain, non-erythrocytic 2	8	6	5	72.8754	30.5823	1575.07	254.729	222.627	78.432	10.4812	3022.27	66.8598	267.3	33.9425	18.9025	647.498	379.913	112.832	0.419652	0.161725	0.133634	0.0221224	0.556897	0.58674	-1.25273	-2.62839	-2.90364	-5.49835	-0.844517	-0.769207	-1.23891	-2.79614	-2.90493	-5.64173	-0.856508	-0.935904	-2.36021	-6.94579	-7.48982	-49.9264	-1.81065	-1.91309	0.00959665
2660	FTL	FTL	-2.67554	0.00478891	Enzyme, misc.	Ferritin light chain	4	4	2	1728.47	651.028	529.872	136.634	791.099	810.875	301.998	226.807	2070.93	475.974	435.364	163.706	191.24	29.5118	222.446	0.376651	0.257862	0.372434	9.13081	0.37602	0.154318	-1.4087	-1.95533	-1.42494	3.19074	-1.41112	-2.69602	-1.39488	-2.12308	-1.42623	3.04736	-1.42311	-2.86272	-2.62967	-4.35623	-2.68744	8.26698	-2.68163	-7.27384	0.00337804
6122	RPL22L1	RPL22L1	-2.67039	0.000641133	Translation	60S ribosomal protein L22-like 1	8	5	7	1834.78	870.398	8442.73	759.754	1899.42	1148.31	247.322	6789.21	394.13	1930.46	1241.87	467.484	6821.77	290.021	1552.83	0.474388	0.0899891	0.21538	0.0580524	0.376435	0.042514	-1.07586	-3.47411	-2.21505	-4.1065	-1.40953	-4.55592	-1.06204	-3.64186	-2.21634	-4.24988	-1.42152	-4.72262	-2.08788	-12.4827	-4.64713	-19.0258	-2.67867	-26.4027	0.0126696
2812	GNG5	G-gamma 5	-2.66251	0.00889316	Mitochondrial protein	Guanine nucleotide-binding protein G(I)/G(S)/G(O) subunit gamma-5	5	5	2	671.752	207.645	1457.79	3213.75	753.136	464.458	195.524	1346.73	2463.34	576.247	267.532	109.336	979.131	1406.5	335.994	0.309109	2.20454	0.420972	1.82913	0.408683	1.43648	-1.69381	1.14048	-1.2482	0.871158	-1.29094	0.522537	-1.67999	0.972723	-1.2495	0.727777	-1.30294	0.35584	-3.20426	1.96254	-2.37758	1.65609	-2.4673	1.27973	0.0443077
1964	DNASE2	DNASE2	-2.58632	5.90541e-05	Enzyme, misc.	Deoxyribonuclease-2-alpha	4	6	6	1023.14	367.753	1472.35	66.7618	507.855	1497.14	583.65	2605.72	184.949	715.537	1289.97	533.411	1955.1	127.266	601.997	0.359435	0.0453438	0.389843	0.0709783	0.413506	0.0650945	-1.4762	-4.46295	-1.35903	-3.81648	-1.27402	-3.94132	-1.46238	-4.63071	-1.36033	-3.95986	-1.28601	-4.10802	-2.75563	-24.7731	-2.56743	-15.561	-2.43853	-17.2439	0.0870747
4427	MYH14	MYH14	-2.55946	0.00297883	Motor or contractile protein	Myosin-14	78	87	105	3379.76	1341.42	66743	2433.32	8878.11	3441.64	1043.76	87566.5	2617.7	8929.96	3703.93	1733.62	70714.5	3440.51	8639.71	0.396898	0.0364581	0.303273	0.0298939	0.468049	0.0486535	-1.33316	-4.77762	-1.72131	-5.064	-1.09527	-4.36131	-1.31934	-4.94537	-1.7226	-5.20739	-1.10726	-4.52801	-2.49552	-30.8109	-3.30031	-36.947	-2.15436	-23.071	2.42379e-09
6336	SCEL	SCEL	-2.50381	0.0033067	Adaptor/scaffold	Sciellin	1	5	2	131.697	45.9628	187.227	16.2524	56.0468	714.056	313.669	1216.52	150.813	285.669	151.3	62.5236	186.974	29.4329	70.9337	0.349005	0.0868058	0.439278	0.123971	0.413242	0.157417	-1.51868	-3.52607	-1.18679	-3.01192	-1.27494	-2.66734	-1.50486	-3.69382	-1.18809	-3.15531	-1.28693	-2.83403	-2.83798	-12.9405	-2.2785	-8.90926	-2.44009	-7.13064	–
3777	LGALS3BP	LGALS3BP	-2.49594	0.0332277	Secreted protein	Galectin-3-binding protein	21	24	25	1715.56	713.751	5365.01	378.931	2523.16	2297.22	700.974	5735.4	427.249	2639	1611.47	827.121	5172.69	655.469	2383.45	0.416044	0.0706301	0.30514	0.0744933	0.513273	0.126717	-1.26519	-3.82357	-1.71246	-3.74675	-0.962203	-2.98031	-1.25137	-3.99133	-1.71375	-3.89013	-0.974193	-3.14701	-2.38068	-15.9041	-3.28012	-14.8267	-1.96454	-8.85819	0.000204329
7819	UGT1A6	Ugt1a6a	-2.49423	0.000388454	Mitochondrial protein	UDP-glucuronosyltransferase 1-6	12	12	10	4902.46	2054.09	176.805	441.401	955.14	8505.06	3257.25	159.308	312.184	1758.64	4731.06	1912.76	65.1599	218.931	891.003	0.41899	2.49654	0.382978	1.95963	0.404298	3.3599	-1.25501	1.31993	-1.38467	0.970582	-1.30651	1.74842	-1.24119	1.15218	-1.38596	0.8272	-1.3185	1.58172	-2.36394	2.22249	-2.61346	1.77424	-2.49407	2.99327	0.00663345
5045	PCDH1	PCDH1	-2.46975	0.00223078	Receptor, channel, transporter or cell surface protein	Protocadherin-1	2	5	8	326.526	129.256	107.445	315.39	145.441	545.793	225.397	89.963	844.693	277.035	1021.82	420.418	171.96	1473.92	459.52	0.395851	2.93537	0.412972	9.38934	0.411442	8.5713	-1.33697	1.55354	-1.27588	3.23102	-1.28124	3.09951	-1.32315	1.38579	-1.27718	3.08764	-1.29323	2.93282	-2.50212	2.61315	-2.42364	8.50106	-2.45076	7.636	0.29377
7427	TMOD1	TMOD1	-2.45205	0.0237975	Cell development/differentiation	Tropomodulin-1	5	5	5	1041.7	289.797	1162.09	861.916	482.783	846.231	421.939	1083.89	749.263	444.794	1099.19	513.066	1286.3	838.388	555.921	0.278197	0.741695	0.49861	0.691271	0.466766	0.651785	-1.84582	-0.431101	-1.00402	-0.532676	-1.09923	-0.617533	-1.832	-0.598854	-1.00531	-0.676058	-1.11122	-0.78423	-3.56031	-1.51451	-2.00737	-1.59777	-2.16028	-1.72217	0.0804139
3899	BCAM	Lu	-2.44771	0.000356863	Receptor, channel, transporter or cell surface protein	Basal cell adhesion molecule	13	20	23	3277.03	1304.27	2378.92	272.821	1020.05	3264.68	1353.54	2836.06	485.06	1054.68	3563.19	1489.36	2821.36	559.027	1112.74	0.398004	0.114683	0.414602	0.171033	0.417986	0.198141	-1.32915	-3.12428	-1.2702	-2.54765	-1.25847	-2.3354	-1.31533	-3.29203	-1.27149	-2.69104	-1.27046	-2.5021	-2.48859	-9.79488	-2.41412	-6.45777	-2.41239	-5.66509	0.00303277
1380	CKMT1A	CKMT1A	-2.44182	0.00887594	Mitochondrial protein	Creatine kinase U-type, mitochondrial	2	3	8	44.8987	1	1276.21	217.002	146.488	218.979	133.278	3373.42	490.5	398.413	218.293	94.5887	3915.9	435.304	455.864	0.0222723	0.170037	0.608636	0.145401	0.43331	0.111163	-5.4886	-2.55608	-0.716348	-2.78189	-1.20653	-3.16925	-5.47478	-2.72383	-0.717641	-2.92527	-1.21852	-3.33595	-44.4707	-6.60626	-1.64449	-7.59616	-2.32708	-10.0976	0.26876
1547	COX17	COX17	-2.41644	0.00553662	Mitochondrial protein	Cytochrome c oxidase copper chaperone	6	6	6	535.948	218.977	1884.32	1828.69	793.563	598.458	261.944	2755.41	2075.83	1091.55	449.478	181.241	2101.64	1144.9	725.498	0.40858	0.970476	0.437698	0.753363	0.403226	0.544764	-1.29131	-0.0432354	-1.19199	-0.408582	-1.31034	-0.876297	-1.27749	-0.210988	-1.19329	-0.551964	-1.32233	-1.04299	-2.42417	-1.15748	-2.28673	-1.46608	-2.5007	-2.0605	0.00959886
5018	PARP14	PARP14	-2.39457	0.0293155	Transcriptional regulator	Protein mono-ADP-ribosyltransferase PARP14	10	6	8	1344.55	474.096	1604.31	218.678	749.138	410.684	155.384	385.643	105.005	202.64	506.428	280.146	505.541	171.85	335.083	0.352606	0.136307	0.378355	0.272285	0.55318	0.339934	-1.50387	-2.87507	-1.40219	-1.87681	-0.854179	-1.55667	-1.49005	-3.04282	-1.40348	-2.02019	-0.86617	-1.72337	-2.80899	-8.241	-2.64539	-4.05637	-1.82282	-3.30207	0.0175422
5044	PCCB	PCCB	-2.38719	0.00797024	Enzyme, misc.	Propionyl-CoA carboxylase beta chain, mitochondrial	11	16	8	1714.59	734.35	758.433	397.21	725.408	2491.86	1077.47	1280.22	821.892	1274.77	1495.81	604.69	547.578	316.195	586.167	0.428294	0.523724	0.432393	0.641991	0.404255	0.577443	-1.22333	-0.933121	-1.20958	-0.639374	-1.30666	-0.792248	-1.20951	-1.10087	-1.21088	-0.782756	-1.31865	-0.958945	-2.31259	-2.14485	-2.31478	-1.72041	-2.49433	-1.94389	0.0046785
2834	GLB1	GLB1	-2.35919	0.000330979	Enzyme, misc.	Beta-galactosidase	19	12	18	6575.65	2578.09	2917.15	520.878	2165.93	3486.18	1560.88	1629.85	251.385	1105.05	4249.03	1851.09	1863.27	592.573	1365.58	0.392066	0.178557	0.447732	0.154238	0.43565	0.318029	-1.35083	-2.48555	-1.15929	-2.69677	-1.19876	-1.65277	-1.33701	-2.6533	-1.16058	-2.84016	-1.21075	-1.81947	-2.52628	-6.29104	-2.23548	-7.16097	-2.31458	-3.52951	0.00106502
495	ARHGEF16	ARHGEF16	-2.33481	0.000573279	Adhesion or extracellular matrix protein	Rho guanine nucleotide exchange factor 16	8	7	5	716.075	341.916	779.184	487.012	748.42	524.931	213.582	729.421	212.764	605.683	391.805	155.776	502.468	293.169	498.457	0.477486	0.625028	0.406877	0.291689	0.397585	0.583457	-1.06647	-0.678007	-1.29734	-1.7775	-1.33066	-0.777301	-1.05265	-0.845759	-1.29863	-1.92088	-1.34265	-0.943998	-2.07434	-1.79721	-2.45995	-3.78654	-2.53618	-1.92385	0.00919454
2227	EXOG	ENDOGL1	-2.30097	0.0030804	RNA processing	Nuclease EXOG, mitochondrial	3	6	2	373.75	164.335	227.473	116.058	170.805	759.5	323.386	524.964	44.3985	293.256	282.816	125.686	206.903	26.9604	116.198	0.439693	0.510205	0.425788	0.0845744	0.444408	0.130304	-1.18543	-0.970851	-1.23179	-3.56363	-1.17004	-2.94005	-1.17161	-1.1386	-1.23308	-3.70702	-1.18204	-3.10674	-2.25263	-2.20168	-2.35069	-13.0594	-2.26897	-8.61436	0.0471355
775	BID	BID	-2.27168	0.00229259	Apoptosis	BH3-interacting domain death agonist	7	9	5	671.031	316.387	701.84	142.453	441.178	935.188	371.984	811.232	254.051	714.47	470.97	211.752	380.596	39.1482	283.116	0.471494	0.202971	0.397764	0.313167	0.449609	0.10286	-1.08469	-2.30066	-1.33002	-1.67499	-1.15326	-3.28124	-1.07087	-2.46841	-1.33131	-1.81838	-1.16525	-3.44794	-2.1007	-5.53433	-2.51631	-3.52684	-2.24272	-10.9127	0.0480171
4974	PADI2	PADI2	-2.25626	0.0144627	Enzyme, misc.	Protein-arginine deiminase type-2	8	10	14	159.488	53.3134	5484.77	314.06	899.144	330.626	154.352	9555.4	476.973	993.343	340.156	166.96	12303.6	309.261	1265.81	0.334278	0.0572604	0.466847	0.0499166	0.490834	0.0251359	-1.58088	-4.12632	-1.09898	-4.32434	-1.02669	-5.31411	-1.56706	-4.29407	-1.10027	-4.46772	-1.03868	-5.48081	-2.963	-19.6175	-2.14395	-22.1267	-2.05435	-44.6567	0.0594337
5374	PODXL	PODXL	-2.22808	0.00033249	Receptor, channel, transporter or cell surface protein	Podocalyxin	7	5	4	1657.56	747.949	1422.81	167.324	639.15	1782.41	787.949	1937.84	200.197	736.54	1116.06	510.813	1230.47	119.909	423.225	0.451235	0.117601	0.442069	0.103309	0.457695	0.0974498	-1.14805	-3.08803	-1.17766	-3.27496	-1.12754	-3.3592	-1.13423	-3.25578	-1.17895	-3.41834	-1.13953	-3.52589	-2.19501	-9.55187	-2.26412	-10.6911	-2.2031	-11.5186	0.0112912
2321	MECOM	EVI1	-2.20627	0.0284717	Transcriptional regulator	Histone-lysine N-methyltransferase MECOM	5	5	1	1035.43	390.251	496.354	60.9693	291.994	788.718	304.421	233.397	76.1194	261.014	24.6368	12.9523	12.556	1	3.5871	0.376896	0.122834	0.38597	0.326137	0.525728	0.0796433	-1.40776	-3.02521	-1.37344	-1.61645	-0.92761	-3.6503	-1.39394	-3.19297	-1.37473	-1.75983	-0.939601	-3.817	-2.62796	-9.1449	-2.5932	-3.38659	-1.918	-14.0939	0.0267928
944	CA2	CA2	-2.18388	0.00246578	Enzyme, misc.	Carbonic anhydrase 2	26	27	24	7810.03	3465.16	11614.2	821.768	5227.57	7961.63	3929.97	12609.2	774.248	5110.69	5711.84	2526.64	8518.1	751.481	3419.25	0.443681	0.0707552	0.493614	0.0614035	0.442352	0.0882217	-1.17241	-3.82102	-1.01855	-4.02554	-1.17673	-3.50272	-1.15859	-3.98877	-1.01984	-4.16892	-1.18873	-3.66942	-2.23239	-15.876	-2.02769	-17.9874	-2.27951	-12.7235	8.64775e-06
6983	STAT5A	STAT5A	-2.17679	0.00186033	Transcriptional regulator	Signal transducer and activator of transcription 5A	2	6	5	62.2338	33.6467	77.171	106.727	61.92	406.511	177.852	902.957	847.049	515.414	241.049	93.5255	527.432	349.276	288.221	0.54065	1.383	0.437509	0.938084	0.387993	0.66222	-0.887232	0.467797	-1.19262	-0.0922116	-1.3659	-0.594617	-0.873413	0.300044	-1.19391	-0.235593	-1.37789	-0.761314	-1.83199	1.23118	-2.28772	-1.17739	-2.59888	-1.69503	0.0697752
5130	PPL	periplakin	-2.17574	0.0144505	Cytoskeletal protein	Periplakin	71	60	82	6012.03	2770.35	52658.7	2186.62	7568.82	4677.95	2693.02	42731.3	1840.26	5899.97	6154.74	2138.46	58937.9	2791.79	7780.97	0.460801	0.0415244	0.575683	0.0430658	0.347449	0.0473683	-1.11778	-4.5899	-0.796653	-4.53731	-1.52513	-4.39993	-1.10396	-4.75765	-0.797946	-4.6807	-1.53712	-4.56663	-2.14945	-27.0517	-1.73862	-25.6466	-2.90214	-23.697	1.06138e-07
7073	SDC1	syndecan-1	-2.15388	0.000235982	Adhesion or extracellular matrix protein	Syndecan-1	1	2	1	131.143	43.8818	131.242	298.267	221.843	192.139	69.0493	418.997	315.287	306.458	78.758	47.5822	133.181	10.3622	75.1884	0.334611	2.27264	0.359372	0.75248	0.604156	0.0778052	-1.57944	1.18437	-1.47645	-0.410274	-0.727006	-3.68399	-1.56563	1.01662	-1.47774	-0.553656	-0.738997	-3.85069	-2.96006	2.02317	-2.78513	-1.4678	-1.66902	-14.4269	–
6752	SMPDL3B	SMPDL3B	-2.13623	0.00774844	Enzyme, misc.	Acid sphingomyelinase-like phosphodiesterase 3b	3	2	1	469.225	212.143	357.945	824.933	277.798	333.692	152.14	245.04	389.233	169.116	156.495	79.2018	119.922	286.457	98.0107	0.452114	2.30464	0.455928	1.58845	0.506099	2.3887	-1.14524	1.20454	-1.13312	0.667616	-0.982509	1.25623	-1.13142	1.03679	-1.13441	0.524234	-0.9945	1.08953	-2.19075	2.05165	-2.19529	1.43817	-1.99239	2.12804	0.295071
3127	HEXB	HEXB	-2.10577	0.00214856	Enzyme, misc.	Beta-hexosaminidase subunit beta	29	35	39	10230.3	4894.27	9303.68	1069.99	4148.47	11757.7	5673.67	11244	1538.32	5106.3	11345.4	5333.42	9660.09	917.558	4297.21	0.47841	0.115007	0.482548	0.136813	0.470094	0.0949844	-1.06368	-3.1202	-1.05126	-2.86973	-1.08898	-3.39617	-1.04986	-3.28796	-1.05255	-3.01311	-1.10097	-3.56286	-2.07033	-9.76728	-2.07419	-8.07302	-2.14499	-11.8176	7.9438e-06
3335	IFI30	IFI30	-2.10025	0.0128936	Secreted protein	Gamma-interferon-inducible lysosomal thiol reductase	2	2	3	219.697	87.2322	250.828	11.9988	101.806	131.593	58.946	7.40805	11.4338	81.8177	505.563	281.227	421.77	40.4707	177.497	0.397058	0.0478369	0.447942	1.54343	0.556265	0.0959544	-1.33258	-4.38573	-1.15862	0.626142	-0.846155	-3.38151	-1.31876	-4.55348	-1.15991	0.482761	-0.858146	-3.5482	-2.49452	-23.482	-2.23443	1.39742	-1.81271	-11.6981	0.267132
1725	CYP51A1	CYP51A1	-2.09426	0.000345514	Enzyme, misc.	Lanosterol 14-alpha demethylase	10	13	13	1859.95	982.069	2963.11	2021.3	1238.03	2325.59	1035.56	4555.18	2369.77	1721.51	1683.2	772.055	3736.09	1228.62	1285.06	0.528009	0.682153	0.445287	0.520235	0.458682	0.328852	-0.921365	-0.551832	-1.16719	-0.942764	-1.12443	-1.60449	-0.907546	-0.719585	-1.16848	-1.08615	-1.13642	-1.77118	-1.87585	-1.64671	-2.24776	-2.12306	-2.19835	-3.41334	0.00549389
484	ARHGAP27	ARHGAP27	-2.05135	0.0235756	GAP, Rac/Rho	Rho GTPase-activating protein 27	4	6	4	357.768	164.438	118.855	41.3594	130.465	495.522	234.164	125.797	168.326	227.289	311.503	171.81	134.363	55.6369	163.738	0.459621	0.347983	0.472561	1.33809	0.551552	0.414078	-1.12148	-1.52291	-1.08143	0.42017	-0.858431	-1.27202	-1.10766	-1.69066	-1.08272	0.276788	-0.870422	-1.43872	-2.15496	-3.22805	-2.11803	1.21149	-1.8282	-2.7108	0.044965
3231	HOXB6	HOXB6	-2.0513	0.00184648	Transcriptional regulator	Homeobox protein Hox-B6	3	1	2	1424.41	722.73	134.249	146.802	360.598	572.74	266.217	23.868	37.8086	140.008	491.133	243.607	11.8137	35.7367	110.338	0.507389	1.0935	0.464812	1.58407	0.49601	3.02503	-0.978837	0.128959	-1.10528	0.663638	-1.01156	1.59695	-0.965018	-0.038794	-1.10657	0.520256	-1.02355	1.43025	-1.95209	-1.02725	-2.15334	1.43421	-2.03292	2.69494	0.0417667
7693	TWSG1	TWSG1	-2.0478	0.0111985	Secreted protein	Twisted gastrulation protein homolog 1	3	3	3	106.532	54.8923	205.924	113.211	177.136	307.328	159.974	580.078	377.1	409.896	284.567	125.313	553.402	354.498	375.614	0.515266	0.549771	0.520532	0.650084	0.440363	0.64058	-0.95661	-0.863099	-0.941941	-0.621302	-1.18323	-0.64255	-0.942791	-1.03085	-0.943234	-0.764684	-1.19523	-0.809247	-1.92224	-2.04323	-1.92283	-1.699	-2.28981	-1.7523	0.283917
4919	OSBPL10	OSBPL10	-2.03652	0.0165041	Lipid-binding	Oxysterol-binding protein-related protein 10	22	18	22	4226.61	1953.48	1979.12	699.363	2037.44	4251.42	1930.85	2198.34	657.442	1942.45	3888.88	2239.13	2408.23	949.868	2166.52	0.462185	0.35337	0.454165	0.299062	0.575778	0.394427	-1.11346	-1.50075	-1.13871	-1.74148	-0.796416	-1.34217	-1.09964	-1.6685	-1.14001	-1.88486	-0.808407	-1.50887	-2.14301	-3.17884	-2.20382	-3.69318	-1.75128	-2.84587	0.00012638
4551	NDUFA4	NDUFA4	-2.02706	0.00273576	Enzyme, misc.	Cytochrome c oxidase subunit NDUFA4	10	11	8	2267.53	1070.05	2282.06	2178.35	1273.11	2471.73	1306.57	3148	1974.09	1486.47	1306.28	636.199	1702.95	831.156	771.783	0.471901	0.954556	0.528606	0.627094	0.487031	0.488068	-1.08344	-0.0670987	-0.919736	-0.673247	-1.03791	-1.03485	-1.06963	-0.234852	-0.921029	-0.816628	-1.04991	-1.20154	-2.09889	-1.17679	-1.89347	-1.76129	-2.07039	-2.29986	0.00160824
6542	SHMT2	SHMT2	-2.01341	0.000218038	Mitochondrial protein	Serine hydroxymethyltransferase, mitochondrial	73	67	65	13438.2	6654.17	7080.02	22784.9	10299.2	8829.16	4412.94	4802.32	14655.6	7051.61	9559.17	4788.02	5443.39	16902.5	7367.76	0.495168	3.2182	0.499815	3.05177	0.500883	3.10513	-1.01401	1.68625	-1.00053	1.60965	-0.997454	1.63465	-1.00019	1.5185	-1.00183	1.46626	-1.00945	1.46796	-2.00027	2.86493	-2.00253	2.76306	-2.01314	2.7663	1.85096e-12
5859	RASA3	RASA3	-2.00292	0.00843589	GAP, Ras	Ras GTPase-activating protein 3	5	6	6	289.362	162.16	64.5222	574.699	208.781	465.121	225.429	25.846	644.718	310.633	482.31	224.141	50.6158	642.917	307.34	0.560404	8.907	0.484669	24.9446	0.464723	12.7019	-0.835461	3.15494	-1.04493	4.64066	-1.10556	3.66697	-0.821642	2.98719	-1.04622	4.49727	-1.11755	3.50028	-1.76742	7.92926	-2.06511	22.5847	-2.16978	11.3159	0.173903
426	APLP2	APLP2	2.00217	0.0115376	Receptor, channel, transporter or cell surface protein	Amyloid-like protein 2	18	17	20	1505.83	2761.11	2948.36	1417.03	2406.83	1653.42	3121.21	2889.94	1608.89	2343.61	1407.45	3325.1	4198.18	1841.27	2524.43	1.83362	0.480618	1.88774	0.55672	2.3625	0.438588	0.874693	-1.05704	0.916657	-0.844977	1.24032	-1.18906	0.888512	-1.22479	0.915364	-0.988359	1.22833	-1.35576	1.85127	-2.33722	1.88604	-1.98393	2.34295	-2.55932	0.00207684
802	DST	BPAG1	2.00334	0.000103527	Cytoskeletal protein	Dystonin	50	55	49	1367.41	2817.67	1074.44	5684.49	3343.8	1544.98	3212.95	939.623	6730.62	3907.83	1501.68	2873.34	1297.95	6992.95	3102.54	2.06059	5.29065	2.0796	7.1631	1.91341	5.3877	1.04306	2.40345	1.05631	2.84058	0.936149	2.42967	1.05688	2.23569	1.05502	2.6972	0.924158	2.26297	2.08042	4.70989	2.07774	6.48543	1.89758	4.79979	1.89747e-10
3385	IL18	IL18	2.00581	0.00128308	Secreted protein	Interleukin-18	13	21	19	465.622	1006.67	706.17	237.714	1470.62	761.079	1537.35	771.248	308.284	2277.94	465.565	875.647	403.313	218.555	1259.29	2.16198	0.336624	2.01996	0.399721	1.88082	0.5419	1.11236	-1.57079	1.01432	-1.32293	0.911365	-0.883901	1.12618	-1.73854	1.01303	-1.46632	0.899374	-1.0506	2.18279	-3.33698	2.01815	-2.76315	1.86526	-2.07139	0.00023758
479	ARHGAP18	ARHGAP18	2.02577	0.00104721	GAP, Rac/Rho	Rho GTPase-activating protein 18	12	15	9	900.273	1836.39	578.617	677.582	781.554	947.621	2012.12	707.88	1052.04	929.463	743.843	1447.92	553.131	590.948	657.563	2.03981	1.17104	2.12333	1.48619	1.94654	1.06837	1.02844	0.227787	1.08633	0.571615	0.960913	0.095409	1.04226	0.0600338	1.08504	0.428233	0.948922	-0.0712879	2.05945	1.04249	2.12143	1.34558	1.93043	-1.05065	0.000380696
4706	RTN4	Nogo iso2	2.03481	0.0207891	Cell development/differentiation	Reticulon-4	2	2	3	48.3263	106.315	46.358	34.3171	33.9468	61.3509	129.95	50.2488	20.8707	46.9636	67.4319	120.746	57.0536	44.6073	52.7357	2.19995	0.740264	2.11815	0.415348	1.79063	0.781848	1.13747	-0.433888	1.0828	-1.26761	0.840467	-0.35504	1.15129	-0.601641	1.08151	-1.41099	0.828476	-0.521737	2.22112	-1.51744	2.11625	-2.6592	1.77581	-1.43568	0.362702
6518	SGTB	SGTB	2.04352	0.00486596	Unknown function	Small glutamine-rich tetratricopeptide repeat-containing protein beta	2	2	2	45.4926	90.9126	84.3238	51.1765	66.5273	116.397	227.04	254.632	420.175	206.883	10.7442	24.0626	33.8087	1	21.7175	1.9984	0.606905	1.95057	1.65012	2.23958	0.0295782	0.998849	-0.720458	0.963893	0.722575	1.16323	-5.07932	1.01267	-0.888211	0.9626	0.579193	1.15124	-5.24602	2.01764	-1.85088	1.94882	1.49401	2.22105	-37.9498	0.301265
6824	MTCL1	SOGA2	2.05776	0.00111977	Unknown function	Microtubule cross-linking factor 1	13	13	10	370.398	725.138	705.627	1194.62	944.813	409.861	800.479	856.02	1071.78	948.482	202.325	477.841	372.828	1460.67	657.652	1.95773	1.69299	1.95305	1.25206	2.36175	3.91781	0.969178	0.75957	0.96573	0.324298	1.23986	1.97005	0.982997	0.591817	0.964437	0.180917	1.22786	1.80335	1.97657	1.50714	1.9513	1.1336	2.3422	3.4903	0.0322402
1541	COTL1	COTL1	2.0716	0.00572528	Actin-binding	Coactosin-like protein	23	27	21	2771.8	6079.88	1024.49	1037.26	2833.59	3295.92	7559.94	1010.48	971.026	3091.27	2566.26	4668.96	497.887	730.623	1967.12	2.19348	1.01247	2.29372	0.960953	1.81936	1.46745	1.13322	0.0178753	1.19769	-0.0574621	0.863434	0.553307	1.14704	-0.149878	1.1964	-0.200844	0.851443	0.38661	2.21459	-1.10948	2.29167	-1.14937	1.8043	1.30732	1.15549e-05
5676	PTPRN	PTPRN	2.0727	0.0542787	PHOSPHATASE	Receptor-type tyrosine-protein phosphatase-like N	1	1	1	6.29883	12.6607	1	476.086	28.3945	6.70275	18.9059	1	655.773	29.8894	6.07147	9.7712	1	354.802	19.0525	2.01001	476.086	2.82062	655.773	1.60936	354.802	1.0072	8.89508	1.49601	9.35705	0.686489	8.47087	1.02102	8.72732	1.49472	9.21367	0.674498	8.30417	2.02936	423.825	2.81809	593.734	1.59604	316.086	–
7074	SDC2	syndecan-2	2.07592	0.0171768	Receptor, channel, transporter or cell surface protein	Syndecan-2	5	5	3	236.102	479.84	428.436	80.6124	629.884	401.471	730.379	491.249	104.198	996.098	248.729	605.838	552.809	120.788	694.013	2.03235	0.188155	1.81926	0.212108	2.43574	0.218498	1.02315	-2.41001	0.863348	-2.23713	1.28436	-2.19431	1.03696	-2.57776	0.862055	-2.38051	1.27237	-2.361	2.05191	-5.97012	1.81763	-5.2072	2.41558	-5.13728	0.0381327
7652	TTC39B	TTC39B	2.08174	0.036134	Unknown function	Tetratricopeptide repeat protein 39B	2	2	1	34.641	62.2357	47.5102	1196.41	126.454	13.5131	28.7941	20.4418	860.147	87.1467	1.88503	8.62581	1	587.219	63.3502	1.79659	25.1822	2.13082	42.078	4.57596	587.219	0.845263	4.65434	1.09141	5.39499	2.19407	9.19775	0.859082	4.48658	1.09012	5.25161	2.18208	9.03106	1.81388	22.4179	2.12891	38.0971	4.53808	523.142	0.37533
5558	PROSER2	PROSER2	2.09779	0.00682178	Unknown function	Proline and serine-rich protein 2	5	5	3	116.161	236.664	590.208	61.3669	409.833	114.798	217.367	411.977	93.2147	452.263	66.825	165.194	450.038	38.0354	333.45	2.03738	0.103975	1.89348	0.226262	2.47204	0.084516	1.02671	-3.26569	0.921043	-2.14394	1.3057	-3.56463	1.04053	-3.43344	0.91975	-2.28732	1.29371	-3.73133	2.05699	-10.8036	1.89179	-4.88148	2.45158	-13.2813	0.0474675
3789	LIMD2	LIMD2	2.09877	0.00118957	Unknown function	LIM domain-containing protein 2	2	3	3	9.3878	45.1431	151.804	1256.3	513.162	120.601	181.841	350.874	2034.24	847.362	35.4986	108.025	453.619	2790.14	927.029	4.8087	8.2758	1.50779	5.79764	3.04306	6.15085	2.26565	3.0489	0.592433	2.53546	1.60552	2.62079	2.27946	2.88115	0.59114	2.39208	1.59353	2.45409	4.85498	7.36735	1.50644	5.24915	3.01788	5.47967	0.475265
370	ANXA3	ANXA3	2.10176	0.00706346	Calcium-binding protein	Annexin A3	32	34	34	2988.1	6268.03	8747.23	1138.92	6409.11	3412.24	6613.22	8429.99	983.388	5414.3	2431.12	5667.38	8016.57	1102.07	4717.04	2.09766	0.130203	1.93808	0.116653	2.33118	0.137474	1.06878	-2.94116	0.954631	-3.0997	1.22106	-2.86277	1.0826	-3.10892	0.953338	-3.24308	1.20907	-3.02947	2.11785	-8.62735	1.93635	-9.46813	2.31189	-8.16508	6.08332e-05
689	AXL	AXL	2.10776	0.000288863	Protein kinase, Tyr (receptor)	Tyrosine-protein kinase receptor UFO	14	19	17	1163.56	2523.49	284.886	555.078	1294.99	1299.83	2766.42	212.428	368.178	1332.48	1003.66	2063.29	130.586	345.293	1015.73	2.16876	1.94842	2.1283	1.73319	2.05577	2.64419	1.11687	0.962307	1.0897	0.793432	1.03968	1.40283	1.13069	0.794554	1.08841	0.65005	1.02769	1.23613	2.18963	1.73454	2.12639	1.56922	2.03875	2.35566	2.35437e-05
841	BTD	BTD	2.11441	0.0103466	Enzyme, misc.	Biotinidase	2	2	2	130.109	244.567	67.3175	39.9313	116.328	177.689	309.841	56.4295	67.3394	150.376	21.3423	78.6923	21.1636	14.1158	46.4118	1.8797	0.593178	1.74373	1.19334	3.68715	0.666984	0.910505	-0.753462	0.802174	0.255002	1.88251	-0.584276	0.924324	-0.921215	0.800881	0.11162	1.87052	-0.750973	1.89779	-1.89371	1.74216	1.08044	3.65664	-1.68293	0.311256
4542	NDRG1	NDRG1	2.14565	0.00020723	Cell development/differentiation	Protein NDRG1	15	19	17	710.145	1675.95	1524.47	378.054	1511.29	1046.71	2107.3	1742.07	596.858	1744.28	869.893	1854.32	1192.38	424.577	1573.09	2.36002	0.247991	2.01325	0.342614	2.13167	0.356076	1.2388	-2.01164	1.00953	-1.54534	1.09198	-1.48974	1.25262	-2.1794	1.00824	-1.68872	1.07999	-1.65644	2.38273	-4.52964	2.01145	-3.22372	2.11402	-3.15238	0.000430954
6463	SETD7	SETD7	2.16635	0.00468267	Enzyme, misc.	Histone-lysine N-methyltransferase SETD7	2	2	4	26.6411	64.0596	49.0765	41.7286	73.6103	44.3868	88.814	38.5377	36.644	110.425	113.401	243.054	151.131	571.389	268.885	2.40454	0.850276	2.00091	0.95086	2.14332	3.78075	1.26576	-0.233997	1.00066	-0.0726946	1.09985	1.91867	1.27958	-0.40175	0.999365	-0.216076	1.08785	1.75198	2.42768	-1.32111	1.99912	-1.16157	2.12558	3.3682	0.442513
7163	TBC1D2	TBC1D2	2.17554	0.0268424	GAP, Rab	TBC1 domain family member 2A	8	6	13	329.676	832.528	432.977	108.196	334.67	419.303	834.164	525.849	1802.37	484.139	725.853	1467.9	807.607	796.423	700.047	2.52529	0.249889	1.98941	3.42755	2.02231	0.986153	1.33645	-2.00064	0.992338	1.77718	1.016	-0.0201173	1.35027	-2.16839	0.991045	1.63379	1.00401	-0.186814	2.5496	-4.49522	1.98762	3.10328	2.00557	-1.13825	0.0156621
1566	CPE	CPE	2.20495	0.0173455	Protease	Carboxypeptidase E	8	7	6	86.4917	200.633	114.842	8819.97	847.167	111.172	261.719	14.7596	7098.92	808.441	81.5986	160.948	11.2774	5617.32	651.868	2.31968	76.8006	2.35418	480.97	1.97243	498.106	1.21393	6.26305	1.23522	8.9098	0.979976	8.96031	1.22775	6.09529	1.23393	8.76642	0.967985	8.79361	2.34201	68.37	2.35207	435.467	1.95611	443.752	0.0192536
979	CAMK2D	CAMK2D	2.21029	0.00226771	Protein kinase, Ser/Thr (non-receptor)	Calcium/calmodulin-dependent protein kinase type II subunit delta	13	15	18	777.983	1632.43	1077.02	6055.59	1619.63	664.157	1538.83	798.919	5343.8	1419.15	904.289	2031.28	1047.24	7420.56	2058.51	2.09829	5.62254	2.31696	6.68879	2.24628	7.0858	1.06921	2.49122	1.21223	2.74174	1.16754	2.82493	1.08303	2.32347	1.21094	2.59836	1.15554	2.65823	2.11848	5.00534	2.31488	6.05599	2.22768	6.3126	9.52492e-05
2700	LGALS1	galectin-1	2.22784	0.000607849	Adhesion or extracellular matrix protein	Galectin-1	52	47	58	3937.55	8787.6	1944.64	4167.52	6653.76	3966.74	8890.06	1843.88	3341.81	6406.28	4193.93	9379.36	1912.76	2973.76	6533.79	2.23174	2.14308	2.24115	1.81238	2.23641	1.5547	1.15817	1.09969	1.16424	0.857882	1.16119	0.636637	1.17199	0.931933	1.16295	0.7145	1.1492	0.46994	2.25322	1.90783	2.23915	1.64091	2.2179	1.38505	2.56597e-06
1298	TPPP3	CGI-38	2.22972	0.0512556	Microtubule-binding	Tubulin polymerization-promoting protein family member 3	9	6	6	145.471	353.275	28.0288	19003.4	2034.82	75.9982	137.131	14.2428	8008.1	1289.75	119.408	284.428	141.773	10927	1430.82	2.42848	677.994	1.8044	562.255	2.38199	77.0736	1.28005	9.40513	0.851518	9.13508	1.25217	6.26816	1.29387	9.23738	0.850225	8.9917	1.24018	6.10147	2.45186	603.569	1.80278	509.063	2.36227	68.6633	0.0549268
7817	UGDH	UGDH	2.23953	0.00178623	Enzyme, misc.	UDP-glucose 6-dehydrogenase	52	59	51	5876.79	12459.7	6584.66	4884.81	9013.52	6023.78	13729.8	7820.3	4505.05	10104.4	3931.44	9249.78	4974.49	2783.61	6322.08	2.12016	0.741846	2.27927	0.576072	2.35277	0.559577	1.08417	-0.430808	1.18857	-0.79568	1.23436	-0.837592	1.09799	-0.598561	1.18728	-0.939061	1.22237	-1.00429	2.14056	-1.51421	2.27723	-1.91728	2.3333	-2.00595	1.59303e-09
5129	PRPH	peripherin	2.24453	0.0105351	Cytoskeletal protein	Peripherin	81	78	68	2290.29	5029.82	712.789	92788.5	10279.5	2212.03	5168.91	387.844	75174	9332.08	1762.97	3903.95	153.303	74373.8	9695.61	2.19615	130.177	2.33673	193.825	2.21441	485.144	1.13498	7.02433	1.22449	7.59861	1.14692	8.92227	1.1488	6.85657	1.2232	7.45523	1.13493	8.75557	2.21729	115.887	2.33464	175.488	2.19608	432.205	3.72952e-09
3998	MCAM	MCAM	2.24472	0.00446758	Receptor, channel, transporter or cell surface protein	Cell surface glycoprotein MUC18	5	3	3	17.5317	61.5914	13.8384	248.586	470.752	17.8183	30.8556	18.7943	336.733	168.841	25.9349	61.4473	1	46.7887	368.565	3.51314	17.9635	1.73168	17.9167	2.36929	46.7887	1.81276	4.167	0.792174	4.16324	1.24445	5.54809	1.82658	3.99925	0.790881	4.01986	1.23246	5.38139	3.54695	15.9917	1.73013	16.2217	2.34968	41.6831	0.0705388
3752	MAP1LC3B	LC3B	2.25158	0.00106769	Autophagy	Microtubule-associated proteins 1A/1B light chain 3B	2	3	1	69.2621	176.965	149.009	2826.84	385.542	123.354	256.353	231.407	2775.01	436.636	25.0738	56.5059	77.6656	932.26	114.56	2.55501	18.9709	2.07819	11.9919	2.25358	12.0035	1.35333	4.24572	1.05533	3.58399	1.17222	3.58538	1.36715	4.07797	1.05403	3.44061	1.16023	3.41869	2.5796	16.8885	2.07633	10.8574	2.23493	10.6937	0.389136
4179	MLKL	MLKL	2.26463	0.0425397	Protein kinase, Ser/Thr (non-receptor)	Mixed lineage kinase domain-like protein	11	11	13	118.323	229.237	640.983	400.773	1023.74	202.467	341.387	1218.99	798.775	1736.17	54.8553	253.633	662.531	351.885	1201.18	1.93739	0.625247	1.68613	0.655276	4.62367	0.531123	0.954116	-0.677501	0.753717	-0.609826	2.20904	-0.912883	0.967935	-0.845254	0.752424	-0.753208	2.19705	-1.07958	1.95604	-1.79658	1.68462	-1.68554	4.5854	-2.11342	0.0382973
4397	MTSS2	MTSS1L	2.26521	0.000203541	Actin-binding	Protein MTSS 2	1	3	2	11.0296	26.6123	14.0692	1	20.8676	103.995	219.419	110.729	63.8017	161.946	39.6591	92.5394	54.8323	60.824	73.4694	2.4128	0.0710774	2.1099	0.576195	2.33337	1.10927	1.27071	-3.81447	1.07717	-0.795371	1.22242	0.149614	1.28453	-3.98222	1.07588	-0.938753	1.21043	-0.0170829	2.43602	-15.804	2.10801	-1.91687	2.31406	-1.01191	–
1167	CD97	CD97	2.29689	0.00272963	Receptor, channel, transporter or cell surface protein	CD97 antigen	7	9	9	454.657	1069.68	108.397	201.515	552.908	786.942	1856.18	118.643	214.427	816.631	674.582	1491.12	88.4705	235.286	718.743	2.35272	1.85905	2.35872	1.80732	2.21044	2.65948	1.23433	0.894564	1.23801	0.853855	1.14433	1.41115	1.24815	0.726811	1.23671	0.710474	1.13234	1.24445	2.37536	1.65498	2.35661	1.63634	2.19214	2.36928	0.0470674
6015	ARHGDIB	RhoGDI beta	2.29907	0.0255757	G protein or regulator	Rho GDP-dissociation inhibitor 2	1	1	1	3.89465	22.0414	25.5347	1	39.9435	2.73978	8.7024	12.8091	1	23.6472	42.5175	68.9528	54.1369	102.082	68.2732	5.6594	0.0391625	3.17631	0.0780692	1.62175	1.88563	2.50065	-4.67438	1.66735	-3.6791	0.697553	0.915048	2.51447	-4.84214	1.66606	-3.82248	0.685562	0.748351	5.71387	-28.6833	3.17347	-14.1476	1.60833	1.67987	–
2687	G6PD	G6PD	2.30722	0.00126475	Cell development/differentiation	Glucose-6-phosphate 1-dehydrogenase	58	54	51	8025.97	19890.7	6189.31	14680.4	9642.15	6304.44	14578.5	4735.48	8635.57	6855.55	6089.08	13244.3	4402.53	7101.1	6536.53	2.47829	2.3719	2.31242	1.82359	2.17509	1.61296	1.30934	1.24604	1.2094	0.866782	1.12107	0.689708	1.32316	1.07829	1.20811	0.7234	1.10908	0.523011	2.50214	2.11153	2.31034	1.65107	2.15708	1.43695	4.24123e-08
148	ADAMTS1	ADAMTS1	2.32515	0.000682865	Protease	A disintegrin and metalloproteinase with thrombospondin motifs 1	6	8	2	128.074	261.901	47.1878	132.884	212.799	306.595	571.728	56.671	192.134	454.032	31.6011	217.597	188.413	29.9893	292.883	2.04492	2.81606	1.86477	3.39034	6.88573	0.159168	1.03205	1.49368	0.898995	1.76143	2.78361	-2.65138	1.04587	1.32593	0.897702	1.61805	2.77162	-2.81807	2.06461	2.50694	1.8631	3.06959	6.82873	-7.05221	0.00617957
7009	UBASH3B	STS-1	2.32663	0.00557418	PHOSPHATASE	Ubiquitin-associated and SH3 domain-containing protein B	21	20	25	919.552	2253.27	243.652	1244.86	2910.31	939.967	2001.78	79.5824	1081.76	2902.8	976.375	2371.69	24.6057	1117.47	2992.38	2.4504	5.10918	2.12962	13.593	2.42908	45.4149	1.29302	2.35309	1.0906	3.76479	1.28041	5.5051	1.30683	2.18534	1.08931	3.62141	1.26842	5.3384	2.47398	4.54833	2.12772	12.307	2.40897	40.4593	0.000228049
3190	HNMT	HNMT	2.33114	0.000885185	Enzyme, misc.	Histamine N-methyltransferase	4	6	3	225.877	517.724	46.8511	124.041	481.197	162.552	366.491	59.7317	142.621	369.619	171.449	426.804	6.97112	80.3279	424.588	2.29206	2.64756	2.25461	2.3877	2.48939	11.523	1.19664	1.40466	1.17288	1.25562	1.31579	3.52644	1.21046	1.23691	1.17159	1.11224	1.3038	3.35974	2.31412	2.35693	2.25259	2.16181	2.46879	10.2656	0.0783669
1762	DCBLD2	DCBLD2	2.36262	0.00038537	Receptor, channel, transporter or cell surface protein	Discoidin, CUB and LCCL domain-containing protein 2	17	14	12	768.129	1844.82	347.314	320.111	1104.98	1149.33	2593.67	531.209	570.048	1385.1	717.136	1779.13	340.757	393.774	1046.53	2.40171	0.921676	2.25668	1.07311	2.48089	1.15559	1.26406	-0.117669	1.1742	0.101804	1.31086	0.208625	1.27788	-0.285421	1.17291	-0.0415778	1.29887	0.0419278	2.42483	-1.21877	2.25466	-1.02924	2.46035	1.02949	0.000370154
4336	RPS6KA5	MSK1	2.37833	0.00895686	Protein kinase, Ser/Thr (non-receptor)	Ribosomal protein S6 kinase alpha-5	8	7	5	412.582	1151.45	368.186	372.788	791.654	377.147	837.822	320.544	442.45	640.021	197.838	434.403	236.939	280.836	338.041	2.79083	1.0125	2.22148	1.38031	2.19575	1.18526	1.48069	0.0179198	1.15152	0.464995	1.13471	0.245208	1.49451	-0.149833	1.15023	0.321613	1.12272	0.0785108	2.81769	-1.10944	2.21949	1.24973	2.17757	1.05593	0.043595
6341	SCG3	SCG3	2.37938	0.0163116	Secreted protein	Secretogranin-3	5	6	5	79.9609	161.027	7.68421	8351.69	784.537	91.0931	192.605	30.0843	6811.72	691.742	43.8666	155.847	12.4501	7640.73	687.13	2.01382	1086.86	2.11438	226.421	3.55275	613.709	1.00994	10.086	1.08024	7.82287	1.82894	9.26141	1.02376	9.9182	1.07894	7.67948	1.81695	9.09471	2.03321	967.557	2.11249	205.001	3.52334	546.741	0.0370653
5852	RAPH1	RAPH1	2.40498	0.00552904	Adaptor/scaffold	Ras-associated and pleckstrin homology domains-containing protein 1	11	13	7	653.101	1422.24	561.938	916.071	791.256	770.337	1618.65	705.61	636.263	876.671	150.035	498.222	286.941	179.742	289.049	2.17767	1.6302	2.10122	0.90172	3.32071	0.626407	1.12279	0.70505	1.07123	-0.149248	1.73149	-0.674827	1.1366	0.537297	1.06994	-0.29263	1.7195	-0.841524	2.19863	1.45125	2.09934	-1.22487	3.29322	-1.79194	0.00312656
6431	SEPTIN5	SEPT5	2.40651	0.000713504	Cell cycle regulation	Septin-5	14	15	11	168.234	356.128	734.225	14133.2	1508.1	157.629	372.919	719.073	14967.1	1895.68	85.2001	261.389	804.186	13380.8	1480.81	2.11687	19.2491	2.36581	20.8145	3.06794	16.639	1.08193	4.26672	1.24233	4.37951	1.61727	4.05649	1.09575	4.09897	1.24104	4.23613	1.60528	3.8898	2.13724	17.1361	2.36369	18.8453	3.04255	14.8233	0.00813217
5170	PGM2L1	PGM2L1	2.41674	0.0242718	Enzyme, misc.	Glucose 1,6-bisphosphate synthase	4	8	6	360.395	923.585	1373.54	251.216	462.509	374.883	910.837	1606.7	353.776	499.804	473.847	1057.31	1439.32	659.103	846.496	2.5627	0.182897	2.42966	0.220187	2.23133	0.457926	1.35766	-2.4509	1.28075	-2.1832	1.1579	-1.12681	1.37148	-2.61865	1.27946	-2.32658	1.14591	-1.29351	2.58736	-6.14174	2.42748	-5.01614	2.21286	-2.45124	0.0288648
6340	SCG2	SCG2	2.42045	0.000663544	Cell cycle regulation	Secretogranin-2	4	7	4	24.9627	100.957	18.9562	6109.27	521.126	103.523	167.076	13.5617	4143.77	457.69	9.3417	77.3926	1	4868.4	510.066	4.0443	322.284	1.6139	305.55	8.28464	4868.4	2.01589	8.33219	0.690548	8.25526	3.05044	12.2492	2.02971	8.16444	0.689255	8.11188	3.03845	12.0825	4.08323	286.907	1.61245	276.643	8.21607	4337.16	0.0191214
4149	ERRFI1	MIG-6	2.43011	0.0362344	Tumor suppressor	ERBB receptor feedback inhibitor 1	1	3	5	5.39026	17.9341	29.677	6.85422	27.9981	39.2804	88.5562	172.076	45.4512	185.999	20.8318	40.5603	67.8866	116.96	77.8562	3.32712	0.23096	2.25447	0.264135	1.94704	1.72288	1.73427	-2.11428	1.17279	-1.92065	0.961281	0.784819	1.74809	-2.28204	1.17149	-2.06403	0.94929	0.618123	3.35914	-4.86364	2.25245	-4.18154	1.93092	1.53488	–
5650	PTER	PTER	2.43466	0.0143188	Enzyme, misc.	Phosphotriesterase-related protein	4	8	11	283.723	801.71	464.577	268.186	414.979	385.462	881.906	591.021	405.319	601.693	689.994	1546.66	776.771	437.196	869.257	2.82568	0.57727	2.28792	0.685794	2.24155	0.562838	1.4986	-0.792682	1.19404	-0.544152	1.1645	-0.829209	1.51242	-0.960435	1.19274	-0.687534	1.15251	-0.995906	2.85287	-1.9459	2.28587	-1.61053	2.223	-1.99433	0.131849
3581	KHDRBS3	KHDRBS3	2.45275	0.0212864	Unknown function	KH domain-containing, RNA-binding, signal transduction-associated protein 3	4	6	5	414.59	921.148	551.288	369.34	636.415	381.47	1030.8	286.723	144.173	479.991	404.969	980.543	278.184	121.16	488.405	2.22183	0.669958	2.70219	0.502829	2.42128	0.43554	1.15175	-0.577857	1.43413	-0.99186	1.27577	-1.19912	1.16556	-0.745609	1.43283	-1.13524	1.26378	-1.36582	2.24321	-1.67668	2.69977	-2.19655	2.40124	-2.57723	0.0279268
2861	SLC2A1	GLUT1	2.45577	0.00202	Receptor, channel, transporter or cell surface protein	Solute carrier family 2, facilitated glucose transporter member 1	17	16	13	1244.82	3489.38	2575.04	796.942	2578.28	1077.52	2611.13	2152.73	588.178	2043.71	1002.35	2246.66	1699.29	479.717	1592.99	2.80311	0.309487	2.42327	0.273224	2.24138	0.282305	1.48703	-1.69205	1.27696	-1.87184	1.16439	-1.82468	1.50085	-1.8598	1.27566	-2.01523	1.1524	-1.99137	2.83009	-3.62958	2.4211	-4.04244	2.22283	-3.97615	6.67744e-05
7076	SYNE1	SYNE1	2.46745	0.022783	Receptor, channel, transporter or cell surface protein	Nesprin-1	18	19	10	358.261	1030.19	201.387	1758.64	630.128	583.498	1662.33	342.704	1819.24	960.817	388.8	729.483	296.075	570.019	516.35	2.87554	8.73263	2.84891	5.30848	1.87625	1.92525	1.52383	3.12642	1.51041	2.4083	0.907849	0.945048	1.53765	2.95866	1.50911	2.26492	0.895858	0.778351	2.90321	7.77403	2.84635	4.80627	1.86072	1.71517	0.000823081
1969	DNMBP	DNMBP	2.46843	0.00380879	Adaptor/scaffold	Dynamin-binding protein	18	20	19	497.01	1505.37	308.225	461.27	1531.32	385.527	986.95	200.092	271.427	1051.78	446.754	921.871	290.85	497.591	886.901	3.02885	1.49654	2.56	1.35651	2.06348	1.71082	1.59877	0.581627	1.35615	0.4399	1.04508	0.774684	1.61259	0.413874	1.35485	0.296519	1.03309	0.607987	3.058	1.33226	2.55771	1.22818	2.04641	1.52413	0.00204756
4018	CSF1	M-CSF	2.50755	0.0528105	Secreted protein	Macrophage colony-stimulating factor 1	2	1	2	76.3227	172.031	52.3583	13.7773	54.3619	25.2142	49.0836	11.9039	22.2692	28.3448	41.5549	149.957	53.3483	18.8083	51.693	2.25399	0.263135	1.94667	1.87075	3.60865	0.352557	1.17248	-1.92613	0.961006	0.903618	1.85146	-1.50407	1.1863	-2.09388	0.959713	0.760237	1.83947	-1.67077	2.27568	-4.26895	1.94492	1.69377	3.57878	-3.18384	0.119343
220	AHR	AHR	2.51599	0.0029591	Transcriptional regulator	Aryl hydrocarbon receptor	3	2	2	139.043	374.675	336.55	62.1288	222.872	79.9175	201.633	196.231	42.8887	132.475	73.9678	175.024	182.432	32.8109	113.8	2.69467	0.184605	2.52302	0.218562	2.36622	0.179853	1.43011	-2.43749	1.33515	-2.19389	1.24258	-2.47511	1.44393	-2.60524	1.33386	-2.33727	1.23059	-2.6418	2.72061	-6.08493	2.52076	-5.05344	2.34663	-6.24112	0.0639626
258	ALCAM	ALCAM	2.53579	0.00130047	Receptor, channel, transporter or cell surface protein	CD166 antigen	22	29	32	2833.38	7475.94	2208.97	1659.12	2633.04	3685.15	9236.53	2843.57	1172.28	3564.43	3593.93	8955.02	2487.01	1262.47	3265.08	2.63853	0.751085	2.50642	0.412255	2.49171	0.507623	1.39973	-0.412952	1.32563	-1.27839	1.31713	-0.97817	1.41355	-0.580705	1.32433	-1.42177	1.30514	-1.14487	2.66392	-1.49558	2.50417	-2.67914	2.47108	-2.21126	7.95921e-05
7089	SYT1	SYT1	2.55001	0.00378513	Calcium-binding protein	Synaptotagmin-1	11	13	13	79.6214	227.387	6.05271	11699.8	1174.39	193.827	438.391	30.0681	15768	1668.32	112.418	312.029	41.5223	14152.3	1663.4	2.85585	1932.99	2.26177	524.409	2.77561	340.836	1.51392	10.9166	1.17745	9.03455	1.47281	8.41293	1.52774	10.7489	1.17616	8.89117	1.46082	8.24624	2.88334	1720.8	2.25974	474.797	2.75264	303.644	0.0034124
7555	TRIM16	TRIM16	2.67329	0.000827784	Unknown function	Tripartite motif-containing protein 16	8	6	10	424.311	1272.81	351.104	539.297	744.103	269.904	668.771	277.237	349.898	350.025	422.912	1120.63	440.794	480.284	668.173	2.9997	1.536	2.47781	1.26209	2.6498	1.08959	1.58482	0.619181	1.30907	0.335814	1.40589	0.123785	1.59864	0.451428	1.30777	0.192433	1.39389	-0.0429121	3.02857	1.36739	2.47559	1.14269	2.62787	-1.03019	0.00894755
6635	SLC2A14	SLC2A14	2.68666	0.0214792	Receptor, channel, transporter or cell surface protein	Solute carrier family 2, facilitated glucose transporter member 14	6	2	3	110.559	494.936	193.847	376.17	372.256	134.753	344.864	171.503	89.0259	132.027	138.932	311.336	119.672	178.646	163.433	4.47665	1.94055	2.55922	0.519092	2.24093	1.4928	2.16242	0.956468	1.35571	-0.945938	1.1641	0.578025	2.17624	0.788715	1.35441	-1.08932	1.1521	0.411328	4.51974	1.72754	2.55693	-2.12774	2.22238	1.32991	0.1536
2484	FSCN1	fascin	2.7036	0.00555498	Cytoskeletal protein	Fascin	61	71	72	443.669	1456.32	1599.69	28299.6	7299.23	843.195	1711.23	1177.21	27532	7833.59	482.968	1628.37	1659.04	26230.5	8110.83	3.28244	17.6907	2.02946	23.3876	3.37159	15.8107	1.71477	4.14492	1.02109	4.54767	1.75343	3.98283	1.72859	3.97717	1.0198	4.40429	1.74144	3.81613	3.31404	15.7488	2.02764	21.175	3.34368	14.0854	3.22558e-11
3485	ITGB3	ITGB3	2.73872	0.00021342	Receptor, channel, transporter or cell surface protein	Integrin beta-3	21	27	26	926.65	2706.46	921.586	583.208	2535.69	1100.57	2867.51	799.489	578.478	2415.56	863.213	2379.69	902.295	535.792	2169.63	2.92069	0.632831	2.60548	0.72356	2.75678	0.59381	1.54631	-0.660107	1.38155	-0.466816	1.46298	-0.751928	1.56013	-0.82786	1.38026	-0.610197	1.45099	-0.918624	2.9488	-1.77505	2.60315	-1.52647	2.73396	-1.89031	0.0016369
1155	CD44	CD44	2.76292	0.00359306	Receptor, channel, transporter or cell surface protein	CD44 antigen	31	31	29	1674.64	4770.27	1438.09	962.386	4904.81	2596.04	6653.58	1466.4	1544.51	5726.39	1511.33	4456.77	1106.21	705.783	3785.7	2.84853	0.669212	2.56297	1.05327	2.9489	0.638021	1.51022	-0.579465	1.35782	0.0748686	1.56018	-0.648324	1.52403	-0.747218	1.35653	-0.068513	1.54819	-0.815021	2.87594	-1.67855	2.56068	-1.04864	2.9245	-1.75932	7.20779e-06
7931	VGF	VGF	2.77564	0.0209606	Secreted protein	Neurosecretory protein VGF	12	21	15	29.2876	114.97	1	7868.35	736.849	128.868	302.862	29.7986	9390.46	981.836	50.5563	151.147	24.6487	9409.1	857.54	3.92553	7868.35	2.35018	315.131	2.98968	381.729	1.97289	12.9418	1.23277	8.29981	1.57999	8.5764	1.98671	12.7741	1.23148	8.15643	1.568	8.40971	3.96331	7004.63	2.34808	285.318	2.96494	340.075	0.0137718
5307	PLCXD3	PLCXD3	2.78318	0.00337899	Unknown function	PI-PLC X domain-containing protein 3	6	7	8	20.7498	129.617	4.59591	8342.13	833.74	125.819	232.239	27.3102	8281.49	756.383	49.5085	211.332	1	10609.8	1016.87	6.24668	1815.12	1.84582	303.238	4.26861	10609.8	2.64309	10.8258	0.884265	8.24431	2.09376	13.3731	2.65691	10.6581	0.882972	8.10092	2.08177	13.2064	6.3068	1615.87	1.84417	274.55	4.23327	9452.03	0.0444381
7439	TNC	TNC	2.78366	0.00354802	Secreted protein	Tenascin	65	73	63	779.466	2437.21	1828.98	1232.64	6912.54	1276	2888.36	1719.87	2446.53	8021.82	804.982	2594.52	1338.95	2468.91	7344.3	3.12677	0.673948	2.26361	1.42251	3.22308	1.84391	1.64467	-0.56929	1.17862	0.508435	1.68844	0.88277	1.65849	-0.737043	1.17733	0.365053	1.67645	0.716073	3.15687	-1.66676	2.26158	1.28793	3.1964	1.6427	1.98952e-12
217	AHNAK	AHNAK	2.80582	0.00104266	Adaptor/scaffold	Neuroblast differentiation-associated protein AHNAK	638	710	738	78533	234820	167088	34893.5	147134	81846.2	234469	182868	33624.5	140825	89810	235014	168794	40820.9	149093	2.99009	0.208832	2.86475	0.183873	2.6168	0.241839	1.58019	-2.25958	1.51841	-2.44322	1.3878	-2.04788	1.59401	-2.42733	1.51712	-2.5866	1.37581	-2.21458	3.01886	-5.37899	2.86218	-6.00681	2.59514	-4.64146	1.49312e-103
2556	FGF2	FGF2	2.80722	0.00953829	Activator protein	Fibroblast growth factor 2	2	2	2	76.0076	271.128	5.70865	15.3475	120.376	68.5166	165.233	10.5267	36.9687	78.4783	113.19	300.717	16.1496	49.831	154.882	3.56712	2.68847	2.41157	3.5119	2.65674	3.08558	1.83476	1.42678	1.26997	1.81225	1.40966	1.62554	1.84858	1.25903	1.26868	1.66887	1.39767	1.45885	3.60145	2.39335	2.40941	3.17966	2.63475	2.74888	0.476518
997	CAPN2	CAPN2	2.82584	0.011491	Protease	Calpain-2 catalytic subunit	50	45	55	3057.08	9201.18	3346.3	3780.76	5660.33	2841.91	8391.43	3185.26	3099.26	4461.04	2925.33	7414.82	3094.47	3239.41	5284.33	3.00979	1.12983	2.95274	0.973002	2.5347	1.04684	1.58966	0.17611	1.56205	-0.0394851	1.34181	0.0660407	1.60348	0.00835733	1.56076	-0.182867	1.32982	-0.100656	3.03876	1.00581	2.95009	-1.13514	2.51372	-1.07226	5.37473e-08
5764	RAB3C	RAB3C	2.83234	0.0432878	G protein or regulator	Ras-related protein Rab-3C	2	1	2	43.4763	97.332	58.8628	1404.07	205.626	1	15.9368	1	1061.43	122.266	21.5085	66.2917	1	2376.89	247.532	2.23874	23.8532	15.9368	1061.43	3.08212	2376.89	1.16269	4.57611	3.99429	10.0518	1.62392	11.2149	1.1765	4.40836	3.99299	9.90841	1.61193	11.0482	2.26028	21.2348	15.9225	961.011	3.05661	2117.53	0.477095
5203	PHLDA1	PHLDA1	2.83655	0.00531049	Apoptosis	Pleckstrin homology-like domain family A member 1	5	4	5	226.605	732.218	254.238	216.332	838.289	130.834	334.162	93.0408	210.473	398.731	156.413	442.18	70.2184	184.447	434.364	3.23126	0.850903	2.55409	2.26215	2.82701	2.62676	1.6921	-0.232934	1.35281	1.1777	1.49927	1.39328	1.70592	-0.400687	1.35152	1.03432	1.48728	1.22659	3.26236	-1.32014	2.5518	2.04814	2.80361	2.34013	0.0828855
1961	SPATS2L	DNAPTP6	2.85394	0.00421193	Nucleolus	SPATS2-like protein	29	38	37	1927.86	5359.12	595.954	1251.94	4757.16	1934.31	5216.13	367.331	960.782	4440.38	1614.67	5045.86	506.93	865.08	3890.7	2.77983	2.10073	2.69664	2.61558	3.12502	1.70651	1.47499	1.07089	1.43116	1.38713	1.64386	0.771049	1.48881	0.903137	1.42987	1.24375	1.63187	0.604352	2.80658	1.87013	2.69422	2.36813	3.09915	1.5203	4.49637e-07
3702	L3HYPDH	L3HYPDH	2.86692	0.0139398	Enzyme, misc.	Trans-3-hydroxy-L-proline dehydratase	9	9	10	294.455	694.643	300.731	346.101	893.395	215.593	733.059	20.5059	194.254	768.317	229.117	680.206	50.1294	234.509	846.945	2.35908	1.15087	3.4002	9.4731	2.96881	4.67807	1.23823	0.202721	1.76562	3.24384	1.56988	2.22591	1.25204	0.0349677	1.76433	3.10046	1.55789	2.05922	2.38179	1.02453	3.39715	8.5769	2.94424	4.1676	0.0285888
2698	GAL3ST1	GAL3ST1	2.9171	0.00502557	Enzyme, misc.	Galactosylceramide sulfotransferase	4	5	4	3.60624	34.2398	12.2435	30.1714	212.364	61.3542	136.484	114.74	74.8624	411.534	26.2405	75.0366	33.2234	75.4749	275.698	9.49461	2.46428	2.22452	0.652452	2.85957	2.27174	3.24711	1.30117	1.15349	-0.616057	1.5158	1.1838	3.26093	1.13341	1.1522	-0.759439	1.50381	1.0171	9.58599	2.19377	2.22253	-1.69283	2.8359	2.02385	0.0423145
3961	MAP1B	MAP1B	2.9984	0.00194237	Cytoskeletal protein	Microtubule-associated protein 1B	56	64	60	554.679	1524.92	594.765	72312.9	7415.99	629.395	1758.48	269.909	78214.1	7437.07	399.155	1480.06	49.5231	81567.8	7369.09	2.74919	121.582	2.79392	289.78	3.70798	1647.06	1.459	6.92579	1.48229	8.17881	1.89063	10.6857	1.47282	6.75804	1.481	8.03543	1.87864	10.519	2.77564	108.236	2.79142	262.365	3.67729	1467.34	9.74616e-06
3828	LOXL2	LOXL2	3.03166	0.0377505	Enzyme, misc.	Lysyl oxidase homolog 2	9	10	11	275.976	901.417	428.028	239.078	832.661	517.554	959.932	547.78	648.757	1033.91	195.428	1150.35	174.642	322.598	1065.99	3.26628	0.558555	1.85475	1.18434	5.88633	1.8472	1.70765	-0.840228	0.891223	0.244084	2.55737	0.885337	1.72147	-1.00798	0.88993	0.100702	2.54538	0.71864	3.29772	-2.01109	1.85309	1.0723	5.83761	1.64563	0.00426192
3794	LIN28A	LIN28A	3.04881	0.0374539	Translation	Protein lin-28 homolog A	2	2	3	10.2608	31.3345	5.72512	1074.28	103	15.3079	33.3074	1	1608.64	178.586	8.25316	43.7485	1.60627	2305.9	241.583	3.05381	187.643	2.17583	1608.64	5.30083	1435.56	1.61061	7.55185	1.12157	10.6516	2.40622	10.4874	1.62443	7.38409	1.12027	10.5082	2.39423	10.3207	3.0832	167.045	2.17388	1456.45	5.25695	1278.91	0.119379
1610	CRMP1	CRMP-1	3.15211	0.0100783	Cell development/differentiation	Dihydropyrimidinase-related protein 1	34	29	33	724.725	2284.53	105.013	45512.2	6275.07	659.811	2186.69	58.9712	35762	4311.41	825.526	2499.77	39.4898	38412.8	5227.63	3.15228	433.397	3.31412	606.431	3.0281	972.725	1.65639	8.75954	1.72863	9.2442	1.59841	9.92589	1.67021	8.59179	1.72733	9.10082	1.58642	9.75919	3.18262	385.822	3.31115	549.059	3.00303	866.581	6.22625e-05
5315	PLEK2	PLEK2	3.20165	0.013938	Cytoskeletal protein	Pleckstrin-2	7	5	8	196.358	412.147	451.157	241.37	652.546	37.6835	113.532	20.7404	86.9153	175.286	27.2079	269.091	53.6461	178.566	479.466	2.09896	0.535003	3.01277	4.19063	9.89017	3.32859	1.06967	-0.90238	1.59109	2.06717	3.306	1.73491	1.08349	-1.07013	1.5898	1.92378	3.294	1.56821	2.11916	-2.09963	3.01007	3.79417	9.80831	2.96537	0.00663823
7920	VAT1L	VAT1L	3.2128	0.0422625	Enzyme, misc.	Synaptic vesicle membrane protein VAT-1 homolog-like	19	18	15	182.022	398.613	98.0649	20730.8	1978.89	89.3842	473.632	1	25263.5	1890.74	104.361	331.114	12.6833	24399.5	1964	2.18992	211.399	5.29883	25263.5	3.17278	1923.76	1.13088	7.72382	2.40568	14.6248	1.66575	10.9097	1.14469	7.55607	2.40438	14.4814	1.65376	10.743	2.21099	188.193	5.29409	22873.4	3.14652	1713.84	6.89057e-05
2387	FAM107B	FAM107B	3.28007	0.00110752	Unknown function	Protein FAM107B	5	7	5	444.798	1605.06	218.873	1191.6	755.819	586.165	1817.45	639.278	1162.08	881.761	338.208	1085.78	133.273	822.439	480.875	3.60852	5.44424	3.10058	1.8178	3.21038	6.17109	1.85141	2.44473	1.63254	0.862193	1.68275	2.62553	1.86523	2.27698	1.63124	0.718812	1.67075	2.45883	3.64325	4.84661	3.0978	1.64583	3.18381	5.4977	0.0647556
3288	HSPB8	HSPB8	3.33328	0.0455981	Heat shock protein	Heat shock protein beta-8	5	4	9	22.9264	123.403	1	6431.93	793.82	14.4839	83.7351	1	3695.16	367.262	78.05	143.795	28.8901	5144.45	758.059	5.38255	6431.93	5.78126	3695.16	1.84235	178.069	2.42829	12.651	2.53138	11.8514	0.881546	7.4763	2.44211	12.4833	2.53009	11.708	0.869556	7.3096	5.43435	5725.89	5.77608	3345.58	1.8271	158.639	0.109964
2192	ELAVL4	ELAVL4	3.38409	0.0424994	RNA-binding	ELAV-like protein 4	5	8	5	6.14478	20.3458	1	1935.4	186.35	30.9477	73.2747	1	3741.98	401.06	12.8448	76.7443	1	4287.61	402.337	3.31106	1935.4	2.3677	3741.98	5.97472	4287.61	1.72729	10.9184	1.24349	11.8696	2.57887	12.066	1.74111	10.7507	1.24219	11.7262	2.56688	11.8993	3.34293	1722.95	2.36558	3387.97	5.92527	3819.74	0.391525
6825	SOGA3	SOGA3	3.38559	0.0144387	Receptor, channel, transporter or cell surface protein	Protein SOGA3	1	6	4	3.41725	13.6472	1	701.27	83.1713	20.1962	65.3443	1	2279.99	256.061	11.8864	38.009	2.36423	1983.55	206.704	3.99361	701.27	3.23547	2279.99	3.19769	838.983	1.99769	9.45383	1.69398	11.1548	1.67703	9.7125	2.01151	9.28607	1.69268	11.0114	1.66504	9.5458	4.03204	624.29	3.23258	2064.29	3.17123	747.433	–
6003	RGS20	RGS20	3.40014	0.00276098	GAP, misc.	Regulator of G-protein signaling 20	2	1	3	30.9374	138.556	24.6242	13.73	138.055	8.99878	25.9415	7.13393	12.1956	19.0982	64.3735	221.632	30.1719	38.9265	168.434	4.47859	0.557581	2.88278	1.70952	3.4429	1.29016	2.16304	-0.842746	1.52746	0.773588	1.78363	0.36755	2.17686	-1.0105	1.52617	0.630206	1.77164	0.200853	4.52169	-2.01461	2.8802	1.54779	3.41441	1.14938	0.192624
4792	NT5C	NT5C	3.43443	0.0250452	Enzyme, misc.	5'(3')-deoxyribonucleotidase, cytosolic type	2	5	4	49.7623	174.729	45.1067	36.5745	110.221	133.731	455.3	24.0652	677.061	414.147	121.567	412.788	11.4927	950.828	431.13	3.51128	0.810844	3.40461	28.1344	3.39556	82.7335	1.812	-0.302504	1.76749	4.81427	1.76365	6.3704	1.82582	-0.470257	1.7662	4.67088	1.75166	6.2037	3.54508	-1.38536	3.40156	25.4728	3.36746	73.7056	0.0562531
4937	OTUB2	OTUB2	3.44862	0.00775597	Enzyme, misc.	Ubiquitin thioesterase OTUB2	2	4	3	59.6275	213.187	37.27	150.133	66.2818	152.321	593.33	104.822	295.588	186.822	145.124	429.307	40.8635	247.219	160.655	3.57532	4.02826	3.89525	2.81991	2.9582	6.04986	1.83807	2.01016	1.96172	1.49565	1.56472	2.5969	1.85189	1.8424	1.96042	1.35227	1.55273	2.43021	3.60973	3.58607	3.89176	2.55313	2.93371	5.3897	0.310414
1978	DOCK4	DOCK4	3.48931	0.000968554	Adhesion or extracellular matrix protein	Dedicator of cytokinesis protein 4	14	24	23	258.823	929.042	116.646	2327.79	883.144	398.142	1353.15	138.682	2831.81	1399.5	561.836	1976.26	207.002	4436.02	1924.59	3.58949	19.956	3.39867	20.4195	3.5175	21.4299	1.84378	4.31875	1.76497	4.35187	1.81455	4.42155	1.8576	4.151	1.76368	4.20849	1.80256	4.25485	3.62404	17.7654	3.39563	18.4877	3.48839	19.0914	0.000180676
4438	MYO1B	MYO1B	3.51991	0.00235903	Motor or contractile protein	Unconventional myosin-Ib	33	34	39	401.046	1869.54	1030.14	4801.83	3755.49	751.947	2107.95	1017.62	5515.92	4083.01	654.129	2375.32	1245.19	5246.21	4554.73	4.66166	4.66135	2.80332	5.42044	3.63127	4.21318	2.22084	2.22075	1.48714	2.43841	1.86047	2.07491	2.23466	2.05299	1.48584	2.29503	1.84848	1.90821	4.70652	4.14966	2.80081	4.90763	3.60121	3.75344	1.87771e-09
2190	ELAVL2	ELAVL2	3.59526	0.00139764	RNA-binding	ELAV-like protein 2	18	19	17	165.399	536.371	35.1334	27087.3	2441.54	126.112	451.468	49.5526	19976.7	1881.49	126.54	522.399	7.42649	29938.3	2452.19	3.24289	770.983	3.5799	403.141	4.12832	4031.28	1.69728	9.59056	1.83992	8.65514	2.04555	11.977	1.7111	9.4228	1.83863	8.51176	2.03356	11.8103	3.2741	686.351	3.57669	365.002	4.09415	3591.38	0.00118429
2659	FSTL1	FSTL1	3.6326	0.0469558	Secreted protein	Follistatin-related protein 1	7	10	10	419.812	1345.34	2486.27	576.642	828.3	473.642	1657.86	2958.86	858.794	1073.06	436.727	1779.39	2297.18	770.799	646.804	3.20463	0.231931	3.50023	0.290245	4.07437	0.335542	1.68016	-2.10823	1.80745	-1.78466	2.02658	-1.57544	1.69397	-2.27599	1.80616	-1.92804	2.01458	-1.74213	3.23547	-4.84329	3.4971	-3.80537	4.04064	-3.34529	0.00663277
6973	STAMBPL1	STAMBPL1	3.91387	0.000292363	Adaptor/scaffold	AMSH-like protease	2	2	1	8.91603	35.8672	1	207.102	40.5513	15.5329	53.2596	5.78661	247.807	55.4061	10.8333	49.8358	1	249.182	60.7664	4.02278	207.102	3.42882	42.8242	4.60026	249.182	2.00819	7.6942	1.77771	5.42035	2.20171	7.96106	2.02201	7.52644	1.77642	5.27697	2.18972	7.79436	4.0615	184.368	3.42575	38.7728	4.56218	221.992	0.321315
1221	CDK6	CDK6	4.09383	0.000796125	Protein kinase, Ser/Thr (non-receptor)	Cyclin-dependent kinase 6	12	11	11	499.896	2086.18	124.402	407.625	1687.54	473.842	1927.94	157.747	267.042	1535.74	550.947	2254.06	60.7632	325.559	1660.88	4.17322	3.27667	4.06875	1.69285	4.09124	5.35783	2.06116	1.71223	2.02458	0.759452	2.03254	2.42165	2.07498	1.54448	2.02329	0.61607	2.02055	2.25495	4.21338	2.91698	4.0651	1.53269	4.05737	4.77318	0.00445883
2622	FNBP1	FNBP1	4.11083	0.00413159	Vesicle protein	Formin-binding protein 1	9	6	8	116.835	414.048	396.347	384.408	428.125	107.033	448.215	387.622	464.392	414.14	75.6193	376.048	449.478	280.127	446.254	3.54386	0.969876	4.18764	1.19805	4.97291	0.623228	1.82532	-0.0441274	2.06614	0.260691	2.31409	-0.682169	1.83914	-0.21188	2.06485	0.11731	2.3021	-0.848866	3.57796	-1.1582	4.18389	1.08471	4.93175	-1.80108	0.00211663
7072	SYN2	SYN2	4.31502	0.0240405	Vesicle protein	Synapsin-2	3	5	2	5.75787	64.6446	1	3325	297.532	27.7307	89.7232	29.6252	2973.42	262.158	7.12067	28.1063	1	1680.36	156.729	11.2272	3325	3.23552	100.368	3.94714	1680.36	3.48892	11.6991	1.694	6.64915	1.98081	10.7146	3.50274	11.5314	1.6927	6.50577	1.96882	10.5479	11.3352	2960.01	3.23262	90.8726	3.91447	1497	0.314763
2103	EEF1A2	EEF1A2	4.45449	0.00416954	Translation	Elongation factor 1-alpha 2	13	14	10	63.3156	302.237	21.8832	13915.5	2123.8	84.1931	298.335	4.78234	9565.64	1518.86	39.9933	247.054	15.7273	9851.46	1606.24	4.77349	635.899	3.54346	2000.2	6.17739	626.393	2.25505	9.31265	1.82516	10.9659	2.627	9.29093	2.26886	9.1449	1.82387	10.8225	2.61501	9.12423	4.81944	566.095	3.54029	1810.97	6.12626	558.041	0.00747959
2948	NR3C1	GR	5.03562	0.0133475	Transcriptional regulator	Glucocorticoid receptor	1	4	1	3.41114	18.043	22.3715	57.5406	31.3623	21.9402	83.7729	90.6676	117.467	89.6391	2.26158	21.218	32.6408	59.5223	35.2884	5.28942	2.57205	3.81823	1.29558	9.38192	1.82356	2.40311	1.36292	1.9329	0.373595	3.22988	0.866756	2.41693	1.19517	1.93161	0.230213	3.21789	0.70006	5.34033	2.28971	3.81481	1.17301	9.30427	1.62457	–
2080	EBF3	EBF3	5.34185	0.0103084	Transcriptional regulator	Transcription factor COE3	3	2	2	10.3732	43.3826	11.5047	1708.04	140.638	3.165	17.9516	1	841.389	73.501	2.19085	19.5696	1	1336	106.045	4.18217	148.464	5.6719	841.389	8.9324	1336	2.06425	7.21397	2.50383	9.71663	3.15905	10.3837	2.07807	7.04622	2.50254	9.57325	3.14706	10.217	4.22242	132.167	5.66682	761.789	8.85847	1190.22	0.0149126
4698	NNMT	NNMT	5.59788	0.0193353	Enzyme, misc.	Nicotinamide N-methyltransferase	21	21	18	9.86684	261.438	75.9926	320.398	3888.48	43.0339	295.327	15.4949	188.825	3494.31	99.5361	374.371	131.194	368.704	2709.16	26.4966	4.21618	6.86266	12.1863	3.76116	2.81037	4.72773	2.07594	2.77877	3.60718	1.91118	1.49076	4.74155	1.90818	2.77748	3.4638	1.89919	1.32406	26.7516	3.75336	6.85651	11.0334	3.73003	2.50371	5.68028e-05
230	AK5	AK5	6.9478	0.00193421	Kinase, other	Adenylate kinase isoenzyme 5	5	4	7	85.2034	688.678	42.2716	244.809	371.934	108.363	659.353	93.4704	217.362	369.007	48.9272	342.86	18.6413	96.3119	210.878	8.08276	5.79133	6.08469	2.32546	7.00754	5.16658	3.01485	2.53389	2.60518	1.21752	2.80891	2.36921	3.02867	2.36614	2.60389	1.07413	2.79692	2.20251	8.16055	5.15561	6.07924	2.10546	6.94954	4.6028	0.0325359
5006	PAPSS2	PAPSS2	8.76691	0.00193507	Enzyme, misc.	Bifunctional 3'-phosphoadenosine 5'-phosphosulfate synthase 2	22	26	36	366.912	3265.5	352.808	601.632	2501.93	530.061	3629.11	612.589	566.881	2923.47	301.923	3876.72	260.985	722.596	3588.3	8.89995	1.70527	6.84659	0.925385	12.8401	2.76872	3.1538	0.769998	2.77539	-0.111875	3.68258	1.46922	3.16762	0.602245	2.77409	-0.255257	3.67059	1.30252	8.98561	1.51808	6.84046	-1.19355	12.7338	2.4666	0.000454835
1624	CRYM	CRYM	10.2141	6.21784e-05	Enzyme, misc.	Ketimine reductase mu-crystallin	7	9	8	177.071	2192.69	98.7651	253.511	918.735	220.382	2326.03	95.1351	333.313	960.472	214.49	1836.32	121.232	311.955	757.282	12.3831	2.56681	10.5546	3.50358	8.56135	2.57319	3.6303	1.35997	3.3998	1.80883	3.09784	1.36356	3.64412	1.19222	3.3985	1.66545	3.08585	1.19686	12.5023	2.28504	10.5451	3.17212	8.49049	2.29241	0.0304105
4354	MT2A	MT2A	11.226	0.0224001	Receptor, channel, transporter or cell surface protein	Metallothionein-2	14	4	7	276.706	3358.76	294.169	307.966	916.044	52.6568	467.247	12.2051	36.8132	212.898	134.185	1693.26	114.873	255.691	548.14	12.1384	1.0469	8.87344	3.01621	12.6189	2.22585	3.6015	0.0661274	3.14949	1.59274	3.65751	1.15436	3.61532	-0.101626	3.1482	1.44936	3.64552	0.987661	12.2552	-1.07298	8.86549	2.73086	12.5144	1.98297	0.00295584
1614	DPYSL3	CRMP-4 iso2	16.7907	0.00107402	Enzyme, misc.	Dihydropyrimidinase-related protein 3	76	87	80	726.849	14785.9	638.354	42949.6	12234.8	1055.85	14664.6	542.37	36123.2	11081.2	795.078	14188.1	282.585	33498.3	10403	20.3424	67.2818	13.889	66.6026	17.8449	118.542	4.34642	6.07214	3.79587	6.05751	4.15744	6.88926	4.36024	5.90439	3.79457	5.91412	4.14545	6.72256	20.5382	59.8962	13.8765	60.3016	17.6972	105.607	1.44327e-16
328	ANGPTL4	ANGPTL4	33.5348	0.00655168	Apoptosis	Angiopoietin-related protein 4	1	3	4	1	33.8145	10.8483	43.3811	122.043	1	65.532	8.63123	21.9864	232.717	9.29419	226.12	52.2318	120.199	628.065	33.8145	3.99888	65.532	2.54731	24.3292	2.30125	5.07957	1.9996	6.03413	1.34898	4.60462	1.20242	5.09339	1.83184	6.03283	1.20559	4.59263	1.03572	34.1399	3.55992	65.4733	2.30632	24.1278	2.05014	–
[truncated: 34 more columns]

## Sheet: Table S2
Table S2: Phosphorylated proteins with significantly (p<0.05) different levels in HEC-1-B CRISPR edited FBXW7 mutation-corrected cells (Clone 2H9) compared to FBXW7 R367X mutant parental cells with ≥+/- 2.0 average fold change.
																	Normalization Factor	1.02423	1	1.90963	1.80343	1.34419	1.13537	1.25925	1.14177	1.25607	1.19604	1.78929	1.67097																				MEDIAN =
		Normalized Fold Change	p value															Normalized Abundance																								Average Abundance
Index	Index in Detail	HEC1B clone 2H9 : Parental	HEC1B clone 2H9 : Parental	Max Abundance HEC1B	Max % CV HEC1B	Gene Name	Protein Name	Site	Description	Accession	URL	kD	Peptide	Charge	Calc. m/z	Count In Details	Average RT	HEC1B Parental Rep 1 (CS30847)	HEC1B Parental Rep 1 (CS30848)	HEC1B Parental Rep 2 (CS30849)	HEC1B Parental Rep 2 (CS30850)	HEC1B Parental Rep 3 (CS30851)	HEC1B Parental Rep 3 (CS30852)	HEC1B clone 2H9 Rep 1 (CS30853)	HEC1B clone 2H9 Rep 1 (CS30854)	HEC1B clone 2H9 Rep 2 (CS30855)	HEC1B clone 2H9 Rep 2 (CS30856)	HEC1B clone 2H9 Rep 3 (CS30857)	HEC1B clone 2H9 Rep 3 (CS30858)	JHUEM-1 Parental Rep 1 (CS30859)	JHUEM-1 Parental Rep 1 (CS30860)	JHUEM-1 Parental Rep 2 (CS30861)	JHUEM-1 Parental Rep 2 (CS30862)	JHUEM-1 Parental Rep 3 (CS30863)	JHUEM-1 Parental Rep 3 (CS30864)	JHUEM-1 clone 2B1 Rep 1 (CS30865)	JHUEM-1 clone 2B1 Rep 1 (CS30866)	JHUEM-1 clone 2B1 Rep 2 (CS30867)	JHUEM-1 clone 2B1 Rep 2 (CS30868)	JHUEM-1 clone 2B1 Rep 3 (CS30869)	JHUEM-1 clone 2B1 Rep 3 (CS30870)	HEC1B Parental	HEC1B Parental	HEC1B Parental	HEC1B clone 2H9	HEC1B clone 2H9	HEC1B clone 2H9	HEC1B Parental	HEC1B clone 2H9
9913	46433	594.745	0.00541466	1.81934e+09	0.552274	DPYSL3;DPYSL3	CRMP-4 iso2;CRMP-4	623, 628;%509, %514	Dihydropyrimidinase-related protein 3	Q14195-2;Q14195	http://www.phosphosite.org/proteinAction.do?id=8513&showAllSites=true	73.9	GMYDGPVFDLTTT*PKGGT*PAGSAR OR GMYDGPVFDLT*TTPKGGT*PAGSAR	3	852.701	49	122.7 or 122.38	6.40215e+06	2806156	1.46699e+06	1.14822e+06	3.44453e+06	3.84701e+06	1.89636e+09	1.37117e+09	1.71061e+09	1.77788e+09	2.17061e+09	1.98941e+09													4.60416e+06	1.30761e+06	3.64577e+06	1.63377e+09	1.74424e+09	2.08001e+09	3.18584e+06	1.81934e+09
9921	46475	432.239	0.00116781	3.887e+10	0.10089	DPYSL3;DPYSL3	CRMP-4 iso2;CRMP-4	636;%522	Dihydropyrimidinase-related protein 3	Q14195-2;Q14195	http://www.phosphosite.org/proteinAction.do?id=8513&showAllSites=true	73.9	GS*PTRPNPPVR	3	419.875	169	40.6	4.78393e+07	55189400	1.2947e+08	1.16455e+08	1.09662e+08	1.03316e+08	3.98871e+10	3.83321e+10	4.18914e+10	4.01939e+10	3.45772e+10	3.83385e+10		1.45996e+07		7.39701e+07		6157112		9.55262e+10	1.93828e+11	2.13369e+11	1.72444e+11		5.15144e+07	1.22962e+08	1.06489e+08	3.91096e+10	4.10427e+10	3.64578e+10	9.36553e+07	3.887e+10
9916	46440	405.289	0.0350617	2.61621e+09	0.438563	DPYSL3;DPYSL3	CRMP-4 iso2;CRMP-4	623;%509	Dihydropyrimidinase-related protein 3	Q14195-2;Q14195	http://www.phosphosite.org/proteinAction.do?id=8513&showAllSites=true	73.9	GM#YDGPVFDLTTT*PK	2	869.376	175	119.57	1.73381e+06	2273179	7.34956e+06	1.39569e+07	9.24769e+06	5.77549e+06	2.07964e+09	2.12235e+09	1.90728e+09	2.34642e+09	3.57683e+09	3.66474e+09	4.68295e+06	5.06708e+06	3.73695e+06	5.12017e+06	3.28882e+06	2098571	6.59997e+09	6.14571e+09	1.14963e+10	1.19762e+10	1.34689e+10		2.00349e+06	1.06532e+07	7.51159e+06	2.101e+09	2.12685e+09	3.62078e+09	6.72278e+06	2.61621e+09
9919	46464	144.894	0.0367596	2.64278e+09	0.274458	DPYSL3;DPYSL3	CRMP-4 iso2;CRMP-4	632, 636;%518, %522	Dihydropyrimidinase-related protein 3	Q14195-2;Q14195	http://www.phosphosite.org/proteinAction.do?id=8513&showAllSites=true	73.9	GGTPAGS*ARGS*PTRPNPPVR	3	697.988	14	46.66	2.08745e+07	15897180	1.62516e+07	1.65216e+07	1.94592e+07	2.4969e+07	3.11324e+09	4.04091e+09	2.06075e+09	3.05322e+09	1.68311e+09	1.90545e+09													1.83858e+07	1.63866e+07	2.22141e+07	3.57708e+09	2.55698e+09	1.79428e+09	1.89955e+07	2.64278e+09
18527	85152	58.9194	0.0103556	5.1802e+08	0.382673	ATXN1	ataxin-1	282	Ataxin-1	P54253	http://www.phosphosite.org/proteinAction.do?id=2851&showAllSites=true	86.9	TASPPAIPVHLHPHQTMIPHTLT*LGPPSQVVMQYADSGSHFVPR or TAS*PPAIPVHLHPHQTMIPHTLTLGPPSQVVMQYADSGSHFVPR or TASPPAIPVHLHPHQTMIPHT*LTLGPPSQVVMQYADSGSHFVPR	6	805.737	5	128.36 or 128.27 or 128.34	1.98901e+07	11418347	7.65312e+06	4.43322e+06	2.38769e+06		5.21681e+08	4.76985e+08	4.88128e+08	3.9489e+08	6.34376e+08	5.92061e+08													1.56542e+07	6.04317e+06	2.38769e+06	4.99333e+08	4.41509e+08	6.13219e+08	9.1565e+06	5.1802e+08
9895	46356	49.5141	0.0377656	6.92853e+08	0.0820707	DPYSL3	CRMP-4 iso2	%102	Dihydropyrimidinase-related protein 3	Q14195-2	http://www.phosphosite.org/proteinAction.do?id=8513&showAllSites=true	73.9	EPAPAS*PAPAGVEIR	2	771.372	177	77.95	2.02109e+07	20694354	4.44264e+06	4.99004e+06	1.94536e+07	1.76476e+07	8.52067e+08	8.44931e+08	7.90441e+08	8.17756e+08	4.15306e+08	4.36619e+08													2.04526e+07	4.71634e+06	1.85506e+07	8.48499e+08	8.04099e+08	4.25963e+08	1.45732e+07	6.92853e+08
22616	107429	39.3838	0.0336852	4.01671e+07	0.79971	RUNX2;RUNX2;RUNX2	AML3;AML3 iso2;AML3 iso3	%28;14;28	Runt-related transcription factor 2	Q13950;Q13950-2;Q13950-3	http://www.phosphosite.org/proteinAction.do?id=13408&showAllSites=true	56.6	RFS*PPSSSLQPGK	3	489.905	35	69.73	380006	1190797	2.64425e+06	733947		361847	4.54823e+07	2.36227e+07	3.32234e+07	3.02731e+07	5.19609e+07	5.64402e+07													785401	1.6891e+06	361847	3.45525e+07	3.17482e+07	5.42005e+07	1.06217e+06	4.01671e+07
29345	139957	31.0713	0.00112241	7.79418e+08	0.223978	FNBP1;FNBP1;FNBP1	FNBP1;FNBP1 iso2;FNBP1 iso2	%359;359;359	Formin-binding protein 1	Q96RU3;Q96RU3-2;Q96RU3-5	http://www.phosphosite.org/proteinAction.do?id=5457&showAllSites=true	71.3	LMSLLTSPHQPPPPPPASASPSAVPNGPQS*PK	3	1088.88	48	104.55	2.12052e+07	17207284	2.57778e+07	2.35373e+07	3.04132e+07	3.86078e+07	6.75023e+08	9.29074e+08	7.43806e+08	8.53514e+08	7.56081e+08	7.1901e+08	2.97613e+08		2.36896e+08	1.43278e+08	2.59369e+08		1.07804e+09	6.67582e+08	1.94961e+09	1.42903e+09		1.84818e+09	1.92063e+07	2.46576e+07	3.45105e+07	8.02048e+08	7.9866e+08	7.37545e+08	2.61248e+07	7.79418e+08
24527	119967	26.4611	0.0292694	6.70575e+08	0.533958	UBA52;RPS27A;UBB;UBC	UBA52;RPS27A;UBB;UBC	%65;%65;%65;%65	Ubiquitin-60S ribosomal protein L40	P62987;P62979;P0CG47;P0CG48	http://www.phosphosite.org/proteinAction.do?id=7223841&showAllSites=true	14.7	TLSDYNIQKES*TLHLVLR	3	737.379	45	108.51	2.59771e+07	11737426	3.81116e+07	4.74429e+07	2.13826e+07	1.37036e+07	5.19637e+08	5.4664e+08	6.12533e+08	5.72249e+08	8.45761e+08	9.26632e+08													1.88573e+07	4.27772e+07	1.75431e+07	5.33139e+08	5.92391e+08	8.86196e+08	2.63925e+07	6.70575e+08
2861	12704	20.4479	0.0209381	6.47165e+07	0.742119	DOCK4;DOCK4;DOCK4;DOCK4	DOCK4;DOCK4 iso2;DOCK4 iso 3;DOCK4 iso 4	%1808;1779;1817;121	Dedicator of cytokinesis protein 4	Q8N1I0;Q8N1I0-2;Q8N1I0-3;Q8N1I0-4	http://www.phosphosite.org/proteinAction.do?id=8422&showAllSites=true	225.1	HTTSVS*PSPAGR	2	638.788	21	29.6	1.28751e+06	4130803	3.65084e+06	8.05611e+06	1.49636e+06	1.15533e+06	6.07993e+07	3.13447e+07	6.90306e+07	8.30582e+07	7.89884e+07	6.50776e+07													2.70915e+06	5.85347e+06	1.32585e+06	4.6072e+07	7.60444e+07	7.2033e+07	3.29616e+06	6.47165e+07
9923	46484	20.1595	0.0192391	4.70856e+07	0.405229	DPYSL3;DPYSL3	CRMP-4 iso2;CRMP-4	655;%541	Dihydropyrimidinase-related protein 3	Q14195-2;Q14195	http://www.phosphosite.org/proteinAction.do?id=8513&showAllSites=true	73.9	NLHQSGFSLS*GTQVDEGVR	3	704.323	7	93.07	1.16378e+06	2098582	2.42151e+06	3.95882e+06	2.24937e+06	2.70286e+06	3.89821e+07	3.04541e+07	4.94443e+07	4.9286e+07	5.40642e+07	6.0283e+07													1.63118e+06	3.19016e+06	2.47611e+06	3.47181e+07	4.93651e+07	5.71736e+07	2.43249e+06	4.70856e+07
2857	12688	19.0644	0.0167643	6.01676e+07	0.675964	DOCK4;DOCK4;DOCK4;DOCK4	DOCK4;DOCK4 iso2;DOCK4 iso 3;DOCK4 iso 4	%1717;1726;1726;30	Dedicator of cytokinesis protein 4	Q8N1I0;Q8N1I0-2;Q8N1I0-3;Q8N1I0-4	http://www.phosphosite.org/proteinAction.do?id=8422&showAllSites=true	225.1	ENSCLS*PR	2	521.705	24	37.46	2.13503e+06	5054419	2.1895e+06	6.19905e+06	1.10346e+06	3.03968e+06	4.84932e+07	5.49341e+07	5.86586e+07	5.13414e+07	6.9019e+07	7.85594e+07	1.13102e+06	1.21352e+06		934735		809629	6.36242e+08	7.06874e+08	3.10471e+08		6.21789e+08	1.08968e+09	3.59473e+06	4.19428e+06	2.07157e+06	5.17137e+07	5.5e+07	7.37892e+07	3.28686e+06	6.01676e+07
12798	59050	18.1507	0.0496748	8.12477e+07	0.79839	KIF26B;KIF26B;TNK1;TNK1;PADI4	KIF26B;KIF26B iso2;TNK1;TNK1 iso2;PADI4	%1742;1359;%255;255;%493	Kinesin-like protein KIF26B	Q2KJY2;Q2KJY2-2;Q13470;Q13470-2;Q9UM07	http://www.phosphosite.org/proteinAction.do?id=17255&showAllSites=true	223.7	LLLAS*PR	2	425.233	4	86.39	2.74232e+06	2639364	9.73347e+06	2.70907e+06	3.10997e+06	7.03698e+06	6.04629e+07	5.97634e+07	7.89829e+07	5.40888e+07	1.05065e+08	1.29123e+08													2.69084e+06	6.22127e+06	5.07347e+06	6.01131e+07	6.65358e+07	1.17094e+08	4.66186e+06	8.12477e+07
16627	75733	16.3182	0.00415868	1.05278e+08	0.552234	MYADM	MYADM	16	Myeloid-associated differentiation marker	Q96S97	http://www.phosphosite.org/proteinAction.do?id=2614075&showAllSites=true	35.3	TTITTTTTS*SSGLGSPMIVGSPR	2	1166.56	22	107.8	8.13755e+06	8019697	4.87526e+06	7.72936e+06	3.52067e+06	8.03175e+06	1.05409e+08	1.20303e+08	1.00375e+08	1.22411e+08	9.15166e+07	9.16537e+07	1.14568e+08	1.0441e+08	1.33645e+08	1.25942e+08	1.36198e+08	124638000				2.33469e+07	3.04491e+06		8.07862e+06	6.30231e+06	5.77621e+06	1.12856e+08	1.11393e+08	9.15851e+07	6.71905e+06	1.05278e+08
9925	46490	14.0686	0.000525921	6.55711e+08	0.34339	DPYSL3;DPYSL3	CRMP-4 iso2;CRMP-4	667;553 or 665;%551	Dihydropyrimidinase-related protein 3	Q14195-2;Q14195	http://www.phosphosite.org/proteinAction.do?id=8513&showAllSites=true	73.9	NLHQSGFSLSGTQVDEGVRSAS*K or NLHQSGFSLSGTQVDEGVRS*ASK	3	828.722	6	79.38 or 79.51	2.29577e+07	37681716	7.10194e+07	7.42167e+07	3.58533e+07	4.95129e+07	6.66543e+08	6.41029e+08	6.57141e+08	6.47003e+08	6.28944e+08	6.93608e+08	4.80377e+07	8.76876e+07	4.72606e+07	8.69856e+07		96206616	3.43938e+09	3.37039e+09	3.04767e+09	2.88353e+09		4.28089e+09	3.03197e+07	7.2618e+07	4.26831e+07	6.53786e+08	6.52072e+08	6.61276e+08	4.85403e+07	6.55711e+08
8247	37912	12.5896	0.00801252	2.0033e+08	0.26941	SORBS1;SORBS1;SORBS1;SORBS1;SORBS1;SORBS1;SORBS1;SORBS1;SORBS1;SORBS1;SORBS1;SORBS1	SORBS1 iso3;SORBS1;SORBS1 iso4;SORBS1 iso4;SORBS1 iso4;SORBS1 iso4;SORBS1 iso4;SORBS1 iso4;SORBS1 iso6;SORBS1 iso8;SORBS1 iso4;SORBS1 iso4	89;%89;89;89;57;57;89;57;89;57;89;57	Sorbin and SH3 domain-containing protein 1	Q9BX66-3;Q9BX66;Q9BX66-2;Q9BX66-5;Q9BX66-7;Q9BX66-1;Q9BX66-1;Q9BX66-4;Q9BX66-6;Q9BX66-8;Q9BX66-9;Q9BX66-1	http://www.phosphosite.org/proteinAction.do?id=1911522&showAllSites=true	101	ETPSSSPAS*PQETR	2	777.328	27	34.28	2.2483e+07	17979686	1.87001e+07	2.12397e+07	1.13276e+07	7.70236e+06	2.17173e+08	1.81968e+08	2.20794e+08	2.47892e+08	1.65709e+08	1.68444e+08		1.21039e+07		2.5314e+07	3.08554e+07	35917552	1.27415e+07		1.27969e+07		6.33657e+06		2.02313e+07	1.99699e+07	9.51498e+06	1.99571e+08	2.34343e+08	1.67076e+08	1.65721e+07	2.0033e+08
8229	37851	12.1793	0.0331711	2.71567e+08	0.47667	SORBS1;SORBS1;SORBS1;SORBS1;SORBS1;SORBS1;SORBS1	SORBS1 iso3;SORBS1;SORBS1 iso4;SORBS1 iso4;SORBS1 iso4;SORBS1 iso4;SORBS1 iso4	173;%242;242;233;201;210;242	Sorbin and SH3 domain-containing protein 1	Q9BX66-3;Q9BX66;Q9BX66-2;Q9BX66-5;Q9BX66-7;Q9BX66-1;Q9BX66-1	http://www.phosphosite.org/proteinAction.do?id=1911522&showAllSites=true	101	ASGSFAPISQTPPSFS*PPPPLVPPAPEDLRR	3	1098.22	21	135.22	1.23019e+07	23758128	3.91845e+07	2.56929e+07	2.56667e+07	1.27262e+07	1.91843e+08	2.05267e+08	2.45092e+08	2.74617e+08	3.44318e+08	3.68263e+08													1.803e+07	3.24387e+07	1.91964e+07	1.98555e+08	2.59855e+08	3.56291e+08	2.32217e+07	2.71567e+08
2860	12702	11.9226	0.0330978	1.73804e+08	0.796718	DOCK4;DOCK4;DOCK4;DOCK4	DOCK4;DOCK4 iso2;DOCK4 iso 3;DOCK4 iso 4	%1808, %1815;1779, 1786;1817, 1824;121, 128	Dedicator of cytokinesis protein 4	Q8N1I0;Q8N1I0-2;Q8N1I0-3;Q8N1I0-4	http://www.phosphosite.org/proteinAction.do?id=8422&showAllSites=true	225.1	HTTSVS*PSPAGRS*PLK	3	594.604	40	47.79	1.16717e+07	18777648	4.22087e+06	1.51127e+07	2.75503e+07	1.37588e+07	2.0508e+08	1.93812e+08	2.10426e+08	1.92998e+08	1.10967e+08	1.29541e+08	1.88277e+07	2.48283e+07		1.56735e+07	9.75853e+06	15998570	5.59445e+08	4.47219e+08	4.33133e+08	5.43191e+08	1.05264e+08		1.52247e+07	9.6668e+06	2.06545e+07	1.99446e+08	2.01712e+08	1.20254e+08	1.5182e+07	1.73804e+08
2866	12724	11.5123	0.0152483	6.80165e+08	0.289936	DOCK4;DOCK4;DOCK4;DOCK4	DOCK4;DOCK4 iso2;DOCK4 iso 3;DOCK4 iso 4	1897;1868;%1906;210 or %1899;1870;1908;212	Dedicator of cytokinesis protein 4	Q8N1I0;Q8N1I0-2;Q8N1I0-3;Q8N1I0-4	http://www.phosphosite.org/proteinAction.do?id=8422&showAllSites=true	225.1	ES*KTPPPYSVYER or ESKT*PPPYSVYER	3	544.915	6	67.87	4.02784e+07	40512240	6.93343e+07	1.05095e+08	6.29599e+07	5.10059e+07	6.51305e+08	5.9365e+08	6.01256e+08	5.86887e+08	7.88051e+08	8.59838e+08	7.31797e+07	7.79483e+07	6.28671e+07	5.2135e+07	5.95866e+07	55574380	2.2374e+09	2.10636e+09		1.65424e+09		3.11454e+09	4.03953e+07	8.72146e+07	5.69829e+07	6.22478e+08	5.94072e+08	8.23944e+08	6.1531e+07	6.80165e+08
26822	129539	11.0023	0.00166847	2.19493e+08	0.698638	FAM83H	FAM83H	%1065	Protein FAM83H	Q6ZRV2	http://www.phosphosite.org/proteinAction.do?id=7170&showAllSites=true	127	AVPAPSPGPT*HNSPELGRPPAAGVLAPDMSDK	3	1071.85	10	96.08	1.08765e+07	3683623	2.94015e+07	1.76365e+07	3.27187e+07	3.03436e+07	2.06517e+08	2.37985e+08	1.68362e+08	2.59921e+08	2.25885e+08	2.18288e+08	1.19008e+08		3.83263e+08	3.1561e+08	2.08195e+08	145820176	2.99052e+06	4.77385e+06		1.4517e+07		1.58649e+06	7.28006e+06	2.3519e+07	3.15312e+07	2.22251e+08	2.14142e+08	2.22087e+08	2.07767e+07	2.19493e+08
8250	37832	10.5074	0.000799827	6.11279e+08	0.270051	SORBS1;SORBS1;SORBS1;SORBS1	SORBS1 iso4;SORBS1 iso4;SORBS1 iso4;SORBS1 iso4	480;471;348;389	Sorbin and SH3 domain-containing protein 1	Q9BX66-1;Q9BX66-7;Q9BX66-4;Q9BX66-9	http://www.phosphosite.org/proteinAction.do?id=34496212&showAllSites=true	90.2	MSSAISPT*PEISSETPGYIYSSNFHAVK	3	1027.47	24	116.84	3.89515e+07	39180900	7.45018e+07	5.34988e+07	6.36689e+07	9.37238e+07	5.80801e+08	5.74741e+08	5.73216e+08	7.17984e+08	6.16253e+08	6.04676e+08													3.90662e+07	6.40003e+07	7.86964e+07	5.77771e+08	6.456e+08	6.10465e+08	6.05876e+07	6.11279e+08
16625	75730	9.23494	0.00129067	2.76695e+08	0.342905	MYADM	MYADM	%18 or %13 or %15 or %17	Myeloid-associated differentiation marker	Q96S97	http://www.phosphosite.org/proteinAction.do?id=2614075&showAllSites=true	35.3	TTITTTTTSSS*GLGSPMIVGSPR or TTITTT*TTSSSGLGSPMIVGSPR or TTITTTTT*SSSGLGSPMIVGSPR or TTITTTTTSS*SGLGSPMIVGSPR	3	778.042	15	106.67 or 106.74 or 107.53 or 107.80	2.18364e+07	20738302	4.51845e+07	3.5713e+07	3.96044e+07	2.41467e+07	2.4998e+08	2.484e+08	3.1033e+08	2.76466e+08	3.02138e+08	2.72857e+08	3.73813e+08	2.60378e+08	2.9232e+08	2.87004e+08	3.41878e+08	317354688	2.36658e+08	4.34973e+08	1.71909e+07		6.91985e+08		2.12874e+07	4.04488e+07	3.18756e+07	2.4919e+08	2.93398e+08	2.87498e+08	3.12039e+07	2.76695e+08
20120	95005	9.13028	0.0369157	8.53294e+08	0.429665	MIA	MIA	123	Melanoma-derived growth regulatory protein	Q16674	http://www.phosphosite.org/proteinAction.do?id=21638&showAllSites=true	14.5	VDVKT*DK	2	442.71	7	25.02	6.22894e+07	116656552	1.82451e+08	1.98559e+08	9.76862e+06	1.42671e+07	7.41453e+08	9.4338e+08	5.70299e+08	8.0809e+08	1.12995e+09	9.26592e+08													8.9473e+07	1.90505e+08	1.20179e+07	8.42416e+08	6.89194e+08	1.02827e+09	9.7332e+07	8.53294e+08
8248	37855	8.89297	0.0480873	1.36792e+08	0.360946	SORBS1;SORBS1;SORBS1;SORBS1;SORBS1;SORBS1;SORBS1	SORBS1 iso6;SORBS1 iso4;SORBS1 iso4;SORBS1 iso4;SORBS1 iso8;SORBS1 iso4;SORBS1 iso4	%765;923;735;%603;%730;700;1213	Sorbin and SH3 domain-containing protein 1	Q9BX66-6;Q9BX66-5;Q9BX66-1;Q9BX66-4;Q9BX66-8;Q9BX66-9;Q9BX66-1	http://www.phosphosite.org/proteinAction.do?id=34492906&showAllSites=true	95	SATAS*PQQPQAQQR	2	789.357	29	28.7	1.66853e+07	23209022	1.80256e+07	1.64114e+07		5.76748e+06	1.89082e+08	1.32913e+08	1.31034e+08	2.20842e+08	7.35328e+07	7.33504e+07													1.99472e+07	1.72185e+07	5.76748e+06	1.60997e+08	1.75938e+08	7.34416e+07	1.60198e+07	1.36792e+08
26852	129665	7.98183	0.0210521	4.09225e+08	0.362588	FAM83H	FAM83H	867 or %870	Protein FAM83H	Q6ZRV2	http://www.phosphosite.org/proteinAction.do?id=7170&showAllSites=true	127	FLSAQSHSTSPQGLDSPLPLEGSGAHQVLHNES*KGSPTSAYPER or FLSAQSHSTSPQGLDSPLPLEGSGAHQVLHNESKGS*PTSAYPER	5	937.045	15	92.46 or 92.38	4.84419e+07	62479596	5.05743e+07	4.81261e+07	4.45798e+07	6.61688e+07	4.32872e+08	5.79501e+08	2.94837e+08	4.9815e+08	3.5217e+08	2.97821e+08	1.43013e+09		6.62826e+08	7.03701e+08	1.19005e+09	1103422208	1.57796e+09			3.11913e+08		2.28178e+09	5.54608e+07	4.93502e+07	5.53743e+07	5.06187e+08	3.96493e+08	3.24996e+08	5.33951e+07	4.09225e+08
8234	37873	7.72958	0.0225683	5.37397e+08	0.220597	SORBS1;SORBS1;SORBS1;SORBS1;SORBS1;SORBS1;SORBS1;SORBS1;SORBS1;SORBS1;SORBS1	SORBS1 iso3;SORBS1;SORBS1 iso4;SORBS1 iso4;SORBS1 iso4;SORBS1 iso4;SORBS1 iso4;SORBS1 iso6;SORBS1 iso8;SORBS1 iso4;SORBS1 iso4	796;945;967;915;727;899;595;%757;722;692;1205	Sorbin and SH3 domain-containing protein 1	Q9BX66-3;Q9BX66;Q9BX66-2;Q9BX66-5;Q9BX66-1;Q9BX66-1;Q9BX66-4;Q9BX66-6;Q9BX66-8;Q9BX66-9;Q9BX66-1	http://www.phosphosite.org/proteinAction.do?id=1911522&showAllSites=true	101	NPVDYMDLPFSSS*PSR	2	946.4	65	133.75	6.58008e+07	65768776	9.88186e+07	8.87067e+07	6.25206e+07	5.2827e+07	4.06303e+08	5.56484e+08	4.49925e+08	4.86129e+08	6.85653e+08	6.39888e+08													6.57848e+07	9.37627e+07	5.76738e+07	4.81394e+08	4.68027e+08	6.62771e+08	7.24071e+07	5.37397e+08
24612	120314	7.56173	0.00528607	1.62981e+08	0.417933	DLC1;DLC1;DLC1;DLC1	DLC1;DLC1 iso6;DLC1 iso6;DLC1 iso6	%842;405;331;439	Rho GTPase-activating protein 7	Q96QB1;Q96QB1-1;Q96QB1-4;Q96QB1-6	http://www.phosphosite.org/proteinAction.do?id=11726&showAllSites=true	170.5	TGS*FHGPGHISLR	3	482.561	38	71.7	1.18037e+07	9793380	4.06023e+07	2.20786e+07	2.00212e+07	3.03821e+07	1.52471e+08	1.44845e+08	1.30098e+08	1.81093e+08	1.59615e+08	2.09763e+08		5.42072e+06		1.99495e+06	5.23578e+06		9.13466e+07	1.34116e+08	3.0742e+07	3.91218e+07	1.45115e+08	1.62788e+08	1.07985e+07	3.13405e+07	2.52016e+07	1.48658e+08	1.55595e+08	1.84689e+08	2.24469e+07	1.62981e+08
2856	12685	7.52893	0.00239588	3.46188e+08	0.101056	DOCK4;DOCK4;DOCK4;DOCK4	DOCK4;DOCK4 iso2;DOCK4 iso 3;DOCK4 iso 4	%1700;1709;1709;13	Dedicator of cytokinesis protein 4	Q8N1I0;Q8N1I0-2;Q8N1I0-3;Q8N1I0-4	http://www.phosphosite.org/proteinAction.do?id=8422&showAllSites=true	225.1	AS*PLLSDK	2	455.718	42	58.62	2.36029e+07	27235658	7.28097e+07	6.65221e+07	4.78174e+07	4.93355e+07	3.02224e+08	2.9445e+08	3.85879e+08	3.50245e+08	3.77679e+08	3.6665e+08	2.93719e+06			6.05562e+08		254879376	7.532e+08	9.30188e+08	9.84704e+08	1.09807e+09	9.50434e+08		2.54193e+07	6.96659e+07	4.85764e+07	2.98337e+08	3.68062e+08	3.72164e+08	4.78872e+07	3.46188e+08
24870	121500	7.3674	0.032604	1.15243e+08	0.29882	SASH1	SASH1	%507	SAM and SH3 domain-containing protein 1	O94885	http://www.phosphosite.org/proteinAction.do?id=8364&showAllSites=true	136.6	AGGS*VESLR	2	478.216	26	50.29	1.09775e+07	9029828	2.33794e+07	3.31005e+07	8.67944e+06	1.25779e+07	8.27823e+07	1.27138e+08	1.06398e+08	8.89033e+07	1.41473e+08	1.44763e+08	1.59471e+08	1.36551e+08	1.1691e+08	1.28028e+08	1.15761e+08	91446328	2.40477e+08	2.1639e+08	2.17412e+08	2.89971e+08	2.31891e+08		1.00037e+07	2.82399e+07	1.06287e+07	1.0496e+08	9.76509e+07	1.43118e+08	1.62908e+07	1.15243e+08
29347	139978	7.25461	0.0202804	5.25724e+08	0.102793	FNBP1;FNBP1;FNBP1;FNBP1;FNBP1	FNBP1;FNBP1 iso2;FNBP1 iso2;FNBP1 iso2;FNBP1 iso2	%296;296;296;296;296	Formin-binding protein 1	Q96RU3;Q96RU3-2;Q96RU3-5;Q96RU3-3;Q96RU3-4	http://www.phosphosite.org/proteinAction.do?id=5457&showAllSites=true	71.3	TVS*DNSLSNSRGEGKPDLK	3	695.327	118	49.03	1.12166e+08	104326328	8.74912e+07	7.56344e+07	3.90833e+07	3.41295e+07	5.96438e+08	6.03616e+08	4.22223e+08	3.86089e+08	6.12878e+08	5.33097e+08	8.34826e+08	8.95767e+08	5.44612e+08	6.41122e+08	8.16698e+08	827723776	2.89823e+07	3.83792e+07	1.68142e+07	9.82773e+06	7.57062e+06		1.08246e+08	8.15628e+07	3.66064e+07	6.00027e+08	4.04156e+08	5.72988e+08	7.54718e+07	5.25724e+08
7353	33562	7.2338	0.0191949	1.28931e+08	0.358113	FMNL2;FMNL2	FMNL2;FMNL2 iso3	%183;183	Formin-like protein 2	Q96PY5;Q96PY5-3	http://www.phosphosite.org/proteinAction.do?id=16527&showAllSites=true	123.2	GSNLPS*PVGNSVSR	2	725.838	33	73.24	1.87573e+07	12131254	1.70195e+07	1.77671e+07	2.86352e+07	1.70632e+07	1.51661e+08	1.25292e+08	1.60364e+08	1.31562e+08	1.12688e+08	9.20163e+07	1.57321e+07	1.10828e+07	1.52135e+07	1.68608e+07	1.79095e+07	21315018	1.08379e+08	2.02115e+08	2.80796e+08	3.57462e+08	7.32539e+07	7.25929e+07	1.54443e+07	1.73933e+07	2.28492e+07	1.38477e+08	1.45963e+08	1.02352e+08	1.85622e+07	1.28931e+08
12792	59028	6.91406	0.00204753	9.82353e+07	0.356848	KIF26B;KIF26B	KIF26B;KIF26B iso2	%1065;682	Kinesin-like protein KIF26B	Q2KJY2;Q2KJY2-2	http://www.phosphosite.org/proteinAction.do?id=17255&showAllSites=true	223.7	ESLNSCGFVEGKPRPMGS*PR	3	762.345	9	71.49	1.31729e+07	22064234	7.68318e+06	9.06716e+06	2.21643e+07	1.46307e+07	9.77801e+07	9.66534e+07	7.06864e+07	1.05496e+08	1.16907e+08	1.0189e+08													1.76186e+07	8.37517e+06	1.83975e+07	9.72167e+07	8.8091e+07	1.09398e+08	1.47971e+07	9.82353e+07
6882	31428	6.76409	0.00404753	7.96544e+07	0.357281	ABLIM3;ABLIM3;ABLIM3	ABLIM3;ABLIM3 iso2;ABLIM3 iso3	%503;392;408	Actin-binding LIM protein 3	O94929;O94929-2;O94929-3	http://www.phosphosite.org/proteinAction.do?id=7151&showAllSites=true	77.8	RFS*SGGEEDDFDR	2	798.802	8	61.33		3704450	1.15864e+07	1.47801e+07	1.16777e+07	1.95727e+07	6.06115e+07	8.01199e+07	6.87481e+07	8.26603e+07	9.22939e+07	9.34929e+07													3704450	1.31833e+07	1.56252e+07	7.03657e+07	7.57042e+07	9.28934e+07	1.22643e+07	7.96544e+07
11343	52926	6.61818	0.0494429	1.86806e+08	0.16513	TBC1D2;TBC1D2;TBC1D2;TBC1D2	TBC1D2;TBC1D2 iso2;TBC1D2 iso 4;TBC1D2 iso 3	%436;436;218;%436	TBC1 domain family member 2A	Q9BYX2;Q9BYX2-2;Q9BYX2-4;Q9BYX2-3	http://www.phosphosite.org/proteinAction.do?id=6034&showAllSites=true	105.3	VTQDFTHPPDQS*PLRPDAANR	3	814.711	12	70.61	6.94692e+06	8399866	4.15862e+07	3.289e+07	3.90142e+07	4.75413e+07	2.05291e+08	2.34489e+08	2.00044e+08	2.17249e+08	1.21463e+08	1.42301e+08													7.67339e+06	3.72381e+07	4.32777e+07	2.1989e+08	2.08647e+08	1.31882e+08	2.93964e+07	1.86806e+08
207	857	6.5091	0.0155083	5.06981e+08	0.120903	AHNAK	AHNAK	%3716	Neuroblast differentiation-associated protein AHNAK	Q09666	http://www.phosphosite.org/proteinAction.do?id=6031&showAllSites=true	628.7	GPKVDIDT*PDINIEGSEGK	3	688.656	98	92.95	6.70349e+07	57865688	9.76887e+07	1.13855e+08	8.0866e+07	6.93916e+07	4.90352e+08	5.3685e+08	4.25576e+08	4.31759e+08	6.28146e+08	5.29203e+08	7.22468e+08	6.76421e+08	4.26474e+08	5.54247e+08	4.39473e+08	365787808	8.07892e+07	4.36285e+07	7.07199e+07	4.86109e+07		8.44741e+07	6.24503e+07	1.05772e+08	7.51288e+07	5.13601e+08	4.28667e+08	5.78675e+08	8.1117e+07	5.06981e+08
7543	34630	6.50319	0.0504612	1.87273e+08	0.286426	LMNA	lamin A/C iso2	%548 or %546	Prelamin-A/C	P02545-2	http://www.phosphosite.org/proteinAction.do?id=2659207&showAllSites=true	65.1	SVT*VVEDDEDEDGDDLLHHHHVSGSR or S*VTVVEDDEDEDGDDLLHHHHVSGSR	4	745.565	44	71.53 or 70.91	3.34139e+07	25705060	3.46271e+07	2.29631e+07	3.13335e+07	3.1903e+07	2.0644e+08	1.93636e+08	2.05873e+08	2.78274e+08	1.068e+08	1.32616e+08	2.70338e+08	2.98395e+08	2.21739e+08	2.82954e+08	1.65532e+08	188922480	2.59084e+07	2.04431e+07		4.48945e+07	1.88454e+08		2.95595e+07	2.87951e+07	3.16183e+07	2.00038e+08	2.42074e+08	1.19708e+08	2.99909e+07	1.87273e+08
21012	99299	6.28863	0.0454066	3.58035e+08	0.17195	FLNA;FLNA	FLNA;FLNA iso2	%2180;2172	Filamin-A	P21333;P21333-2	http://www.phosphosite.org/proteinAction.do?id=2546&showAllSites=true	280.6	IPEISIQDMTAQVTS*PSGK	2	1041.49	73	129.31	5.20592e+07	40772140	9.34905e+07	9.75684e+07	3.32821e+07	3.85913e+07	2.27668e+08	2.61247e+08	3.55658e+08	3.86162e+08	4.7212e+08	4.45351e+08	6.1625e+08	3.79039e+08	1.1043e+09	9.34198e+08	2.73237e+08	396751008	4.98356e+08	4.75537e+08		6.08158e+08	5.04623e+08		4.64157e+07	9.55294e+07	3.59367e+07	2.44458e+08	3.7091e+08	4.58736e+08	5.92939e+07	3.58035e+08
24865	121491	5.94991	0.0265344	7.13055e+07	0.323332	SASH1	SASH1	%320	SAM and SH3 domain-containing protein 1	O94885	http://www.phosphosite.org/proteinAction.do?id=8364&showAllSites=true	136.6	KPLFFDGS*PEKPPEDDSDSLTTSPSSSSLDTWGAGRK	4	1005.46	6	109.08	1.24553e+07	15072412	4.62294e+06	7.36338e+06	2.08551e+07	1.45175e+07	6.56549e+07	4.15759e+07	7.70022e+07	7.98131e+07	8.2595e+07	8.11917e+07													1.37639e+07	5.99316e+06	1.76863e+07	5.36154e+07	7.84076e+07	8.18934e+07	1.24811e+07	7.13055e+07
304	1398	5.93169	0.0168329	1.56322e+09	0.20882	AHNAK	AHNAK	5830% or %5824	Neuroblast differentiation-associated protein AHNAK	Q09666	http://www.phosphosite.org/proteinAction.do?id=6031&showAllSites=true	628.7	FGTFGGLGS*K or FGT*FGGLGSK	2	525.736	33	98.61 or 99.71	2.2223e+08	165045904	3.59532e+08	3.36881e+08	3.08201e+08	2.54885e+08	1.31388e+09	1.54901e+09	1.32247e+09	1.42243e+09	1.95278e+09	1.81874e+09	1.69218e+08		4.99748e+08	5.09764e+08	4.18275e+08	434387808	6.40974e+06				5.05612e+06	5.96471e+06	1.93638e+08	3.48207e+08	2.81543e+08	1.43145e+09	1.37245e+09	1.88576e+09	2.74463e+08	1.56322e+09
65	252	5.73459	0.00487394	3.75739e+08	0.284858	MTSS2	MTSS1L	%601	Protein MTSS 2	Q765P7	http://www.phosphosite.org/proteinAction.do?id=10767&showAllSites=true	79.9	TPTVPDS*PGYMGPTR	2	828.36	37	82.35	3.78049e+07	39701392	8.73058e+07	5.80313e+07	9.11648e+07	9.5419e+07	3.18294e+08	3.90568e+08	4.10032e+08	4.15414e+08	3.61884e+08	3.58241e+08													3.87531e+07	7.26685e+07	9.32919e+07	3.54431e+08	4.12723e+08	3.60063e+08	6.82379e+07	3.75739e+08
20998	99200	5.52333	0.015868	2.00311e+08	0.422571	FLNA;FLNA	FLNA;FLNA iso2	%1436;1436	Filamin-A	P21333;P21333-2	http://www.phosphosite.org/proteinAction.do?id=2546&showAllSites=true	280.6	DGSCSVEYIPYEAGTYSLNVTYGGHQVPGS*PFKVPVHDVTDASK	4	1202.8	41	129.71	4.87375e+06	6227657	7.71377e+07	6.80243e+07	2.46665e+07	4.56889e+07	2.25974e+08	1.93099e+08	1.91272e+08	2.37847e+08	1.59802e+08	1.93871e+08													5.55071e+06	7.2581e+07	3.51777e+07	2.09536e+08	2.14559e+08	1.76837e+08	3.77698e+07	2.00311e+08
2859	12694	5.50842	0.00735642	8.08162e+07	0.396209	DOCK4;DOCK4;DOCK4;DOCK4	DOCK4;DOCK4 iso2;DOCK4 iso 3;DOCK4 iso 4	%1750;1759;1759;63	Dedicator of cytokinesis protein 4	Q8N1I0;Q8N1I0-2;Q8N1I0-3;Q8N1I0-4	http://www.phosphosite.org/proteinAction.do?id=8422&showAllSites=true	225.1	MLFNHIGDGALPRS*DPNLSAPEK	3	853.74	74	102.55	1.79922e+07	12642197	8.20832e+06	1.45977e+07	1.94796e+07	1.87578e+07	8.82196e+07	7.8129e+07	6.30662e+07	6.93294e+07	8.42256e+07	1.01928e+08													1.53172e+07	1.1403e+07	1.91187e+07	8.31743e+07	6.61978e+07	9.30766e+07	1.52796e+07	8.08162e+07
16314	74328	5.45581	0.0142773	1.8756e+08	0.250928	GJA1	GJA1	%255	Gap junction alpha-1 protein	P17302	http://www.phosphosite.org/proteinAction.do?id=949&showAllSites=true	43	SDPYHATSGALS*PAK	3	527.903	16	56.52	2.70836e+07	20698266	5.8915e+07	4.7469e+07	2.75659e+07	3.30879e+07	2.06999e+08	1.44612e+08	1.85001e+08	1.61243e+08	2.28385e+08	1.99121e+08													2.3891e+07	5.3192e+07	3.03269e+07	1.75805e+08	1.73122e+08	2.13753e+08	3.58033e+07	1.8756e+08
28607	136842	5.43994	0.000969235	1.10789e+08	0.183852	SH3RF3	SH3MD4	%381	E3 ubiquitin-protein ligase SH3RF3	Q8TEJ3	http://www.phosphosite.org/proteinAction.do?id=2380743&showAllSites=true	92.7	RHS*FTALSVTHR	3	497.912	36	55.05	1.38717e+07	14653883	2.19645e+07	1.967e+07	2.98832e+07	2.72176e+07	1.00359e+08	1.02895e+08	1.20985e+08	9.31475e+07	1.19406e+08	1.27942e+08													1.42628e+07	2.08172e+07	2.85504e+07	1.01627e+08	1.07066e+08	1.23674e+08	2.12101e+07	1.10789e+08
2034	9048	5.41978	0.00647047	3.02377e+09	0.197631	SNTB2	SNTB2	%393	Beta-2-syntrophin	Q13425	http://www.phosphosite.org/proteinAction.do?id=17325&showAllSites=true	57.9	LVHSGSGCRS*PSLGSDLTFATR	3	795.705	73	87.92	3.99435e+08	470893792	6.57912e+08	6.16444e+08	7.64527e+08	5.77047e+08	3.23565e+09	2.73855e+09	2.64109e+09	2.75221e+09	3.70962e+09	3.06552e+09	1.41204e+09	2.00472e+09	1.2869e+09	2.40608e+09		2338809344	2.13115e+09		4.55951e+09	4.82673e+09	1.36099e+09		4.35164e+08	6.37178e+08	6.70787e+08	2.9871e+09	2.69665e+09	3.38757e+09	5.81043e+08	3.02377e+09
169	667	5.40971	0.00705928	9.22763e+08	0.211092	AHNAK	AHNAK	%115	Neuroblast differentiation-associated protein AHNAK	Q09666	http://www.phosphosite.org/proteinAction.do?id=6031&showAllSites=true	628.7	EVFSSCSSEVVLS*GDDEEYQR	2	1251.5	234	97.34	1.23946e+08	167438960	1.57266e+08	1.56812e+08	2.42485e+08	2.17933e+08	9.09079e+08	1.00279e+09	8.31421e+08	1.09433e+09	9.01847e+08	7.97102e+08	7.6108e+07	4.73648e+07		2.08151e+08	2.33376e+08			2.004e+09		1.33382e+07		4.63506e+08	1.45692e+08	1.57039e+08	2.30209e+08	9.55936e+08	9.62877e+08	8.49475e+08	1.77647e+08	9.22763e+08
8244	37903	5.39954	0.0378191	6.78339e+08	0.232056	SORBS1;SORBS1;SORBS1;SORBS1;SORBS1;SORBS1;SORBS1;SORBS1;SORBS1;SORBS1;SORBS1;SORBS1	SORBS1 iso3;SORBS1;SORBS1 iso4;SORBS1 iso4;SORBS1 iso4;SORBS1 iso4;SORBS1 iso4;SORBS1 iso4;SORBS1 iso6;SORBS1 iso8;SORBS1 iso4;SORBS1 iso4	382;%497;519;467;410;419;451;287;365;296;328;286	Sorbin and SH3 domain-containing protein 1	Q9BX66-3;Q9BX66;Q9BX66-2;Q9BX66-5;Q9BX66-7;Q9BX66-1;Q9BX66-1;Q9BX66-4;Q9BX66-6;Q9BX66-8;Q9BX66-9;Q9BX66-1	http://www.phosphosite.org/proteinAction.do?id=1911522&showAllSites=true	101	RSAT*LPLPAR	2	581.311	48	73.08	1.01289e+08	97232960	1.87052e+08	1.99825e+08	8.34344e+07	1.1619e+08	5.71589e+08	6.76872e+08	5.82425e+08	5.44307e+08	8.32543e+08	8.62295e+08	6.39523e+07		2.5474e+07	3.64131e+07	1.22208e+08		2.02432e+09	1.70917e+09	2.03882e+09	2.12416e+09	1.38697e+09		9.92609e+07	1.93438e+08	9.98124e+07	6.2423e+08	5.63366e+08	8.47419e+08	1.30837e+08	6.78339e+08
26845	129614	5.39143	0.0158975	3.45326e+07	0.426762	FAM83H	FAM83H	%903	Protein FAM83H	Q6ZRV2	http://www.phosphosite.org/proteinAction.do?id=7170&showAllSites=true	127	GS*PTSAYPERR	3	434.194	12	34.75	2.23909e+06	4174484	9.58913e+06	9.52678e+06	7.51458e+06	6.97969e+06	2.56795e+07	2.48934e+07	4.5005e+07	4.27862e+07	3.6376e+07	3.24555e+07	8.02306e+07	7.12838e+07	1.03426e+08	1.26382e+08	5.47669e+07	50939800		2.92704e+06	2.74623e+06		3.52166e+07		3.20678e+06	9.55796e+06	7.24714e+06	2.52864e+07	4.38956e+07	3.44157e+07	6.67063e+06	3.45326e+07
267	1209	5.38379	0.00269428	2.37756e+10	0.236497	AHNAK	AHNAK	%5763	Neuroblast differentiation-associated protein AHNAK	Q09666	http://www.phosphosite.org/proteinAction.do?id=6031&showAllSites=true	628.7	ASLGSLEGEAEAEASS*PK	2	906.899	209	94.83	2.74172e+09	3842852864	5.49603e+09	6.65717e+09	5.03648e+09	3.82113e+09	1.95787e+10	2.33821e+10	2.39774e+10	2.45157e+10	2.58952e+10	2.53047e+10	2.19327e+10	2.23037e+10	1.76384e+10	1.90412e+10	1.49208e+10	15224183808		2.06704e+08	1.57343e+08	1.39453e+08	2.59662e+09		3.29229e+09	6.0766e+09	4.4288e+09	2.14804e+10	2.42465e+10	2.55999e+10	4.59923e+09	2.37756e+10
1800	8130	5.29679	0.00686361	1.44077e+08	0.187993	RAPH1	RAPH1	%1154 or %1153	Ras-associated and pleckstrin homology domains-containing protein 1	Q70E73	http://www.phosphosite.org/proteinAction.do?id=6423&showAllSites=true	135.2	LTQAEISEQPTMATVVPQVPTS*PK or LTQAEISEQPTMATVVPQVPT*SPK	3	878.103	36	115.82 or 115.84	2.18247e+07	20982648	2.76815e+07	2.72559e+07	4.09133e+07	3.13122e+07	1.17542e+08	1.19918e+08	1.55614e+08	1.59085e+08	1.52138e+08	1.60163e+08	5.7223e+08	5.37056e+08	5.56266e+08	6.0015e+08	4.37182e+08	469158080		7.22715e+06		3.1389e+07	1.11784e+07		2.14037e+07	2.74687e+07	3.61128e+07	1.1873e+08	1.57349e+08	1.5615e+08	2.83284e+07	1.44077e+08
209	868	5.28425	0.019822	8.65723e+08	0.174233	AHNAK	AHNAK	%4100	Neuroblast differentiation-associated protein AHNAK	Q09666	http://www.phosphosite.org/proteinAction.do?id=6031&showAllSites=true	628.7	ADIDVSGPKVDIDT*PDIDIHGPEGK	4	671.568	117	104.91	2.00246e+08	156316864	1.346e+08	1.4623e+08	2.04846e+08	1.81497e+08	1.14414e+09	9.5174e+08	8.54594e+08	8.0628e+08	7.08727e+08	7.28859e+08	1.12695e+09	1.36535e+09	8.64488e+08	8.29579e+08	9.4905e+08	924621248		2.8755e+06		3.37921e+06	7.77218e+07		1.78281e+08	1.40415e+08	1.93171e+08	1.04794e+09	8.30437e+08	7.18793e+08	1.70623e+08	8.65723e+08
24868	121495	5.25503	0.0193958	3.19133e+08	0.258711	SASH1	SASH1	%442	SAM and SH3 domain-containing protein 1	O94885	http://www.phosphosite.org/proteinAction.do?id=8364&showAllSites=true	136.6	EVIKS*PTASR	2	584.292	43	36.53	5.38033e+07	50201720	8.8528e+07	9.26439e+07	5.5777e+07	3.85256e+07	3.06337e+08	2.5632e+08	2.97177e+08	3.058e+08	3.68267e+08	3.80895e+08	2.24338e+08	2.1543e+08	1.9335e+08	2.23544e+08	1.50985e+08	209340000	1.96842e+09	1.86783e+09	7.16295e+08	8.87766e+08		8.55446e+08	5.20025e+07	9.0586e+07	4.71513e+07	2.81328e+08	3.01488e+08	3.74581e+08	6.32466e+07	3.19133e+08
27887	133833	5.09375	0.0501252	8.56179e+07	0.168171	NHSL1;NHSL1;WDR72	NHSL1 iso2;NHSL1;WDR72	838;%842;518	NHS-like protein 1	Q5SYE7-2;Q5SYE7;Q3MJ13	http://www.phosphosite.org/proteinAction.do?id=2417305&showAllSites=true	170.4	IMS*PEK	2	392.669	18	42.11	1.18155e+07	15004767	3.40385e+07	3.01448e+07	6.33938e+06	7.68864e+06	6.49695e+07	7.13422e+07	8.83023e+07	7.56806e+07	9.96909e+07	1.13722e+08	2.09842e+08	2.01811e+08		7.13828e+07	1.77866e+08	147641376	2.58917e+06	2.67627e+06	4.30105e+06		9.90667e+06	8.43302e+06	1.34101e+07	3.20917e+07	7.01401e+06	6.81558e+07	8.19914e+07	1.06707e+08	1.75053e+07	8.56179e+07
5125	22492	5.05794	0.0133543	3.8017e+08	0.26559	MCM6	MCM6	%762	DNA replication licensing factor MCM6	Q14566	http://www.phosphosite.org/proteinAction.do?id=8758&showAllSites=true	92.8	EIESEIDS*EEELINK	2	928.906	27	101.05	5.65341e+07	55315492	1.08004e+08	1.09829e+08	8.31413e+07	5.68507e+07	3.25209e+08	3.43565e+08	3.85159e+08	3.44749e+08	4.71853e+08	4.10485e+08													5.59248e+07	1.08916e+08	6.9996e+07	3.34387e+08	3.64954e+08	4.41169e+08	7.82791e+07	3.8017e+08
8243	37902	5.04676	0.00496017	6.43379e+07	0.321737	SORBS1;SORBS1;SORBS1;SORBS1;SORBS1;SORBS1;SORBS1;SORBS1;SORBS1;SORBS1;SORBS1;SORBS1	SORBS1 iso3;SORBS1;SORBS1 iso4;SORBS1 iso4;SORBS1 iso4;SORBS1 iso4;SORBS1 iso4;SORBS1 iso4;SORBS1 iso6;SORBS1 iso8;SORBS1 iso4;SORBS1 iso4	366;%481;503;451;394;403;435;271;349;280;312;270	Sorbin and SH3 domain-containing protein 1	Q9BX66-3;Q9BX66;Q9BX66-2;Q9BX66-5;Q9BX66-7;Q9BX66-1;Q9BX66-1;Q9BX66-4;Q9BX66-6;Q9BX66-8;Q9BX66-9;Q9BX66-1	http://www.phosphosite.org/proteinAction.do?id=1911522&showAllSites=true	101	SKS*EMSYIDGEK	2	727.299	10	62.64	1.68193e+07	10584774	1.84263e+07	1.26976e+07	1.01802e+07	1.0953e+07	6.20353e+07	7.09565e+07	6.3559e+07	5.58158e+07	7.25393e+07	6.11217e+07													1.3702e+07	1.5562e+07	1.05666e+07	6.64959e+07	5.96874e+07	6.68305e+07	1.32769e+07	6.43379e+07
17411	79063	5.0328	0.00436129	8.26536e+08	0.279724	SYNE1;SYNE1;SYNE1;SYNE1;SYNE1;SYNE1;SYNE1	SYNE1;SYNE1 iso4;SYNE1 iso3;SYNE1 iso4;SYNE1 iso4;SYNE1 iso4;SYNE1 iso4	%8360;2884;545;8312;2775;540;702	Nesprin-1	Q8NF91;Q8NF91-2;Q8NF91-3;Q8NF91-4;Q8NF91-8;Q8NF91-9;Q8NF91-1	http://www.phosphosite.org/proteinAction.do?id=12348&showAllSites=true	1010.5	SKT*PTGPELDTSYK	3	535.247	65	62.24	1.62042e+08	131564256	2.18445e+08	2.01675e+08	1.87158e+08	1.25346e+08	8.52684e+08	8.39831e+08	8.62594e+08	6.94801e+08	8.99224e+08	8.10082e+08													1.46803e+08	2.1006e+08	1.56252e+08	8.46258e+08	7.78697e+08	8.54653e+08	1.71038e+08	8.26536e+08
27732	133256	5.0319	0.0228104	4.06291e+08	0.361122	MORC4;MORC4;MORC4	MORC4;MORC4 iso2;MORC4 iso3	%621;369;621	MORC family CW-type zinc finger protein 4	Q8TE76;Q8TE76-2;Q8TE76-3	http://www.phosphosite.org/proteinAction.do?id=15867&showAllSites=true	106.3	SSSERST*PPYLFPEYPEASK	3	784.686	26	108.42	4.39738e+07	74132464	1.33118e+08	1.53416e+08	5.73446e+07	4.25572e+07	3.68351e+08	3.59837e+08	3.97401e+08	3.8177e+08	4.84081e+08	4.46307e+08													5.90532e+07	1.43267e+08	4.99509e+07	3.64094e+08	3.89585e+08	4.65194e+08	8.40904e+07	4.06291e+08
24875	121514	4.96096	0.0318348	6.77339e+08	0.179421	SASH1	SASH1	%813	SAM and SH3 domain-containing protein 1	O94885	http://www.phosphosite.org/proteinAction.do?id=8364&showAllSites=true	136.6	S*LPVSICR	2	506.238	32	89.39	6.94322e+07	81802304	2.55657e+08	1.9809e+08	1.28345e+08	1.19838e+08	5.09985e+08	5.70411e+08	6.17093e+08	6.61407e+08	8.36547e+08	8.6859e+08		8.01899e+07	1.56466e+08	1.23254e+08	8.29421e+07	63173304	5.7725e+07	4.37808e+07		1.10988e+08		3.25212e+08	7.56173e+07	2.26873e+08	1.24092e+08	5.40198e+08	6.3925e+08	8.52569e+08	1.42194e+08	6.77339e+08
307	1449	4.95144	0.00151551	3.53204e+09	0.146589	AHNAK	AHNAK	%5845 or %5839 or %5841	Neuroblast differentiation-associated protein AHNAK	Q09666	http://www.phosphosite.org/proteinAction.do?id=6031&showAllSites=true	628.7	GHYEVTGSDDET*GKLQGSGVSLASK or GHYEVT*GSDDETGKLQGSGVSLASK or GHYEVTGS*DDETGKLQGSGVSLASK	3	868.06	10	75.07 or 74.71 or 74.19	5.18497e+08	638415104	1.15988e+09	1.06453e+09	5.23809e+08	5.52311e+08	3.45979e+09	3.70846e+09	3.55813e+09	4.06163e+09	2.95142e+09	3.4528e+09	5.48011e+07		5.57455e+08	7.28723e+08	1.29319e+09	1458496512	3.59566e+08		1.24802e+08	1.59664e+08	3.59585e+07	5.96303e+07	5.78456e+08	1.11221e+09	5.3806e+08	3.58412e+09	3.80988e+09	3.20211e+09	7.42908e+08	3.53204e+09
12442	57599	4.93691	0.000426911	6.11436e+08	0.47796	PLEKHA5;PLEKHA5;PLEKHA5;PLEKHA5;PLEKHA5;PLEKHA5;PLEKHA5	PLEKHA5;PLEKHA5 iso2;PLEKHA5 iso3;PLEKHA5 iso3;PLEKHA5 iso3;PLEKHA5 iso3;PLEKHA5 iso3	%140;140;140;140;140;32;140	Pleckstrin homology domain-containing family A member 5	Q9HAU0;Q9HAU0-2;Q9HAU0-6;Q9HAU0-4;Q9HAU0-5;Q9HAU0-8;Q9HAU0-3	http://www.phosphosite.org/proteinAction.do?id=6854&showAllSites=true	127.4	ERPISMINEASNYNVTSDYAVHPMS*PVGR	3	1105.5	82	109.68	3.55724e+07	71892032	1.30307e+08		2.21765e+08	1.85386e+08	5.12112e+08	5.90392e+08	5.15162e+08	7.16781e+08	6.48068e+08	6.861e+08													5.37322e+07	1.30307e+08	2.03575e+08	5.51252e+08	6.15971e+08	6.67084e+08	1.28984e+08	6.11436e+08
15102	69022	4.93579	0.0321602	2.77922e+07	0.233056	MYLK;MYLK;MYLK;MYLK;MYLK;MYLK	smMLCK;smMLCK iso2;smMLCK iso 3;smMLCK iso 4;smMLCK iso 5;smMLCK iso 6	%335;335;%335;%335;%335;%335	Myosin light chain kinase, smooth muscle	Q15746;Q15746-2;Q15746-3;Q15746-4;Q15746-5;Q15746-6	http://www.phosphosite.org/proteinAction.do?id=2112&showAllSites=true	210.6	TAPQT*PVLQK	2	581.797	7	52.42	1.29931e+07		4.20543e+06	4.69192e+06	1.56627e+06		2.66917e+07			3.01206e+07	3.16571e+07	2.26994e+07													1.29931e+07	4.44867e+06	1.56627e+06	2.66917e+07	3.01206e+07	2.71782e+07	5.86419e+06	2.77922e+07
21119	99844	4.92975	0.0316501	1.92954e+08	0.14601	FOXP4;FOXP4;FOXP4	FOXP4;FOXP4 iso 2;FOXP4 iso 3	%293;%291;%292 or %291;289;290	Forkhead box protein P4	Q8IVH2;Q8IVH2-2;Q8IVH2-3	http://www.phosphosite.org/proteinAction.do?id=1305427&showAllSites=true	73.4	RDSSS*HEETPGSHPLYGHGECK or RDS*SSHEETPGSHPLYGHGECK	4	637.514	11	33.77 or 33.98	2.84455e+06	3499541		1.5403e+08	2.67924e+06			1.92677e+08	2.77905e+08	2.42092e+08	1.20573e+08	1.31525e+08	7.65969e+07	4.08131e+07	9.6485e+07	8.89514e+07	6.65956e+07			1.78352e+07		3.71199e+07		1.34483e+06	3.17205e+06	1.5403e+08	2.67924e+06	1.92677e+08	2.59998e+08	1.26049e+08	4.07635e+07	1.92954e+08
20797	98377	4.84986	0.0176221	1.68449e+08	0.177861	DCAF6;DCAF6;DCAF6;DCAF6	MSTP055 iso2;MSTP055;MSTP055 iso 3;MSTP055 iso 4	336;%336;%336;305	DDB1- and CUL4-associated factor 6	Q58WW2-2;Q58WW2;Q58WW2-3;Q58WW2-4	http://www.phosphosite.org/proteinAction.do?id=3748201&showAllSites=true	98.4	DGEQS*PNVSLMQR	2	770.827	7	78.31		8456842		7.30511e+07		2.70101e+07	9.83646e+07	1.11947e+08	2.50218e+08	1.94311e+08	1.63241e+08	1.92614e+08													8456842	7.30511e+07	2.70101e+07	1.05156e+08	2.22264e+08	1.77928e+08	3.61727e+07	1.68449e+08
205	851	4.78896	0.0188928	3.88359e+09	0.16118	AHNAK	AHNAK	%3426	Neuroblast differentiation-associated protein AHNAK	Q09666	http://www.phosphosite.org/proteinAction.do?id=6031&showAllSites=true	628.7	VSMPDVELNLKS*PK	3	546.272	100	104.75	5.94645e+08	627367232	1.09119e+09	9.30779e+08	1.01561e+09	8.07794e+08	3.55465e+09	3.09862e+09	3.65627e+09	3.41031e+09	4.93099e+09	4.65067e+09	2.89686e+09	3.49199e+09	1.63027e+09	1.48592e+09	1.72621e+09	1398425344							6.11006e+08	1.01098e+09	9.11702e+08	3.32664e+09	3.53329e+09	4.79083e+09	8.44564e+08	3.88359e+09
12781	59005	4.77442	0.00725711	2.76914e+07	0.374311	KIF23;KIF23;KIF23	KIF23;KIF23 iso2;KIF23 iso3	%912;%808;625	Kinesin-like protein KIF23	Q02241;Q02241-2;Q02241-3	http://www.phosphosite.org/proteinAction.do?id=6409&showAllSites=true	110	SS*TVAPAQPDGAESEWTDVETR	2	1207.01	11	97.71		13269979		4.82882e+06	2.95978e+06	3.10299e+06	2.3737e+07	4.08251e+07		2.68353e+07	1.93682e+07														13269979	4.82882e+06	3.03139e+06	3.2281e+07	2.68353e+07	1.93682e+07	6.04039e+06	2.76914e+07
6881	31425	4.73114	0.00951756	4.55918e+07	0.351123	ABLIM3;ABLIM3;ABLIM3	ABLIM3;ABLIM3 iso2;ABLIM3 iso3	%388;326;326	Actin-binding LIM protein 3	O94929;O94929-2;O94929-3	http://www.phosphosite.org/proteinAction.do?id=7151&showAllSites=true	77.8	QGMS*PTFSR	2	545.723	4	66.83	4.05297e+06	6730245	1.05813e+07	1.17035e+07	1.53396e+07	1.18087e+07	4.65386e+07	3.80957e+07	4.2838e+07	3.73207e+07	5.41848e+07	5.45731e+07													5.39161e+06	1.11424e+07	1.35742e+07	4.23171e+07	4.00793e+07	5.4379e+07	1.0036e+07	4.55918e+07
22976	109273	4.71413	0.0298577	8.75364e+08	0.277953	SVIL;SVIL	supervillin iso2;supervillin	%270;%270	Supervillin	O95425-4;O95425	http://www.phosphosite.org/proteinAction.do?id=22746&showAllSites=true	244.4	SPSFGDPQLS*PEARPSTGKPK	3	755.03	37	68.96	1.36269e+08	202936896	2.54624e+08	2.36694e+08	1.7898e+08	1.50822e+08	9.80932e+08	1.01896e+09	6.69165e+08	7.0854e+08	8.85793e+08	9.8879e+08													1.69603e+08	2.45659e+08	1.64901e+08	9.99948e+08	6.88853e+08	9.37292e+08	1.93388e+08	8.75364e+08
245	1099	4.70941	0.00447408	1.61517e+09	0.156891	AHNAK	AHNAK	%5552	Neuroblast differentiation-associated protein AHNAK	Q09666	http://www.phosphosite.org/proteinAction.do?id=6031&showAllSites=true	628.7	GPAFNMAS*PESDFGINLK	2	987.937	164	141.97	2.83035e+08	344414400	3.96125e+08	3.57945e+08	3.98605e+08	3.62982e+08	1.2907e+09	1.61281e+09	1.47173e+09	1.71241e+09	1.88171e+09	1.72165e+09	4.09929e+08		7.3638e+08	7.84083e+08	5.85614e+08	579826560	3.07665e+07	4.01812e+07	1.50123e+07		1.09267e+07	1.28218e+07	3.13725e+08	3.77035e+08	3.80793e+08	1.45176e+09	1.59207e+09	1.80168e+09	3.57184e+08	1.61517e+09
9898	46384	4.63437	0.00481027	7.07928e+07	0.352867	DPYSL3	CRMP-4 iso2	%95	Dihydropyrimidinase-related protein 3	Q14195-2	http://www.phosphosite.org/proteinAction.do?id=8513&showAllSites=true	73.9	RGQGREES*REPAPASPAPAGVEIR	4	650.07	23	57.22	1.90207e+07	16207264	9.94368e+06	1.65556e+07	1.62283e+07	1.74976e+07	6.91929e+07	6.38526e+07	5.58454e+07	7.81489e+07	7.07655e+07	8.69516e+07													1.7614e+07	1.32497e+07	1.68629e+07	6.65228e+07	6.69971e+07	7.88585e+07	1.59089e+07	7.07928e+07
28492	136299	4.62829	0.00309951	1.70929e+08	0.258931	RUFY2;RUFY2;RUFY2	RUFY2;RUFY2 iso4;RUFY2 iso4	583;632;618 or 582;631;617	RUN and FYVE domain-containing protein 2	Q8WXA3;Q8WXA3-1;Q8WXA3-3	http://www.phosphosite.org/proteinAction.do?id=22117&showAllSites=true	70	NCGEIFCNACSDNELPLPSS*PKPVR or NCGEIFCNACSDNELPLPS*SPKPVR	3	981.094	42	109.08 or 109.29	3.62666e+07	25041562	5.92154e+07	6.23969e+07	2.81269e+07	1.97265e+07	1.32813e+08	1.64747e+08	2.14007e+08	1.80647e+08	1.67724e+08	1.65631e+08	6.67819e+08		6.57988e+08	6.56209e+08	4.48555e+08	427788864	7.70096e+08	6.89268e+08	7.6025e+08	6.87884e+08		1.19379e+09	3.06541e+07	6.08062e+07	2.39267e+07	1.4878e+08	1.97327e+08	1.66678e+08	3.84623e+07	1.70929e+08
28891	138001	4.59606	0.0203513	5.92911e+08	0.152287	UBAP1;UBAP1;UBAP1;UBAP1	UBAP1;UBAP1 iso 2;UBAP1 iso 3;UBAP1 iso 4	%146;%146;182;210	Ubiquitin-associated protein 1	Q9NZ09;Q9NZ09-2;Q9NZ09-3;Q9NZ09-4	http://www.phosphosite.org/proteinAction.do?id=17549&showAllSites=true	55	VLS*PPHIK	2	485.76	81	74.52		91247976	8.9473e+07	1.11068e+08		2.4562e+08	5.46341e+08	4.73107e+08	5.31498e+08	5.28564e+08	8.85048e+08			2.58298e+08		2.20094e+08	2.26712e+08		1.8844e+07	3.40824e+07	3.76637e+07	5.51361e+07	4.12797e+07	5.19945e+07	91247976	1.0027e+08	2.4562e+08	5.09724e+08	5.30031e+08	8.85048e+08	1.34352e+08	5.92911e+08
178	708	4.59337	0.0233553	1.69071e+10	0.0931772	AHNAK	AHNAK	%177	Neuroblast differentiation-associated protein AHNAK	Q09666	http://www.phosphosite.org/proteinAction.do?id=6031&showAllSites=true	628.7	DIDISS*PEFK	2	615.768	41	98.65	2.80109e+09	2737752064	5.15638e+09	5.06805e+09	3.85681e+09	3.38001e+09	1.52592e+10	1.46434e+10	1.54103e+10	1.49796e+10	2.1042e+10	2.01079e+10	2.86667e+10	2.82663e+10	2.78913e+10	2.89343e+10	2.62647e+10	24381896704	1.04861e+07			1.26324e+07	6.48697e+06	6.41845e+06	2.76942e+09	5.11221e+09	3.61841e+09	1.49513e+10	1.5195e+10	2.05749e+10	3.83335e+09	1.69071e+10
16202	73914	4.59108	0.011412	1.56524e+08	0.450558	ELFN2	ELFN2	%757	Protein phosphatase 1 regulatory subunit 29	Q5R3F8	http://www.phosphosite.org/proteinAction.do?id=10490&showAllSites=true	89.6	HYYSGYSS*SPEYSSESTHK	3	759.299	40	49.89		26528508	2.81174e+07	5.441e+07	2.65833e+07	4.18925e+07	1.9955e+08	1.51314e+08	1.51959e+08	1.50586e+08	1.45002e+08	1.4073e+08													26528508	4.12637e+07	3.42379e+07	1.75432e+08	1.51273e+08	1.42866e+08	3.55063e+07	1.56524e+08
15875	72369	4.57755	0.0176036	9.60294e+08	0.251548	ROR1;ROR1	ROR1;ROR1 iso3	%836;287	Inactive tyrosine-protein kinase transmembrane receptor ROR1	Q01973;Q01973-2	http://www.phosphosite.org/proteinAction.do?id=1952&showAllSites=true	104.2	FIPINGYPIPPGYAAFPAAHY*QPTGPPR	3	1030.51	3	136.25	2.35173e+08	258545184		5.87817e+07	3.17968e+08	2.21934e+08	8.64446e+08	8.29553e+08	9.23311e+08	9.52393e+08		1.23177e+09													2.46859e+08	5.87817e+07	2.69951e+08	8.46999e+08	9.37852e+08	1.23177e+09	2.1848e+08	9.60294e+08
28653	136997	4.57476	0.00018251	1.0345e+08	0.179878	SLF1	ANKRD32	%159	SMC5-SMC6 complex localization factor protein 1	Q9BQI6	http://www.phosphosite.org/proteinAction.do?id=2240915&showAllSites=true	121	SS*PSGITHVIASNAR	3	526.254	14	80.53	2.81813e+07	26572350	1.6113e+07	1.33264e+07	3.35605e+07		9.9265e+07	1.11475e+08	1.07956e+08	8.35926e+07	1.14962e+08														2.73768e+07	1.47197e+07	3.35605e+07	1.0537e+08	9.57744e+07	1.14962e+08	2.35507e+07	1.0345e+08
26223	127311	4.55737	0.0303159	4.95402e+07	0.467297	CAMSAP1;CAMSAP1;CAMSAP1	CAMSAP1;CAMSAP1 iso2;CAMSAP1 iso 3	%862;584;873	Calmodulin-regulated spectrin-associated protein 1	Q5T5Y3;Q5T5Y3-2;Q5T5Y3-3	http://www.phosphosite.org/proteinAction.do?id=14521&showAllSites=true	177.9	EQS*PSQHGKDPASLLASELVQLHMQLEEK	4	828.151	56	150.54	6.7327e+06	12865553		1.83121e+07	1.18685e+07	6.82612e+06	5.64814e+07		8.18491e+07	4.11926e+07	3.95083e+07	2.86696e+07	2.64683e+07	1.68039e+07	2.05803e+07		3.24715e+07	25528304		9.32719e+06	2.84545e+06	5.18922e+06	3.47615e+06	3.02533e+06	9.79913e+06	1.83121e+07	9.34731e+06	5.64814e+07	6.15208e+07	3.40889e+07	1.1321e+07	4.95402e+07
26911	129908	4.54683	0.00514983	7.42502e+06	0.43326	FGFR1OP	FOP	%170 or %169	FGFR1 oncogene partner	O95684	http://www.phosphosite.org/proteinAction.do?id=5426&showAllSites=true	43	TSAQTT*PSKIPR or TSAQT*TPSKIPR	3	456.229	11	41.78 or 41.90	923075	1501898		2.03291e+06	2.64255e+06	1.40311e+06	7.64771e+06		8.29339e+06	5.79442e+06		7.96456e+06													1.21249e+06	2.03291e+06	2.02283e+06	7.64771e+06	7.04391e+06	7.96456e+06	1.70071e+06	7.42502e+06
11644	54144	4.53018	0.0276138	1.54942e+08	0.480692	RASAL2	RASAL2 iso2	%159	Ras GTPase-activating protein nGAP	Q9UJF2-2	http://www.phosphosite.org/proteinAction.do?id=28831215&showAllSites=true	143.8	LEVPAERS*PR	3	411.871	68	53.2		11963996	6.70871e+07	4.45855e+07	2.28158e+07	3.16485e+07	1.50187e+08	7.39891e+07	1.73568e+08	1.47404e+08	1.94017e+08	1.9049e+08	1.43208e+08	1.59385e+08	1.44119e+08	1.43612e+08	1.06039e+08	64528960	9.63392e+08	1.32386e+09	1.41859e+09	1.44043e+09	1.44835e+09		11963996	5.58363e+07	2.72321e+07	1.12088e+08	1.60486e+08	1.92254e+08	3.56202e+07	1.54942e+08
20365	96098	4.52832	0.0202306	1.82388e+07	0.00694789	ATF6	ATF6A	%166	Cyclic AMP-dependent transcription factor ATF-6 alpha	P18850	http://www.phosphosite.org/proteinAction.do?id=19428&showAllSites=true	74.5	NKTENGLT*PK	2	591.282	14	29.45		2077506	1.00635e+07		443052		1.10934e+07		2.50838e+07	2.48386e+07		1.19395e+07	2.5022e+07	4.44769e+07	1.86473e+06	3.59466e+06	1.01103e+07			2.62933e+07	6.27956e+07		2.07234e+06	3.55672e+06	2077506	1.00635e+07	443052	1.10934e+07	2.49612e+07	1.19395e+07	4.1947e+06	1.82388e+07
14952	68464	4.48527	0.0478328	7.80969e+07	0.477574	MAP4K4;MAP4K4;MAP4K4;MAP4K4;MAP4K4;MAP4K4	HGK;HGK iso2;HGK iso2;HGK iso2;HGK iso5;HGK iso2	%853, %855;826, 828;934, 936;771, 773;848, 850;887, 889	Mitogen-activated protein kinase kinase kinase kinase 4	O95819;O95819-2;O95819-3;O95819-4;O95819-5;O95819-6	http://www.phosphosite.org/proteinAction.do?id=2496&showAllSites=true	142	HKSS*SS*FTPFIDPR or HKS*SSS*FTPFIDPR	3	589.25	6	97.57 or 97.32	2.04795e+07	10139577		2.26707e+06	2.25637e+07	3.52186e+07	7.24267e+07	4.91679e+07	9.18614e+07	4.70796e+07	1.29949e+08		1.14319e+07	1.87188e+07	1.84462e+08	1.02301e+08	1.31137e+08	135932512	1.74309e+07		5.79036e+06		2.31681e+07	2.75134e+07	1.53095e+07	2.26707e+06	2.88911e+07	6.07973e+07	6.94705e+07	1.29949e+08	1.81337e+07	7.80969e+07
27768	133409	4.46557	0.0484141	1.52425e+08	0.312762	MTCL1	SOGA2	%77	Microtubule cross-linking factor 1	Q9Y4B5	http://www.phosphosite.org/proteinAction.do?id=13456&showAllSites=true	209.4	APAPAAPRS*PNLAGK	3	499.924	97	52.97	1.81952e+07		4.28847e+07	5.48965e+07	2.62173e+07		1.0278e+08	1.6115e+08	1.33772e+08	1.19111e+08	1.76126e+08	2.21612e+08	2.24717e+08	1.92185e+08	2.20832e+08	2.61553e+08	1.66002e+08	169527424	1.36443e+07			4.18298e+07		1.21811e+08	1.81952e+07	4.88906e+07	2.62173e+07	1.31965e+08	1.26442e+08	1.98869e+08	3.55484e+07	1.52425e+08
224	974	4.41039	0.00907795	1.36507e+09	0.380869	AHNAK	AHNAK	%4960	Neuroblast differentiation-associated protein AHNAK	Q09666	http://www.phosphosite.org/proteinAction.do?id=6031&showAllSites=true	628.7	VEAPSLDVHMDS*PDINIEGPDVK	3	853.056	102	118.1	2.75692e+08	158702928	3.87366e+08	3.2863e+08	4.61327e+08		1.26448e+09	1.00782e+09	1.3143e+09	1.25085e+09	1.7697e+09	1.58326e+09	2.97013e+08		5.15747e+08	4.79115e+08	3.05313e+08	254325888		2.15749e+06	1.4629e+07		2.01389e+09		2.17198e+08	3.57998e+08	4.61327e+08	1.13615e+09	1.28258e+09	1.67648e+09	3.22344e+08	1.36507e+09
10691	50207	4.40248	0.0066272	4.28804e+08	0.140037	PGM2L1	PGM2L1	%173	Glucose 1,6-bisphosphate synthase	Q6PCE3	http://www.phosphosite.org/proteinAction.do?id=12385&showAllSites=true	70.4	AVAGVMIT*ASHNR	3	469.559	7	66.23		78441720	8.72129e+07	8.54072e+07	1.40747e+08	1.15384e+08	4.04566e+08	4.71462e+08	3.3254e+08	3.9413e+08	4.80535e+08	4.89592e+08													78441720	8.63101e+07	1.28065e+08	4.38014e+08	3.63335e+08	4.85063e+08	1.01439e+08	4.28804e+08
18732	86190	4.38827	0.0214559	3.62452e+08	0.267707	HNRNPA3;HNRNPA3	hnRNP A3;hnRNP A3 iso2	%43;21	Heterogeneous nuclear ribonucleoprotein A3	P51991;P51991-2	http://www.phosphosite.org/proteinAction.do?id=7056&showAllSites=true	39.6	LFIGGLS*FETTDDSLREHFEK	3	841.06	70	134.98	9.48832e+07		1.18238e+08	9.41945e+07	3.67629e+07		3.20946e+08	4.70827e+08	2.54517e+08	3.63668e+08	3.99851e+08	3.649e+08	6.03657e+07	6.07931e+07	8.56408e+07		2.07939e+07	23716032	4.81413e+08	4.23977e+08	6.00286e+08	3.14933e+08	8.14134e+08		9.48832e+07	1.06216e+08	3.67629e+07	3.95887e+08	3.09093e+08	3.82375e+08	8.60197e+07	3.62452e+08
1073	5004	4.37547	0.00411911	3.02837e+08	0.249134	EPS8;EPS8	EPS8;EPS8 iso 2	%662;402 or %659;399	Epidermal growth factor receptor kinase substrate 8	Q12929;Q12929-2	http://www.phosphosite.org/proteinAction.do?id=4547&showAllSites=true	91.8	QNSSSS*DSGGSIVR or QNS*SSSDSGGSIVR	2	730.804	16	41.8 or 42.79	8.41725e+07	64640308	9.08597e+07	8.37948e+07	3.69422e+07		3.42856e+08	2.67683e+08	3.45844e+08	3.59604e+08	2.06386e+08	2.9465e+08													7.44064e+07	8.73272e+07	3.69422e+07	3.0527e+08	3.52724e+08	2.50518e+08	7.20819e+07	3.02837e+08
14499	66741	4.36843	0.0236377	1.55386e+08	0.34588	CAMK2D;CAMK2D;CAMK2D;CAMK2D;CAMK2D;CAMK2D;CAMK2D;CAMK2D;CAMK2D;CAMK2D	CAMK2D;CAMK2D iso3;CAMK2D iso 4;CAMK2D iso8;CAMK2D iso 9;CAMK2D iso 5;CAMK2D iso 6;CAMK2D iso 1;CAMK2D iso 1;CAMK2D iso 1	%337;348;357;337;348;357;351;351;362;%337	Calcium/calmodulin-dependent protein kinase type II subunit delta	Q13557;Q13557-3;Q13557-4;Q13557-8;Q13557-9;Q13557-5;Q13557-6;Q13557-1;Q13557-1;Q13557-1	http://www.phosphosite.org/proteinAction.do?id=2093&showAllSites=true	56.3	ESTESSNTT*IEDEDVK	2	932.373	49	51.7	3.17052e+07	27741462	3.18478e+07	3.48318e+07	5.98288e+07	3.63146e+07	1.66718e+08	1.91777e+08	1.26454e+08	1.80379e+08	1.4057e+08	1.26421e+08	1.01803e+08	7.36756e+07	8.96127e+07	8.37049e+07	5.30005e+07	36825248	1.5497e+09	2.15619e+09	1.92993e+09	1.8226e+09	9.42207e+08		2.97233e+07	3.33398e+07	4.80717e+07	1.79247e+08	1.53416e+08	1.33495e+08	3.70449e+07	1.55386e+08
11646	54163	4.36587	0.017903	2.35809e+08	0.372159	RASAL2;RASAL2	RASAL2 iso2;RASAL2	%237;%89	Ras GTPase-activating protein nGAP	Q9UJF2-2;Q9UJF2	http://www.phosphosite.org/proteinAction.do?id=28831215&showAllSites=true	143.8	S*HESLLSPCSTVECLDLGR	3	747.329	24	120.19	2.5677e+07	28009540	8.9661e+07	8.67906e+07	5.01465e+07	5.72222e+07	1.2209e+08	2.09296e+08	3.50405e+08	2.72192e+08	2.34996e+08	2.25876e+08	3.69248e+07		5.57243e+07		9.23544e+06	5971128	7.8744e+06	9.51411e+06		8.97045e+06		2.82378e+07	2.68433e+07	8.82258e+07	5.36844e+07	1.65693e+08	3.11298e+08	2.30436e+08	5.62511e+07	2.35809e+08
3814	16922	4.34061	0.00424984	1.69843e+08	0.41095	PRDX3;PRDX3	PRDX3;PRDX3 iso 2	%237;219	Thioredoxin-dependent peroxide reductase, mitochondrial	P30048;P30048-2	http://www.phosphosite.org/proteinAction.do?id=9168&showAllSites=true	27.7	AFQYVETHGEVCPANWTPDS*PTIKPSPAASK	4	867.151	10	100.2	3.80075e+07	29763312	5.71456e+07	3.1412e+07	4.71783e+07	4.09993e+07	1.63731e+08	1.30305e+08	2.15488e+08	1.56762e+08	1.63106e+08	1.89667e+08													3.38854e+07	4.42788e+07	4.40888e+07	1.47018e+08	1.86125e+08	1.76386e+08	4.0751e+07	1.69843e+08
3819	17063	4.33506	0.00507204	1.36889e+08	0.416739	SET;SET;SET;SET	SET;SET iso2;SET iso2;SET iso2	%63;50;38;41	Protein SET	Q01105;Q01105-2;Q01105-3;Q01105-4	http://www.phosphosite.org/proteinAction.do?id=5066&showAllSites=true	33.5	EQQEAIEHIDEVQNEIDRLNEQAS*EEILKVEQK	5	803.585	22	134.48	1.1356e+07	20844884	3.73451e+07	5.58682e+07		3.90172e+07	1.01028e+08		1.51183e+08	1.36301e+08	1.38756e+08	1.57177e+08	5.46201e+07			6.96239e+07	2.20036e+07		4.38306e+08	3.75626e+08		1.31262e+08	3.45268e+08	5.74462e+08	1.61004e+07	4.66066e+07	3.90172e+07	1.01028e+08	1.43742e+08	1.47966e+08	3.28863e+07	1.36889e+08
3598	15907	4.33472	0.0384852	1.35696e+08	0.311717	CCAR2;CCAR2	DBC-1;DBC-1 iso2	%678;678	Cell cycle and apoptosis regulator protein 2	Q8N163;Q8N163-2	http://www.phosphosite.org/proteinAction.do?id=6246&showAllSites=true	102.8	SVAS*NQSEMEFSSLQDMPK	2	1097.96	32	117.6	1.30163e+07	12681617	7.88919e+07	5.03948e+07	1.82038e+07	2.24243e+07		8.42275e+07	1.39095e+08	1.49723e+08	1.49345e+08	1.56088e+08		7.72295e+07	9.53158e+07	1.28632e+08	6.37517e+07	94491208		2.51914e+07	3.5893e+07	2.33379e+07	4.01342e+07		1.2849e+07	6.46434e+07	2.03141e+07	8.42275e+07	1.44409e+08	1.52716e+08	3.26021e+07	1.35696e+08
22945	109295	4.33174	0.0354867	1.94066e+09	0.274084	SVIL;SVIL;SVIL	supervillin iso3;supervillin;supervillin iso2	522;%549;549	Supervillin	O95425-3;O95425;O95425-4	http://www.phosphosite.org/proteinAction.do?id=57781500&showAllSites=true	244.5	SLS*DFTGPPQLQALK	2	841.413	34	133.48	2.77039e+08	351114688	6.02135e+08	5.854e+08	5.87235e+08	3.96567e+08	1.23367e+09	1.76513e+09	1.56898e+09	2.00289e+09	2.52238e+09	2.55089e+09													3.14077e+08	5.93767e+08	4.91901e+08	1.4994e+09	1.78594e+09	2.53663e+09	4.66582e+08	1.94066e+09
15905	72481	4.32594	0.0338749	7.21404e+07	0.486905	ACBD5;ACBD5;ACBD5	ACBD5 iso3;ACBD5 iso3;ACBD5 iso3	137;%172;63	Acyl-CoA-binding domain-containing protein 5	Q5T8D3-2;Q5T8D3-3;Q5T8D3-4	http://www.phosphosite.org/proteinAction.do?id=2653002&showAllSites=true	54.8	SSDITSDLGNVLTST*PNAK	3	667.312	48	113.18	2.69782e+07		1.26173e+07		9.79457e+06	2.00803e+07	7.59016e+07	4.61796e+07	8.51399e+07	7.55772e+07	5.85645e+07	9.14795e+07		3.63422e+07	9.60669e+07	8.28847e+07	3.86582e+07	52482092		2.77317e+07	2.89723e+07		5.4159e+07	3.79906e+07	2.69782e+07	1.26173e+07	1.49374e+07	6.10406e+07	8.03586e+07	7.5022e+07	1.73676e+07	7.21404e+07
18923	87766	4.2878	0.00712733	4.74711e+07	0.0233518	LARP4B	LARP5	%664	La-related protein 4B	Q92615	http://www.phosphosite.org/proteinAction.do?id=15978&showAllSites=true	80.5	TSKEPPSS*PLQPQK	3	535.262	83	42.75		4945273	1.12178e+07			1.84275e+07		4.20394e+07	4.92809e+07	5.09357e+07		4.76285e+07	2.12771e+07			4.85317e+07	1.92189e+07		3.78875e+07		9.96431e+06	1.04844e+07		2.94585e+08	4945273	1.12178e+07	1.84275e+07	4.20394e+07	5.01083e+07	4.76285e+07	1.15302e+07	4.74711e+07
8300	38198	4.28705	0.0133681	2.30991e+07	0.373939	SPTBN1;SPTBN1;SPTBN1	SPTBN1;SPTBN1 iso2;SPTBN1 iso3	%781;781;768	Spectrin beta chain, non-erythrocytic 1	Q01082;Q01082-2;Q01082-3	http://www.phosphosite.org/proteinAction.do?id=5077&showAllSites=true	274.4	IVSSSDVGHDEYSTQS*LVK	3	710.991	3	77.55	4.09511e+06	2382371	8.55597e+06	6.94059e+06	6.0833e+06		2.06236e+07		2.17646e+07	2.04927e+07	3.01315e+07	2.2483e+07													3.23874e+06	7.74828e+06	6.0833e+06	2.06236e+07	2.11286e+07	2.63072e+07	5.61147e+06	2.30991e+07
14492	66724	4.28528	0.0289851	1.25093e+08	0.473727	BUB1B;BUB1B;BUB1B	BUB1B;BUB1B iso2;BUB1B iso2	%543;557;494	Mitotic checkpoint serine/threonine-protein kinase BUB1 beta	O60566;O60566-3;O60566-2	http://www.phosphosite.org/proteinAction.do?id=2176&showAllSites=true	119.5	NKS*PPADPPR	2	579.769	66	27.23	1.51963e+07	19783356	6.86345e+07	7.06806e+07	4.06978e+06	4.0448e+06	1.01329e+08	1.17416e+08	9.13149e+07	1.83306e+08	1.33079e+08	1.24115e+08	8.05117e+06	1.21949e+07	1.29439e+07	9.24404e+06		6356388	4.94238e+06			1.18122e+07	1.28879e+09		1.74898e+07	6.96576e+07	4.05729e+06	1.09372e+08	1.37311e+08	1.28597e+08	3.04016e+07	1.25093e+08
700	3347	4.18115	0.0194819	1.7556e+09	0.201394	BCAR3;BCAR3;BCAR3	BCAR3;BCAR3 iso2;BCAR3 iso3	%375;51;284	Breast cancer anti-estrogen resistance protein 3	O75815;O75815-2;O75815-3	http://www.phosphosite.org/proteinAction.do?id=6821&showAllSites=true	92.5	TGSEPALS*PAVVR	2	682.335	55	81.99	2.27888e+08	303570880	5.99112e+08	5.98074e+08	4.72342e+08	4.22771e+08	1.41943e+09	1.64061e+09	1.53076e+09	1.71696e+09	2.0776e+09	2.14827e+09	1.45157e+08	1.51672e+08	9.01671e+07	7.4589e+07	1.97839e+08		2.59311e+09	3.06826e+09	3.00522e+09		2.43757e+09		2.65729e+08	5.98593e+08	4.47557e+08	1.53002e+09	1.62386e+09	2.11293e+09	4.37293e+08	1.7556e+09
228	998	4.17812	0.0224297	2.21224e+09	0.124364	AHNAK	AHNAK	%4999 or %4993 or %4995	Neuroblast differentiation-associated protein AHNAK	Q09666	http://www.phosphosite.org/proteinAction.do?id=6031&showAllSites=true	628.7	ADIKSPSLDVT*VPEAELNLETPEISVGGK or ADIKS*PSLDVTVPEAELNLETPEISVGGK or ADIKSPS*LDVTVPEAELNLETPEISVGGK	3	1030.18	9	136.18 or 135.96 or 135.97	4.54612e+08	432413600	6.65117e+08	5.74211e+08	6.43105e+08	5.39139e+08	2.02815e+09	1.78118e+09	2.03457e+09	2.31107e+09	2.90624e+09			6.12556e+08	1.21169e+09	1.08027e+09	8.56413e+08	808120448		5.32786e+06		1.85851e+07	1.41996e+07	1.31087e+07	4.43513e+08	6.19664e+08	5.91122e+08	1.90466e+09	2.17282e+09	2.90624e+09	5.51433e+08	2.21224e+09
7350	33552	4.17581	0.00529236	4.6408e+08	0.185966	FMNL2;FMNL2	FMNL2;FMNL2 iso3	%1016;1016	Formin-like protein 2	Q96PY5;Q96PY5-3	http://www.phosphosite.org/proteinAction.do?id=16527&showAllSites=true	123.2	LLEQEALMEQQDPKS*PSHK	3	763.359	112	74.43	9.00079e+07	76153944	1.20495e+08	1.44954e+08	1.14141e+08	1.48704e+08	4.18684e+08	3.58489e+08	5.14606e+08	4.42767e+08	5.40209e+08	5.09723e+08	7.14878e+08	8.94436e+08	6.08515e+08	4.80762e+08	5.10105e+08	490742496				2.5659e+06		1.1962e+07	8.30809e+07	1.32725e+08	1.31422e+08	3.88587e+08	4.78686e+08	5.24966e+08	1.15743e+08	4.6408e+08
15536	70951	4.17433	0.0471592	6.96652e+07	0.300918	SMG1;SMG1;SMG1;SMG1	SMG1;SMG1 iso2;SMG1 iso2;SMG1 iso2	%3577;3437;2947;2308 or %3573;3433;2943;2304	Serine/threonine-protein kinase SMG1	Q96Q15;Q96Q15-2;Q96Q15-3;Q96Q15-4	http://www.phosphosite.org/proteinAction.do?id=2356&showAllSites=true	410.2	NLATSADTPPST*VPGTGK or NLATSADT*PPSTVPGTGK	2	897.419	7	71.5 or 71.55	2.70502e+07	17558366	1.15766e+07	1.02507e+07		2.04683e+07		1.00555e+08	4.8994e+07	7.22137e+07	5.68979e+07														2.23043e+07	1.09137e+07	2.04683e+07	1.00555e+08	6.06039e+07	5.68979e+07	1.73808e+07	6.96652e+07
28886	137986	4.16968	0.00786696	3.51606e+07	0.485708	TUSC1	TUSC1	%153	Tumor suppressor candidate gene 1 protein	Q2TAM9	http://www.phosphosite.org/proteinAction.do?id=5118615&showAllSites=true	23.4	DSGREDEPGS*PR	3	461.184	5	23.79	5.80687e+06	11882097	1.01038e+07	1.30723e+07	3.04514e+06		3.96312e+07	3.63734e+07	3.76467e+07	3.77763e+07	2.43755e+07														8.84448e+06	1.1588e+07	3.04514e+06	3.80023e+07	3.77115e+07	2.43755e+07	8.78204e+06	3.51606e+07
16258	74112	4.13705	0.0265444	2.99679e+07	0.312267	F2RL1	F2RL1	%373	Proteinase-activated receptor 2	P55085	http://www.phosphosite.org/proteinAction.do?id=3721928&showAllSites=true	44.1	QMQVS*LTSK	2	551.254	29	68.2		17181462	5.82804e+06		4.31406e+06	2.85278e+06	3.84698e+07	2.54125e+07	3.35799e+07	2.14328e+07	3.42491e+07	2.66633e+07													17181462	5.82804e+06	3.58342e+06	3.19411e+07	2.75063e+07	3.04562e+07	7.54409e+06	2.99679e+07
316	1611	4.13507	0.0458445	1.40897e+09	0.198438	AHNAK;AHNAK	AHNAK;AHNAK iso2	%41;41	Neuroblast differentiation-associated protein AHNAK	Q09666;Q09666-2	http://www.phosphosite.org/proteinAction.do?id=6031&showAllSites=true	628.7	DDGVFVQEVTQNS*PAAR	2	956.925	117	95.3	1.65005e+08	174406336	4.22047e+08	3.66197e+08	5.58013e+08	4.43499e+08	1.52456e+09	1.63004e+09	1.321e+09	1.75222e+09	1.15724e+09	1.06874e+09	2.77443e+08		4.29513e+08	4.2289e+08	1.21524e+08	108769592		7.86779e+07	1.08835e+08	7.21118e+07	1.07045e+07	1.00321e+07	1.69706e+08	3.94122e+08	5.00756e+08	1.5773e+09	1.53661e+09	1.11299e+09	3.54861e+08	1.40897e+09
28484	136284	4.13442	0.00519556	6.45947e+07	0.397747	RUBCN;RUBCN;RUBCN	rubicon;rubicon iso2;RUBCN iso 3	%197;137;197	Run domain Beclin-1-interacting and cysteine-rich domain-containing protein	Q92622;Q92622-2;Q92622-3	http://www.phosphosite.org/proteinAction.do?id=14148&showAllSites=true	108.6	KHES*PLLVTK	3	411.22	18	45.43	2.92321e+07		1.73877e+07	9.75407e+06	8.71147e+06			7.17346e+07	5.93109e+07		6.27386e+07		2.95998e+06			2.18413e+07	9.47029e+06						2.49238e+07		2.92321e+07	1.35709e+07	8.71147e+06	7.17346e+07	5.93109e+07	6.27386e+07	1.62713e+07	6.45947e+07
27552	132548	4.13401	0.00559744	6.78804e+07	0.3907	LUZP1	LUZP1	%1021	Leucine zipper protein 1	Q86V48	http://www.phosphosite.org/proteinAction.do?id=8594&showAllSites=true	120.2	VGDTITVAAWNHS*ASMEEEGEDCTLSVYR	3	1103.14	3	122.42	1.48745e+07	18128650	2.0799e+07	1.17945e+07	2.13475e+07	1.566e+07	5.46868e+07	8.88534e+07	7.89198e+07	6.14315e+07	6.09465e+07	6.24443e+07													1.65016e+07	1.62968e+07	1.85037e+07	7.17701e+07	7.01757e+07	6.16954e+07	1.71007e+07	6.78804e+07
28678	137098	4.13255	0.0334314	3.1764e+08	0.336718	SNTB1;SNTB1	SNTB1;SNTB1 iso2	%219;219	Beta-1-syntrophin	Q13884;Q13884-2	http://www.phosphosite.org/proteinAction.do?id=16862&showAllSites=true	58	GSPVSEIGWETPPPES*PR	3	667.97	151	108.01	3.1421e+07	19336026	1.50986e+08	1.52302e+08	5.37269e+07	7.25251e+07	1.55215e+08	2.40523e+08	4.02398e+08	3.35719e+08	3.73403e+08	3.98585e+08													2.53785e+07	1.51644e+08	6.3126e+07	1.97869e+08	3.69058e+08	3.85994e+08	8.00495e+07	3.1764e+08
4652	20600	4.12474	0.0246646	9.27963e+07	0.258638	CENPF	CENPF	%2911 or %2900	Centromere protein F	P49454	http://www.phosphosite.org/proteinAction.do?id=11958&showAllSites=true	357.3	GSPLLGPVVPGPS*PIPSVTEK or GS*PLLGPVVPGPSPIPSVTEK	3	703.373	27	131.62 or 131.33	1.53599e+06	1433595	4.58901e+07	4.16805e+07	2.95961e+07	2.04445e+07	8.74328e+07		1.08664e+08	1.21278e+08	7.5666e+07	7.09405e+07													1.48479e+06	4.37853e+07	2.50203e+07	8.74328e+07	1.14971e+08	7.33033e+07	2.34301e+07	9.27963e+07
19262	89601	4.10745	0.0161983	4.51747e+08	0.166304	SARNP	CIP29	%60	SAP domain-containing ribonucleoprotein	P82979	http://www.phosphosite.org/proteinAction.do?id=10784&showAllSites=true	23.7	LQAYLEEHAEEEANEEDVLGDET*EEEETKPIELPVKEEEPPEK	5	1015.46	119	109.55	9.65329e+07		3.36683e+08		1.39426e+07	1.10085e+07	4.73836e+08	4.11621e+08	5.88706e+08	5.3505e+08	3.10433e+08	3.90834e+08	6.66316e+07		9.01467e+07			97417712		9.41933e+06	3.90943e+06			3.14275e+08	9.65329e+07	3.36683e+08	1.24756e+07	4.42729e+08	5.61878e+08	3.50633e+08	1.14542e+08	4.51747e+08
28231	135279	4.04508	0.00263661	1.6611e+08	0.434526	PROSER2;PROSER2	PROSER2;PROSER2 iso2	%166;166	Proline and serine-rich protein 2	Q86WR7;Q86WR7-2	http://www.phosphosite.org/proteinAction.do?id=6224&showAllSites=true	45.8	PPAPETLLAPPPLPS*TPDPPRR	3	799.417	46	116.34	4.59273e+07	73630112	3.62456e+07	4.84137e+07	3.42413e+07	1.81452e+07	1.37741e+08	2.30684e+08	1.27628e+08	1.80725e+08	1.59807e+08	1.60077e+08	2.67364e+08	3.81984e+08	2.84912e+08		2.8654e+08	577683712		8.49186e+06		3.99652e+06	1.57912e+08		5.97787e+07	4.23297e+07	2.61933e+07	1.84212e+08	1.54177e+08	1.59942e+08	4.27672e+07	1.6611e+08
16230	73993	4.04091	0.0254705	1.77881e+07	0.442004	ESYT1;PKN2;PKN2;PKN2;PKN2;PKN2;ESYT1;WRB	ESYT1;PKN2;PKN2 iso2;PKN2 iso2;PKN2 iso2;PKN2 iso2;ESYT1 iso2;WRB	%1064;%367;367;367;210;41;1074;33	Extended synaptotagmin-1	Q9BSJ8;Q16513;Q16513-2;Q16513-3;Q16513-4;Q16513-5;Q9BSJ8-2;O00258	http://www.phosphosite.org/proteinAction.do?id=4201&showAllSites=true	122.8	SS*FMSR	2	397.649	3	51.07		3370602		6.21893e+06	4.87302e+06	3.87548e+06	1.62297e+07	8.50044e+06	1.676e+07	2.79307e+07	1.45731e+07	2.27348e+07													3370602	6.21893e+06	4.37425e+06	1.23651e+07	2.23453e+07	1.8654e+07	4.58451e+06	1.77881e+07
185	741	4.01868	0.00589477	7.23738e+08	0.22659	AHNAK	AHNAK	%212, %218	Neuroblast differentiation-associated protein AHNAK	Q09666	http://www.phosphosite.org/proteinAction.do?id=6031&showAllSites=true	628.7	TVIRLPSGS*GAASPT*GSAVDIR	2	1136.54	9	107.28	1.88246e+08	260077264	1.49967e+08	1.64794e+08	1.98341e+08	1.63933e+08	7.37405e+08	9.38495e+08	5.8162e+08	7.77356e+08	6.42884e+08	6.64667e+08													2.24161e+08	1.57381e+08	1.81137e+08	8.3795e+08	6.79488e+08	6.53775e+08	1.8756e+08	7.23738e+08
28516	136416	4.00939	0.0416942	5.6432e+07	0.428963	SAMD4B	SAMD4B	%628	Protein Smaug homolog 2	Q5PRF9	http://www.phosphosite.org/proteinAction.do?id=6239&showAllSites=true	75.4	QNLWFANPGGSNS*MPSQSR	3	719.977	10	116.43	7.03413e+06	8661048		2.37493e+07	1.99707e+07	1.38771e+07	4.08503e+07	2.18361e+07	8.11478e+07	6.82805e+07	7.84026e+07	4.80745e+07													7.84759e+06	2.37493e+07	1.69239e+07	3.13432e+07	7.47141e+07	6.32385e+07	1.46584e+07	5.6432e+07
17	84	4.00266	0.0447042	5.38749e+07	0.102339	CAP2;CAP2	CAP2;CAP2 iso 2	%309, %312;245, 248	Adenylyl cyclase-associated protein 2	P40123;P40123-2	http://www.phosphosite.org/proteinAction.do?id=14238&showAllSites=true	52.8	SHTPS*PTS*PK	2	599.731	10	26.32	1.92119e+07	22209316		1.08792e+07	3.77082e+06			4.4546e+07	5.51985e+07		5.68155e+07	5.89397e+07													2.07106e+07	1.08792e+07	3.77082e+06	4.4546e+07	5.51985e+07	5.78776e+07	1.40178e+07	5.38749e+07
60	239	4.00134	0.0206575	8.89287e+07	0.294395	MTSS2	MTSS1L	%456	Protein MTSS 2	Q765P7	http://www.phosphosite.org/proteinAction.do?id=10767&showAllSites=true	79.9	GLS*LEHQK	2	496.234	18	47.03	1.99178e+07	22481546	2.23585e+07	3.41144e+07	2.20598e+07	1.79444e+07	7.88225e+07	7.21105e+07	8.15887e+07	9.13374e+07	9.61695e+07	1.13544e+08	4.71829e+07	6.19282e+07	5.79e+07	4.68051e+07	4.62876e+07	31224760	1.20903e+08		2.24319e+08	1.83164e+08	2.75463e+08	1.97705e+08	2.11997e+07	2.82365e+07	2.00021e+07	7.54665e+07	8.64631e+07	1.04857e+08	2.31461e+07	8.89287e+07
18718	86104	3.99849	0.0289665	4.60443e+08	0.0999876	HNRNPA2B1;HNRNPA2B1	hnRNP A2/B1;hnRNP A2/B1 iso2	%29;17	Heterogeneous nuclear ribonucleoproteins A2/B1	P22626;P22626-2	http://www.phosphosite.org/proteinAction.do?id=5812&showAllSites=true	37.4	LFIGGLS*FETTEESLR	2	939.948	38	152.91	4.03345e+07		2.2872e+08	2.1993e+08	5.14165e+07	5.92401e+07	3.30847e+08	3.59054e+08	5.20882e+08		5.65141e+08	5.26293e+08	2.62214e+07	2.87267e+07	3.70751e+07	3.37675e+07	6.87014e+06	10634563	5.10099e+07	3.25799e+07	3.89442e+07		3.55875e+08	7.29485e+08	4.03345e+07	2.24325e+08	5.53283e+07	3.4495e+08	5.20882e+08	5.45717e+08	1.19928e+08	4.60443e+08
17592	79792	3.98265	0.000392538	2.38526e+08	0.264491	TNFRSF10D	TRAIL-R4	%263	Tumor necrosis factor receptor superfamily member 10D	Q9UBN6	http://www.phosphosite.org/proteinAction.do?id=5117697&showAllSites=true	41.8	RRS*CPSRVPGAEDNAR	4	477.722	50	28.94		52648380	7.1732e+07	4.91283e+07	6.79395e+07	7.04225e+07	2.23189e+08		2.36616e+08	2.30458e+08	2.62114e+08	2.40251e+08	1.25532e+08		5.17455e+07	5.13738e+07	4.23664e+07			1.17021e+07		931990	1.30064e+06		52648380	6.04302e+07	6.9181e+07	2.23189e+08	2.33537e+08	2.51182e+08	6.23741e+07	2.38526e+08
27483	132265	3.98193	0.00540413	4.41652e+07	0.226488	LENG1	LENG1	%59	Leukocyte receptor cluster member 1	Q96BZ8	http://www.phosphosite.org/proteinAction.do?id=20820&showAllSites=true	30.5	HQNS*LPELEAAEAGAPGSGPVDLFR	3	881.413	7	131.61		1290495	2.16719e+07	1.56886e+07		7.55391e+06		3.01098e+07	4.97908e+07	5.16227e+07	4.50155e+07	4.42872e+07	5.73174e+07		1.92322e+07			1866145	1.23275e+07		1.70284e+06			1.93232e+07	1290495	1.86803e+07	7.55391e+06	3.01098e+07	5.07068e+07	4.46513e+07	1.15512e+07	4.41652e+07
8219	37798	3.95992	0.0401889	3.75011e+07	0.0586818	SMTN;SMTN;SMTN	smoothelin;smoothelin iso5;smoothelin iso6	%304;304;304	Smoothelin	P53814;P53814-5;P53814-6	http://www.phosphosite.org/proteinAction.do?id=5854&showAllSites=true	99	SLSVLS*PR	2	469.739	30	86.76	5.43702e+06		9.90591e+06	9.94693e+06	1.41612e+07		2.53496e+07	2.75444e+07	5.32126e+07			4.38977e+07	2.87213e+06	3.8531e+06	3.09129e+07	1.8327e+07	2.96746e+07		4.31053e+06	5.42441e+06		3.36109e+07	1.6285e+07	2.61577e+07	5.43702e+06	9.92642e+06	1.41612e+07	2.6447e+07	5.32126e+07	4.38977e+07	9.86276e+06	3.75011e+07
10903	51132	3.94944	0.0142031	1.14986e+08	0.209525	SIRT2;SIRT2;SIRT2;SIRT2;TRAF7;TRAF7;SFMBT1;SFMBT1	SIRT2;SIRT2 iso2;SIRT2 iso 3;SIRT2 iso 5;TRAF7;TRAF7 iso2;SFMBT1;SFMBT1 iso2	279;242;259;209;%81;5;%451;451	NAD-dependent protein deacetylase sirtuin-2	Q8IXJ6;Q8IXJ6-2;Q8IXJ6-3;Q8IXJ6-5;Q6Q0C0;Q6Q0C0-2;Q9UHJ3;Q9UHJ3-2	http://www.phosphosite.org/proteinAction.do?id=19822&showAllSites=true	43.2	PLS*TPR	2	375.681	4	33.84	8.69588e+06			6.64411e+07		1.58275e+07	1.11532e+08	9.86691e+07	1.11412e+08	1.50167e+08	1.06472e+08	1.11663e+08													8.69588e+06	6.64411e+07	1.58275e+07	1.05101e+08	1.3079e+08	1.09068e+08	3.03215e+07	1.14986e+08
407	1857	3.91783	0.000264317	3.94118e+08	0.107317	AKAP12;AKAP12;AKAP12	AKAP12;AKAP12 iso2;AKAP12 iso3	%286;188;181 or %283;185;178 or %285;187;180	A-kinase anchor protein 12	Q02952;Q02952-2;Q02952-3	http://www.phosphosite.org/proteinAction.do?id=7607&showAllSites=true	191.4	SAESPTS*PVTSETGSTFKK or SAES*PTSPVTSETGSTFKK or SAESPT*SPVTSETGSTFKK	3	674.309	122	65.24 or 66.20 or 65.68	8.57679e+07	99853728	1.1505e+08		1.11273e+08	1.11887e+08	3.86559e+08	3.57173e+08	3.91703e+08	4.15808e+08	4.04647e+08	4.08817e+08	3.56217e+08	4.45785e+08	3.99518e+08	4.35164e+08	5.15421e+08	487673728	8.33751e+07	8.83042e+07	1.60989e+08	2.07491e+08		2.53285e+08	9.28108e+07	1.1505e+08	1.1158e+08	3.71866e+08	4.03755e+08	4.06732e+08	1.04766e+08	3.94118e+08
20286	95810	3.91146	0.0123649	2.06887e+07	0.184444	AKNA;AKNA;AKNA;AKNA;AKNA	AKNA;AKNA iso 2;AKNA iso 7;AKNA iso 5;AKNA iso 8	%997;916;878;244;457	Microtubule organization protein AKNA	Q7Z591;Q7Z591-2;Q7Z591-7;Q7Z591-5;Q7Z591-8	http://www.phosphosite.org/proteinAction.do?id=12608&showAllSites=true	155	YLSS*PSGPLR	2	578.774	8	78.84		4249134		7.53121e+06		4.7452e+06	2.10642e+07		2.13753e+07	1.73364e+07	1.89861e+07	2.46813e+07													4249134	7.53121e+06	4.7452e+06	2.10642e+07	1.93559e+07	2.18337e+07	5.50852e+06	2.06887e+07
4722	20897	3.90315	0.0111942	1.33897e+07	0.457016	CEP170;CEP170;CEP170	CEP170;CEP170 iso2;CEP170 iso3	577;479;479	Centrosomal protein of 170 kDa	Q5SW79;Q5SW79-2;Q5SW79-3	http://www.phosphosite.org/proteinAction.do?id=6395&showAllSites=true	175.2	KPLTTSGFHHSEEGTSS*SGSK	3	747.665	35	34.31	5.58024e+06		2.11933e+06	4.14308e+06	2.44817e+06		1.66987e+07	1.37072e+07		1.03136e+07	1.28393e+07														5.58024e+06	3.1312e+06	2.44817e+06	1.5203e+07	1.03136e+07	1.28393e+07	3.5727e+06	1.33897e+07
14345	66057	3.89894	0.0085669	9.99905e+07	0.265567	AKT2;AKT2	Akt2;Akt2 iso 2	%126;%126	RAC-beta serine/threonine-protein kinase	P31751;P31751-2	http://www.phosphosite.org/proteinAction.do?id=669&showAllSites=true	55.7	CGS*PSDSSTTEEMEVAVSK	2	1040.91	13	85.52	1.63407e+07	23896620	4.37345e+07		2.51628e+07	2.4409e+07	1.08121e+08	9.71429e+07		1.03336e+08	9.64133e+07	9.49387e+07													2.01186e+07	4.37345e+07	2.47859e+07	1.02632e+08	1.03336e+08	9.5676e+07	2.67087e+07	9.99905e+07
7363	33581	3.87388	0.00818327	7.94925e+08	0.368541	FRMD3;FRMD3;FRMD3;FRMD3;FRMD3	FRMD3;FRMD3 iso 2;FRMD3 iso 3;FRMD3 iso 4;FRMD3 iso 5	415;415;221;72;371 or %416;%416;222;73;372	FERM domain-containing protein 3	A2A2Y4;A2A2Y4-2;A2A2Y4-3;A2A2Y4-4;A2A2Y4-5	http://www.phosphosite.org/proteinAction.do?id=10090&showAllSites=true	68.7	EENISAPLISS*SPVK or EENISAPLISSS*PVK	2	825.903	6	102.37 or 102.47	6.50161e+07	110845256	3.31081e+08	2.70702e+08	2.54368e+08	2.50237e+08	6.4417e+08	6.1218e+08	8.36453e+08	7.99773e+08	9.10125e+08	9.66849e+08													8.79307e+07	3.00891e+08	2.52303e+08	6.28175e+08	8.18113e+08	9.38487e+08	2.13708e+08	7.94925e+08
688	3308	3.86881	0.00191906	8.06004e+07	0.197002	BCAR3	BCAR3	%32	Breast cancer anti-estrogen resistance protein 3	O75815	http://www.phosphosite.org/proteinAction.do?id=6821&showAllSites=true	92.5	NMPVNHQFPLASSMDLLSSRS*PLAEHRPDAYQDVSIHGTLPR	6	794.886	3	119.63	1.85171e+07	22256144	1.30299e+07	1.25836e+07	3.16771e+07	3.21185e+07	8.14107e+07	6.69083e+07	6.34635e+07	8.40062e+07	8.71568e+07	1.00657e+08													2.03866e+07	1.28068e+07	3.18978e+07	7.41595e+07	7.37348e+07	9.39067e+07	2.16971e+07	8.06004e+07
14956	68474	3.86162	0.00271139	3.67137e+08	0.259337	MAP4K4;MAP4K4;MAP4K4;MAP4K4;MAP4K4;MAP4K4	HGK;HGK iso2;HGK iso2;HGK iso2;HGK iso5;HGK iso2	%868;841;949;786;863;902	Mitogen-activated protein kinase kinase kinase kinase 4	O95819;O95819-2;O95819-3;O95819-4;O95819-5;O95819-6	http://www.phosphosite.org/proteinAction.do?id=2496&showAllSites=true	142	LLQIS*PSSGTTVTSVVGFSCDGMRPEAIR	3	1049.17	58	134.41	9.69445e+07	66899044	1.24934e+08	1.28039e+08	7.65846e+07	1.00686e+08	4.16088e+08	3.14942e+08	3.67736e+08	3.65631e+08	3.86384e+08	3.52039e+08	1.60344e+08			1.34939e+08	3.54721e+07	59458328		3.41065e+07	3.56537e+07	1.9093e+07		3.30278e+07	8.19218e+07	1.26487e+08	8.86355e+07	3.65515e+08	3.66684e+08	3.69212e+08	9.90147e+07	3.67137e+08
248	1109	3.85326	0.00751263	2.08734e+08	0.392493	AHNAK	AHNAK	%559	Neuroblast differentiation-associated protein AHNAK	Q09666	http://www.phosphosite.org/proteinAction.do?id=6031&showAllSites=true	628.7	LGS*PSGK	2	363.165	28	22.7		103478216		1.19146e+08	1.83951e+06	1.20193e+06		2.73546e+08	1.81583e+08	3.21092e+08	1.05545e+08	1.61903e+08	9.18721e+07			2.93363e+07	2.18929e+08	333095200	7.71698e+06	7.61415e+06		1.95036e+07	5.32141e+08		103478216	1.19146e+08	1.52072e+06	2.73546e+08	2.51337e+08	1.33724e+08	5.64165e+07	2.08734e+08
26587	128648	3.85202	0.00985287	3.06699e+08	0.0998497	DCAF15	DCAF15	%310	DDB1- and CUL4-associated factor 15	Q66K64	http://www.phosphosite.org/proteinAction.do?id=2613588&showAllSites=true	66.4	SSGS*PEPSPAIAK	2	654.298	25	52.26	1.35261e+08	125533472		1.11407e+07		5.97492e+07	2.96871e+08	3.41977e+08	2.7791e+08		2.96719e+08	3.20017e+08	9.96703e+07	1.12959e+08	1.01719e+08		5.39257e+07	55531376	1.45309e+07			9.89922e+06	1.17726e+08		1.30397e+08	1.11407e+07	5.97492e+07	3.19424e+08	2.7791e+08	3.08368e+08	8.2921e+07	3.06699e+08
12164	56314	3.83257	0.0133766	1.60795e+08	0.349976	SOCS6	SOCS6	%142	Suppressor of cytokine signaling 6	O14544	http://www.phosphosite.org/proteinAction.do?id=14827&showAllSites=true	59.5	SHHYSPAPWPLRPT*NSEETCIK	4	672.557	10	86.38	3.73619e+07	22538330	5.81815e+07	5.30191e+07		4.737e+07	1.27062e+08		1.57019e+08	1.51645e+08	1.72712e+08	1.95538e+08		6.25249e+07	6.99371e+07		9.84095e+07	116916624				7.05199e+06	5.98678e+06	1.07414e+07	2.99501e+07	5.56003e+07	4.737e+07	1.27062e+08	1.54332e+08	1.84125e+08	4.36942e+07	1.60795e+08
11250	52542	3.8174	0.0100043	6.9468e+07	0.345204	SAR1A;SAR1A	SAR1A;SAR1A iso2	%139;96	GTP-binding protein SAR1a	Q9NR31;Q9NR31-2	http://www.phosphosite.org/proteinAction.do?id=15932&showAllSites=true	22.4	IDRT*DAISEEK	2	678.806	22	43.29	1.84715e+06	3040109	4.18466e+07	4.13433e+07	6.6835e+06		6.39206e+07		8.86284e+07	8.2125e+07	5.6862e+07	5.58039e+07													2.44363e+06	4.15949e+07	6.6835e+06	6.39206e+07	8.53767e+07	5.63329e+07	1.89521e+07	6.9468e+07
24367	118600	3.81021	0.00881162	5.06842e+07	0.344248	RPL3;RPL3L	RPL3;RPL3L	%7;%7	60S ribosomal protein L3	P39023;Q92901	http://www.phosphosite.org/proteinAction.do?id=4538&showAllSites=true	46.1	KFS*APR	2	393.189	29	38.43	8.33246e+06	13694187		1.50293e+07		1.83587e+07	5.89226e+07	4.52883e+07		5.31869e+07	4.22807e+07	5.37423e+07	2.37072e+07		2.16235e+07	2.01947e+07		6639615	3.5224e+08	4.53756e+08	4.02352e+08	3.42146e+08	3.07146e+08		1.10133e+07	1.50293e+07	1.83587e+07	5.21055e+07	5.31869e+07	4.80115e+07	1.38537e+07	5.06842e+07
262	1182	3.78884	0.00481122	2.33049e+08	0.348153	AHNAK	AHNAK	%5749	Neuroblast differentiation-associated protein AHNAK	Q09666	http://www.phosphosite.org/proteinAction.do?id=6031&showAllSites=true	628.7	SSKAS*LGSLEGEAEAEASSPK	3	705.654	20	94.81	2.78773e+07	35498360	1.17486e+08	1.07029e+08	4.34972e+07	5.29676e+07	1.51219e+08	2.49988e+08	2.75036e+08	2.4678e+08	2.06922e+08	2.68347e+08													3.16878e+07	1.12257e+08	4.82324e+07	2.00603e+08	2.60908e+08	2.37635e+08	6.40592e+07	2.33049e+08
15766	71916	3.78751	0.0267096	2.17541e+07	0.275598	ABL2;ABL2;ABL2;ABL2;ABL2;ABL2;ABL2;ABL2	Arg;Arg iso2;Arg iso10;Arg iso4;Arg iso10;Arg iso6;Arg iso10;Arg iso10	%655;619;640;619;655;634;634;640	Tyrosine-protein kinase ABL2	P42684;P42684-2;P42684-3;P42684-4;P42684-5;P42684-6;P42684-7;P42684-1	http://www.phosphosite.org/proteinAction.do?id=838&showAllSites=true	128.3	GGFFSS*FMK	2	544.22	25	140.05	5.45288e+06		6.91911e+06	4.66218e+06	5.50706e+06	7.36759e+06	1.68034e+07		1.82982e+07	2.11454e+07	2.55026e+07	2.70211e+07	3.45045e+07		5.91844e+06	1.02599e+07	1.09218e+07	13588051	5.24564e+07	3.90259e+07	4.77767e+07	2.82492e+07	4.98867e+07		5.45288e+06	5.79065e+06	6.43733e+06	1.68034e+07	1.97218e+07	2.62618e+07	5.98177e+06	2.17541e+07
16203	73918	3.74988	0.0348967	5.48716e+07	0.223859	ELFN2	ELFN2	530	Protein phosphatase 1 regulatory subunit 29	Q5R3F8	http://www.phosphosite.org/proteinAction.do?id=10490&showAllSites=true	89.6	TGAGGDGLARPEDDLPDLENGQGS*AAEISTIAK	3	1102.51	12	112.42	1.14794e+07	8622214		2.52589e+07	1.55976e+07		5.17909e+07	7.12707e+07	6.43754e+07	5.74015e+07	3.58356e+07	4.85556e+07													1.00508e+07	2.52589e+07	1.55976e+07	6.15308e+07	6.08884e+07	4.21956e+07	1.52395e+07	5.48716e+07
27270	131351	3.74375	0.0167894	6.98215e+07	0.3711	JCAD	JCAD	%901	Junctional protein associated with coronary artery disease	Q9P266	http://www.phosphosite.org/proteinAction.do?id=10416&showAllSites=true	148.3	MWVPES*PVCR	2	670.78	19	96.93		10995339	1.08121e+07			3.64625e+07	7.58242e+07		6.86679e+07	4.01209e+07	9.16359e+07	7.28584e+07													10995339	1.08121e+07	3.64625e+07	7.58242e+07	5.43944e+07	8.22472e+07	1.94233e+07	6.98215e+07
16088	73432	3.72102	0.0175943	1.55994e+08	0.165671	CD44;CD44;CD44;CD44;CD44;CD44;CD44;CD44;CD44;CD44;CD44;CD44;CD44;CD44;CD44	CD44;CD44 iso10;CD44 iso10;CD44 iso10;CD44 iso6;CD44 iso10;CD44 iso10;CD44 iso10;CD44 iso10;CD44 iso10;CD44 iso10;CD44 iso10;CD44 iso10;CD44 iso10;CD44 iso10	%720;689;677;712;677;691;652;471;407;339;403;374;646;669;318	CD44 antigen	P16070;P16070-3;P16070-4;P16070-5;P16070-6;P16070-7;P16070-8;P16070-1;P16070-1;P16070-1;P16070-1;P16070-1;P16070-1;P16070-1;P16070-1	http://www.phosphosite.org/proteinAction.do?id=4680&showAllSites=true	81.5	ESSET*PDQFMTADETR	2	962.369	47	86.41	3.90388e+07	49398956	1.93947e+07	2.20938e+07	7.10889e+07	6.09468e+07	1.44554e+08	1.70524e+08	1.4301e+08	1.7444e+08	1.44828e+08	1.58607e+08													4.42189e+07	2.07443e+07	6.60178e+07	1.57539e+08	1.58725e+08	1.51718e+08	4.36603e+07	1.55994e+08
8940	41601	3.71831	0.0134638	7.13553e+06	0.337748	MORC2;MORC2	MORC2;MORC2 iso2	%836;774	ATPase MORC2	Q9Y6X9;Q9Y6X9-2	http://www.phosphosite.org/proteinAction.do?id=2926&showAllSites=true	117.7	VKFDYVPTDTT*PR	3	540.255	3	86.14	1.19763e+06	969368		3.43399e+06	1.99104e+06	2.40088e+06	4.65042e+06	7.56861e+06		9.82816e+06		6.49492e+06													1.0835e+06	3.43399e+06	2.19596e+06	6.10952e+06	9.82816e+06	6.49492e+06	1.99858e+06	7.13553e+06
21031	99367	3.69695	0.0440435	3.19893e+08	0.111727	FOSL1	FRA1	%101	Fos-related antigen 1	P15407	http://www.phosphosite.org/proteinAction.do?id=20583&showAllSites=true	29.4	RRPCEQIS*PEEEER	3	632.275	71	40.07	2.70438e+07	29765822		1.19833e+08	1.4779e+08	1.26148e+08	3.14657e+08	3.27067e+08	3.655e+08	3.7811e+08	2.59314e+08	2.74711e+08													2.84048e+07	1.19833e+08	1.36969e+08	3.20862e+08	3.71805e+08	2.67013e+08	9.01162e+07	3.19893e+08
14748	67750	3.69108	0.0140117	2.12884e+07	0.409613	EIF2AK3	PERK	%856	Eukaryotic translation initiation factor 2-alpha kinase 3	Q9NZJ5	http://www.phosphosite.org/proteinAction.do?id=636&showAllSites=true	125.1	SSSEATLSIS*PPRPTTLSLDLTK	3	827.754	8	127.25	5.06757e+06	2791321	1.33869e+07		2.78073e+06			1.64694e+07	2.73828e+07	2.88681e+07		1.24332e+07													3.92945e+06	1.33869e+07	2.78073e+06	1.64694e+07	2.81255e+07	1.24332e+07	6.00662e+06	2.12884e+07
309	1458	3.68821	0.0168644	6.5524e+07	0.354056	AHNAK	AHNAK	%5857	Neuroblast differentiation-associated protein AHNAK	Q09666	http://www.phosphosite.org/proteinAction.do?id=6031&showAllSites=true	628.7	LQGSGVSLAS*K	2	563.779	48	60.7	2.47736e+07	14909254	1.10291e+07	1.44726e+07	1.71779e+07	2.86515e+07	8.89292e+07	6.26295e+07	4.71525e+07	4.86259e+07	7.50893e+07	7.07173e+07													1.98414e+07	1.27509e+07	2.29147e+07	7.57793e+07	4.78892e+07	7.29033e+07	1.85023e+07	6.5524e+07
8505	39152	3.68781	0.0178564	4.42181e+08	0.316811	VIM	Vimentin	49	Vimentin	P08670	http://www.phosphosite.org/proteinAction.do?id=2622&showAllSites=true	53.6	TYSLGSALRPSTS*R	2	788.38	19	82.62	7.99952e+07	88055680	1.13713e+08	1.79369e+08		1.63237e+08	3.63183e+08	4.20378e+08	3.75431e+08	3.96854e+08	5.94889e+08	5.02347e+08													8.40255e+07	1.46541e+08	1.63237e+08	3.91781e+08	3.86142e+08	5.48618e+08	1.24874e+08	4.42181e+08
3716	16504	3.67723	0.0132954	2.48485e+08	0.139729	HSP90B1	GRP94	%44	Endoplasmin	P14625	http://www.phosphosite.org/proteinAction.do?id=6928&showAllSites=true	92.4	SREGSRT*DDEVVQREEEAIQLDGLNASQIR	4	870.914	6	107.59	4.847e+07	50433076	9.55462e+07	1.04825e+08	5.26033e+07		2.1141e+08	2.37409e+08	2.42115e+08	2.54229e+08	2.45914e+08	2.99836e+08													4.94515e+07	1.00185e+08	5.26033e+07	2.2441e+08	2.48172e+08	2.72875e+08	7.03754e+07	2.48485e+08
7454	33944	3.66337	0.00809094	1.28779e+09	0.0778768	KRT18	K18	%42 or %15 or %18 or %23 or %24 or %30 or 31% or %34	Keratin, type I cytoskeletal 18	P05783	http://www.phosphosite.org/proteinAction.do?id=944&showAllSites=true	48	SLGSVQAPSYGARPVSSAASVYAGAGGS*GSR or S*LGSVQAPSYGARPVSSAASVYAGAGGSGSR or SLGS*VQAPSYGARPVSSAASVYAGAGGSGSR or SLGSVQAPS*YGARPVSSAASVYAGAGGSGSR or SLGSVQAPSY*GARPVSSAASVYAGAGGSGSR or SLGSVQAPSYGARPVS*SAASVYAGAGGSGSR or SLGSVQAPSYGARPVSS*AASVYAGAGGSGSR or SLGSVQAPSYGARPVSSAAS*VYAGAGGSGSR	3	978.796	61	91.09 or 93.39 or 93.39 or 93.53 or 94.04 or 94.06 or 92.31 or 91.29 or 90.50		439569600	3.25517e+08	3.63457e+08	3.35874e+08			1.17908e+09		1.32715e+09	1.3316e+09	1.31333e+09		1.08529e+10	7.88482e+09	9.50097e+09		8486256128	5.04136e+06				5.18995e+08		439569600	3.44487e+08	3.35874e+08	1.17908e+09	1.32715e+09	1.32246e+09	3.66104e+08	1.28779e+09
4619	20475	3.66198	0.00820594	1.25668e+09	0.145973	CDCA3	CDCA3	%68	Cell division cycle-associated protein 3	Q99618	http://www.phosphosite.org/proteinAction.do?id=22769&showAllSites=true	29	HAQDSDPRS*PTLGIAR	3	600.951	52	58.07	2.61398e+08	238791520	4.71822e+08	4.40799e+08	3.93216e+08	3.38349e+08	1.31007e+09	1.06492e+09	1.22173e+09	1.17518e+09	1.45693e+09	1.31126e+09	1.84691e+09	1.26365e+09	1.31696e+09	1.22917e+09		473072960		7.52342e+06	7.42442e+06		1.06672e+08		2.50095e+08	4.5631e+08	3.65782e+08	1.1875e+09	1.19845e+09	1.38409e+09	3.57396e+08	1.25668e+09
11222	52363	3.65409	0.0330517	9.89521e+06	0.161107	RAB8A	RAB8A	%185 or %181	Ras-related protein Rab-8A	P61006	http://www.phosphosite.org/proteinAction.do?id=10230&showAllSites=true	23.7	KLEGNSPQGS*NQGVK or KLEGNS*PQGSNQGVK	2	811.88	69	29.17 or 28.36		2930222	3.80378e+06		1.72673e+06		9.45785e+06	1.18898e+07	8.07038e+06		9.12955e+06	1.09285e+07	6.64176e+07	5.06155e+07	4.30495e+07	3.77205e+07	4.76852e+07	59207156			2.61379e+06				2930222	3.80378e+06	1.72673e+06	1.06738e+07	8.07038e+06	1.0029e+07	2.82024e+06	9.89521e+06
12372	57248	3.6225	0.0144028	1.15109e+08	0.390533	FRMD6;FRMD6;FRMD6	FRMD6;FRMD6 iso2;FRMD6 iso 3	%525;517;167	FERM domain-containing protein 6	Q96NE9;Q96NE9-2;Q96NE9-3	http://www.phosphosite.org/proteinAction.do?id=12499&showAllSites=true	72	LRGQSTDS*LPQTICR	3	604.621	15	68.27	2.76884e+07	15705270	4.76301e+07	3.31473e+07	3.72651e+07	3.71239e+07	1.25979e+08	1.11369e+08	1.01001e+08	1.06116e+08	1.20241e+08	1.25946e+08													2.16968e+07	4.03887e+07	3.71945e+07	1.18674e+08	1.03559e+08	1.23093e+08	3.30934e+07	1.15109e+08
59	235	3.60332	0.00545776	7.04046e+07	0.384703	MTSS2	MTSS1L	%342	Protein MTSS 2	Q765P7	http://www.phosphosite.org/proteinAction.do?id=10767&showAllSites=true	79.9	LSSVSSHDSGFVSQDATYSKPPS*PM#PSDITSQK	4	891.653	14	80.53	1.10937e+07	6348866	5.23003e+07	3.35716e+07	9.80522e+06	8.97313e+06	4.83201e+07	7.76059e+07	8.59419e+07	1.0648e+08	5.46229e+07	4.94564e+07													8.72129e+06	4.29359e+07	9.38918e+06	6.2963e+07	9.62111e+07	5.20396e+07	2.03488e+07	7.04046e+07
7628	34997	3.59677	0.0325414	3.17535e+08	0.230594	MACF1;MACF1;MACF1;MACF1;MACF1	ACF7;ACF7 iso2;ACF7 iso3;ACF7 iso6;ACF7 iso6	%5592;3634;3578;3504;4136	Microtubule-actin cross-linking factor 1, isoforms 1/2/3/5	Q9UPN3;Q9UPN3-2;Q9UPN3-3;Q9UPN3-4;Q9UPN3-5	http://www.phosphosite.org/proteinAction.do?id=9135&showAllSites=true	837.8	EVEEELATSGGQS*PTGEQIPQFQQR	3	942.426	34	98.9	1.04135e+08		1.1957e+08	9.345e+07	7.06903e+07	7.18704e+07	4.56391e+08	3.42914e+08	3.83075e+08	2.75665e+08	2.35056e+08	2.12107e+08		5.96424e+07	1.0915e+08	1.32423e+08		48237112	4.22632e+06	5.17827e+06	1.45843e+07		9.38963e+07	1.68563e+08	1.04135e+08	1.0651e+08	7.12803e+07	3.99653e+08	3.2937e+08	2.23582e+08	9.19432e+07	3.17535e+08
22461	106683	3.59517	0.0340845	3.46936e+08	0.334159	RBBP7;RBBP7	RBBP7;RBBP7 iso2	%354;398	Histone-binding protein RBBP7	Q16576;Q16576-2	http://www.phosphosite.org/proteinAction.do?id=10470&showAllSites=true	47.8	IGEEQS*AEDAEDGPPELLFIHGGHTAK	3	976.441	4	112.39	5.61856e+07	90952128	1.46278e+08	1.0985e+08	1.07662e+08	9.2079e+07	2.2384e+08	2.60409e+08	2.99482e+08	4.38096e+08	4.19316e+08	4.40472e+08													7.35689e+07	1.28064e+08	9.98706e+07	2.42124e+08	3.68789e+08	4.29894e+08	1.00501e+08	3.46936e+08
17321	78669	3.58425	0.0342383	6.41708e+07	0.211352	SLC4A7;SLC4A7;SLC4A7;SLC4A7	SLC4A7 iso2;SLC4A7 iso2;SLC4A7 iso8;SLC4A7 iso2	19;19;%19;19	Sodium bicarbonate cotransporter 3	Q9Y6M7-1;Q9Y6M7-7;Q9Y6M7-8;Q9Y6M7-1	http://www.phosphosite.org/proteinAction.do?id=40379101&showAllSites=true	127.7	VTS*RGPDEEAVVDLGK	3	584.612	48	81.3	5.28056e+06		1.85541e+07	2.16466e+07	2.0567e+07	2.71806e+07	6.10527e+07	4.51769e+07		4.93787e+07	7.58692e+07	8.93766e+07	1.59087e+08	2.13345e+08	1.98538e+08	2.19489e+08	1.86702e+08	169445360				4.08619e+06	1.13145e+09		5.28056e+06	2.01003e+07	2.38738e+07	5.31148e+07	4.93787e+07	8.26229e+07	1.86458e+07	6.41708e+07
26823	129546	3.56901	0.00432448	9.1613e+08	0.169924	FAM83H	FAM83H	%1068 or %1061	Protein FAM83H	Q6ZRV2	http://www.phosphosite.org/proteinAction.do?id=7170&showAllSites=true	127	AVPAPSPGPTHNS*PELGRPPAAGVLAPDMSDK or AVPAPS*PGPTHNSPELGRPPAAGVLAPDMSDK	4	804.14	48	95.97 or 96.37	2.01626e+08	224478176	2.48258e+08	2.0923e+08	3.73989e+08	3.46411e+08	9.35579e+08	8.66441e+08	8.61183e+08	9.86596e+08	1.03445e+09	8.12528e+08	1.39707e+09	1.46925e+09	1.61655e+09	1.31994e+09	1.14396e+09	839184384	1.65233e+07	1.61171e+07	1.77343e+07		5.5262e+06	6.08303e+06	2.13052e+08	2.28744e+08	3.602e+08	9.0101e+08	9.23889e+08	9.2349e+08	2.67332e+08	9.1613e+08
27782	133487	3.569	0.0442819	4.73381e+07	0.38083	MTCL1;MTCL1;MTCL1;MTCL1	SOGA2;SOGA2 iso2;SOGA2 iso 3;SOGA2 iso4	%1385;1025;1066;391	Microtubule cross-linking factor 1	Q9Y4B5;Q9Y4B5-2;Q9Y4B5-3;Q9Y4B5-4	http://www.phosphosite.org/proteinAction.do?id=13456&showAllSites=true	209.4	AVS*VSSMSEFQR	2	704.302	22	92.27	1.01498e+07			1.62241e+07	1.50667e+07		3.96358e+07	2.2847e+07	4.90472e+07	4.96304e+07	4.48906e+07	7.79774e+07	1.87747e+07		3.37079e+07	3.47186e+07	2.13704e+07	28992228	5.34486e+06	7.91108e+06		1.42514e+07	2.59683e+07	1.42702e+07	1.01498e+07	1.62241e+07	1.50667e+07	3.12414e+07	4.93388e+07	6.1434e+07	1.38136e+07	4.73381e+07
7253	33116	3.56436	0.022272	1.31186e+08	0.31045	EPB41L2;EPB41L2;EPB41L2;EPB41L2	EPB41L2;EPB41L2 iso4;EPB41L2 iso2;EPB41L2 iso5	%402;402;402;402	Band 4.1-like protein 2	O43491;O43491-4;O43491-2;O43491-3	http://www.phosphosite.org/proteinAction.do?id=5073&showAllSites=true	112.5	RLS*MYGVDLHHAK	3	536.257	64	70.11	1.86388e+07	13966245	4.41319e+07			7.65862e+07	1.27259e+08	8.14443e+07	1.17691e+08	9.43138e+07	1.69654e+08	1.96754e+08	3.84407e+07		1.44894e+07	2.57913e+07	6.30865e+06	10490020	8.91604e+08	8.38535e+08	1.14089e+09	8.25215e+08	5.89248e+08		1.63025e+07	4.41319e+07	7.65862e+07	1.04352e+08	1.06003e+08	1.83204e+08	3.83308e+07	1.31186e+08
13200	60958	3.55651	0.0217958	1.0694e+08	0.241071	SPATS2L;SPATS2L;SPATS2L;SPATS2L	DNAPTP6;DNAPTP6 iso2;DNAPTP6 iso2;DNAPTP6 iso2	%526;457;556;534	SPATS2-like protein	Q9NUQ6;Q9NUQ6-2;Q9NUQ6-3;Q9NUQ6-4	http://www.phosphosite.org/proteinAction.do?id=9706&showAllSites=true	61.7	QHAADTSEARPFRGS*VGR	3	674.648	55	41.68		29995378	2.25348e+07	2.30492e+07	4.22634e+07	3.87345e+07	1.11369e+08	1.29325e+08	9.47667e+07	1.18395e+08	7.78876e+07	1.09898e+08													29995378	2.2792e+07	4.04989e+07	1.20347e+08	1.06581e+08	9.38929e+07	3.13155e+07	1.0694e+08
16151	73706	3.53653	0.0273222	5.98773e+08	0.27836	DCBLD2;DCBLD2	DCBLD2;DCBLD2 iso2	%600;614 or %597;611	Discoidin, CUB and LCCL domain-containing protein 2	Q96PD2;Q96PD2-2	http://www.phosphosite.org/proteinAction.do?id=6827&showAllSites=true	85	AVDHEETPVRYSSS*EVNHLSPR or AVDHEETPVRY*SSSEVNHLSPR	4	648.049	5	67.71 or 67.86	1.13991e+08	143340544	2.16547e+08	2.48217e+08	1.34886e+08	2.00998e+08	4.37791e+08	5.28112e+08	5.92834e+08	5.68034e+08	7.26506e+08	7.3936e+08													1.28666e+08	2.32382e+08	1.67942e+08	4.82951e+08	5.80434e+08	7.32933e+08	1.7633e+08	5.98773e+08
27861	133747	3.51378	0.00566364	2.8608e+08	0.210867	NBEAL1;NBEAL1	NBEAL1;NBEAL1 iso1	%733;733	Neurobeachin-like protein 1	Q6ZS30;Q6ZS30-1	http://www.phosphosite.org/proteinAction.do?id=11978&showAllSites=true	307	TTTPPPSQIPDPPFS*SPITPHR	3	817.397	4	106.12	5.33409e+07	72035208	1.2506e+08	1.1561e+08	7.18093e+07	7.08963e+07	2.60365e+08	2.7107e+08	2.88166e+08	3.00726e+08	2.92097e+08	3.04057e+08													6.26881e+07	1.20335e+08	7.13528e+07	2.65718e+08	2.94446e+08	2.98077e+08	8.47919e+07	2.8608e+08
13410	61883	3.5099	0.0465743	2.79896e+07	0.429746	PIP4P2	TMEM55A	32 or %22	Type 2 phosphatidylinositol 4,5-bisphosphate 4-phosphatase	Q8N4L2	http://www.phosphosite.org/proteinAction.do?id=10375&showAllSites=true	28.1	SPLLSASHSGNVTPTAPPYLQES*SPR or SPLLSASHSGNVT*PTAPPYLQESSPR	3	925.111	30	100.22 or 99.76	3.13188e+06			1.40728e+07	7.23918e+06	8.77648e+06	1.64919e+07	3.08902e+07	3.7665e+07	3.68409e+07		1.80602e+07		5.00502e+06	3.10446e+06	5.27066e+06	2.86052e+06	3614129	3.15971e+08	4.52162e+08		7.38919e+08	1.24873e+09	1.57018e+09	3.13188e+06	1.40728e+07	8.00783e+06	2.3691e+07	3.7253e+07	1.80602e+07	8.30507e+06	2.79896e+07
690	3316	3.50888	0.0233492	1.4061e+09	0.302711	BCAR3	BCAR3	%78	Breast cancer anti-estrogen resistance protein 3	O75815	http://www.phosphosite.org/proteinAction.do?id=6821&showAllSites=true	92.5	SCDDFSHMGTLPHSKS*PR	4	535.475	57	63.03	4.52395e+08	573104192	6.04476e+08	4.70467e+08	2.4499e+08	1.58602e+08	1.3949e+09	1.31286e+09	1.44183e+09	1.29088e+09	1.49711e+09	1.49901e+09	2.82792e+08	3.82532e+08	1.9481e+08		2.06109e+08	171603792					2.12277e+06		5.12749e+08	5.37471e+08	2.01796e+08	1.35388e+09	1.36635e+09	1.49806e+09	4.17339e+08	1.4061e+09
4749	21013	3.49945	0.0188255	5.11727e+08	0.457241	CEP55	CEP55	%428	Centrosomal protein of 55 kDa	Q53EZ4	http://www.phosphosite.org/proteinAction.do?id=9517&showAllSites=true	54.1	VAASPKS*PTAALNESLVECPK	3	750.368	92	92.68	9.05172e+07	46286176	2.79061e+08	1.97328e+08	1.48274e+08		4.83545e+08	4.35744e+08	5.15828e+08	4.84603e+08	6.21435e+08	5.29208e+08	1.3274e+09	1.37014e+09	7.33314e+08	8.40496e+08	8.47699e+08	758124608		2.07929e+07		2.75027e+07	2.10867e+07	2.12686e+07	6.84017e+07	2.38195e+08	1.48274e+08	4.59644e+08	5.00215e+08	5.75321e+08	1.52293e+08	5.11727e+08
1529	6992	3.4989	0.0140945	9.151e+08	0.229084	PARVA;PARVA	PARVA;PARVA iso2	%14, %19;14, 19	Alpha-parvin	Q9NVD7;Q9NVD7-2	http://www.phosphosite.org/proteinAction.do?id=10197&showAllSites=true	42.2	S*PTPKS*PPSR	2	607.254	108	28.53	3.90982e+08	542135552	2.73016e+08	2.97859e+08	7.25628e+07	5.77348e+07	1.15995e+09	1.07935e+09	9.1121e+08	1.20128e+09	5.6434e+08	5.74469e+08		1.47461e+08	5.74376e+06	7.32128e+06		369371136	1.04826e+09	8.81204e+08		1.03872e+09	6.78818e+08	3.86874e+08	4.66559e+08	2.85438e+08	6.51488e+07	1.11965e+09	1.05624e+09	5.69405e+08	2.72382e+08	9.151e+08
24330	118446	3.47682	0.000126188	3.21255e+07	0.252645	RPL13	RPL13	%106	60S ribosomal protein L13	P26373	http://www.phosphosite.org/proteinAction.do?id=10544&showAllSites=true	24.2	NKS*TESLQANVQR	2	777.867	26	44.59		1699955	1.13759e+07	1.58392e+07	9.57685e+06		2.09491e+07	3.00621e+07	3.41925e+07	4.16355e+07	3.32778e+07	3.26361e+07													1699955	1.36075e+07	9.57685e+06	2.55056e+07	3.7914e+07	3.29569e+07	9.62297e+06	3.21255e+07
11433	53272	3.465	0.0409235	1.35501e+07	0.315454	ARHGAP21;ARHGAP21	ARHGAP21;ARHGAP21 iso3	%882;872	Rho GTPase-activating protein 21	Q5T5U3;Q5T5U3-3	http://www.phosphosite.org/proteinAction.do?id=10079&showAllSites=true	217.3	SY*DEGLDDYREDAK	2	878.341	5	69.23		2465960	6.77691e+06		2.97519e+06		1.68808e+07		1.44661e+07		8.87791e+06	1.39756e+07													2465960	6.77691e+06	2.97519e+06	1.68808e+07	1.44661e+07	1.14268e+07	4.07269e+06	1.35501e+07
8292	38098	3.45816	0.0429748	2.41039e+08	0.386926	SPTBN1	SPTBN1	%2328, %2341	Spectrin beta chain, non-erythrocytic 1	Q01082	http://www.phosphosite.org/proteinAction.do?id=5077&showAllSites=true	274.4	AQT*LPTSVVTITSESS*PGKR	3	740.35	17	102.87	6.73802e+07	38430608	8.21081e+07	6.84154e+07		1.06621e+08	2.49849e+08	2.55687e+08	3.09908e+08	2.31415e+08	2.0774e+08	1.91637e+08													5.29054e+07	7.52617e+07	1.06621e+08	2.52768e+08	2.70661e+08	1.99688e+08	7.25912e+07	2.41039e+08
9168	42868	3.44217	0.0378694	1.07581e+08	0.237368	TSC22D3	GILZ iso3	%42	TSC22 domain family protein 3	Q99576-3	http://www.phosphosite.org/proteinAction.do?id=2664802&showAllSites=true	22.2	GSSGENNNPGS*PTVSNFR	2	950.895	10	65.16	3.82267e+07		2.18224e+07			3.75997e+07	1.22597e+08	8.73575e+07	1.24496e+08	1.16278e+08	8.71772e+07														3.82267e+07	2.18224e+07	3.75997e+07	1.04977e+08	1.20387e+08	8.71772e+07	3.25496e+07	1.07581e+08
26567	128565	3.41437	0.0191835	8.0317e+07	0.431343	CTTNBP2NL	CTTNBP2NL	%557, %568	CTTNBP2 N-terminal-like protein	Q9P2B4	http://www.phosphosite.org/proteinAction.do?id=10655&showAllSites=true	70.1	VSS*PLSPLSPGIKS*PTIPR	3	698.353	22	113.58	1.29835e+07	23265078	3.23181e+07	1.72113e+07	2.99799e+07	3.12325e+07	7.8409e+07	4.57867e+07	9.2902e+07	9.79284e+07	8.90113e+07	7.78644e+07	7.2847e+07	9.03108e+07	7.59091e+07	1.41697e+08	1.75033e+07	33619184	2.49869e+08		2.83606e+08	2.55296e+08	3.26083e+08		1.81243e+07	2.47647e+07	3.06062e+07	6.20979e+07	9.54152e+07	8.34378e+07	2.44984e+07	8.0317e+07
22962	109370	3.41227	0.0260877	3.44634e+08	0.380846	SVIL;SVIL;SVIL;SVIL	supervillin iso3;supervillin;supervillin iso2;supervillin iso2	50;%50;50;50	Supervillin	O95425-3;O95425;O95425-2;O95425-4	http://www.phosphosite.org/proteinAction.do?id=57781500&showAllSites=true	244.5	ASDPAS*PHIGR	2	594.264	74	44.01	3.69631e+07	25997182	1.51607e+08	1.68732e+08	1.42629e+08		3.25558e+08		3.97179e+08	3.89376e+08	3.87807e+08	2.2325e+08	2.07169e+08	1.67645e+08	1.19257e+08	1.65111e+08		119693368	5.80597e+07	4.79126e+07		2.02482e+07		3.51118e+07	3.14801e+07	1.60169e+08	1.42629e+08	3.25558e+08	3.93278e+08	3.05528e+08	1.05185e+08	3.44634e+08
2043	9106	3.40672	0.022405	2.00139e+09	0.0822727	SNTB2;SNTB2	SNTB2;SNTB2 iso2	%95;95	Beta-2-syntrophin	Q13425;Q13425-2	http://www.phosphosite.org/proteinAction.do?id=17325&showAllSites=true	57.9	GLGPPS*PPAPPR	2	611.803	98	80.51	1.98713e+08	208295520	8.04931e+08	7.16425e+08	9.16549e+08	8.26113e+08	1.85104e+09	1.87009e+09	2.36878e+09	2.23201e+09	1.79891e+09	1.88752e+09	7.32482e+07		4.89101e+08		4.15471e+07	77500184	1.7698e+08			7.57163e+08	1.04146e+09	8.06317e+08	2.03504e+08	7.60678e+08	8.71331e+08	1.86056e+09	2.30039e+09	1.84321e+09	6.11838e+08	2.00139e+09
21181	100060	3.40361	0.0341811	1.33836e+08	0.115636	GLIS3;GLIS3	GLIS3;GLIS3 iso2	532;687 or 531;686	Zinc finger protein GLIS3	Q8NEA6;Q8NEA6-2	http://www.phosphosite.org/proteinAction.do?id=4850419&showAllSites=true	83.6	SSTELHPDLLTDCLTVQSLQPATS*PR or SSTELHPDLLTDCLTVQSLQPAT*SPR	3	982.802	14	127.82 or 127.82	1.36598e+06		8.32976e+07	7.07053e+07	8.43859e+06		8.21194e+07		1.509e+08	1.53893e+08	1.46065e+08	1.36202e+08													1.36598e+06	7.70014e+07	8.43859e+06	8.21194e+07	1.52397e+08	1.41133e+08	4.09519e+07	1.33836e+08
1151	5381	3.4011	0.0374396	6.29828e+07	0.170839	GAB2;GAB2	GAB2;GAB2 iso2	%210;172	GRB2-associated-binding protein 2	Q9UQC2;Q9UQC2-2	http://www.phosphosite.org/proteinAction.do?id=1090&showAllSites=true	74.4	SAS*FSQGTR	2	510.711	8	36.58	2.60336e+07	33187588		2.71892e+07	4.86449e+06	5.1554e+06	6.52587e+07		5.91292e+07	6.10769e+07	6.47634e+07	6.46857e+07	8.73227e+07	1.07705e+08	3.34998e+07	4.43183e+07	7.94558e+07	72266768	4.75912e+08	5.68412e+08		1.25941e+08	3.68276e+08	7.58896e+08	2.96106e+07	2.71892e+07	5.00995e+06	6.52587e+07	6.01031e+07	6.47245e+07	1.92861e+07	6.29828e+07
14984	68579	3.38104	0.0436067	6.11959e+07	0.434106	MARK1;MARK1;MARK1	MARK1;MARK1 iso 2;MARK1 iso3	%649;%514;627	Serine/threonine-protein kinase MARK1	Q9P0L2;Q9P0L2-2;Q9P0L2-3	http://www.phosphosite.org/proteinAction.do?id=2100&showAllSites=true	88.9	RGTS*TGIISK	2	550.279	6	41.78		12174174	3.24018e+07	4.17294e+07	2.75313e+06	5.19194e+06	6.59683e+07	6.44868e+07	5.68849e+07	6.6627e+07	4.88225e+07	6.43862e+07													12174174	3.70656e+07	3.97253e+06	6.52275e+07	6.1756e+07	5.66043e+07	1.88501e+07	6.11959e+07
19647	92086	3.37786	0.0113981	5.06874e+08	0.363486	SRRM2;SRRM2	SRm300;SRm300 iso2	%1890, %1893;1890, 1893	Serine/arginine repetitive matrix protein 2	Q9UQ35;Q9UQ35-2	http://www.phosphosite.org/proteinAction.do?id=3140&showAllSites=true	299.4	S*RTS*PVSR	2	525.212	9	22.41	1.50554e+08			3.06623e+08		1.1659e+07	4.19672e+08	7.10033e+08	6.33992e+08	6.8695e+08	2.65787e+08	3.24806e+08	1.40791e+08	2.02139e+08	2.65169e+06			166018512	4.50063e+08	3.77033e+08	7.49798e+08	1.14698e+09	5.91024e+08	1.15483e+09	1.50554e+08	3.06623e+08	1.1659e+07	5.64853e+08	6.60471e+08	2.95297e+08	1.56278e+08	5.06874e+08
8117	37390	3.37162	0.0342444	3.36203e+08	0.421687	PLEC;PLEC;PLEC;PLEC;PLEC;PLEC;PLEC;PLEC;PLEC	Plectin-1;Plectin-1 iso2;Plectin-1 iso2;Plectin-1 iso4;Plectin-1 iso2;Plectin-1 iso6;Plectin-1 iso2;Plectin-1 iso2;Plectin-1 iso9	%4613, %4622;4503, 4512;4499, 4508;4476, 4485;4476, 4485;4480, 4489;4444, 4453;4454, 4463;4462, 4471	Plectin	Q15149;Q15149-2;Q15149-3;Q15149-4;Q15149-5;Q15149-6;Q15149-7;Q15149-8;Q15149-9	http://www.phosphosite.org/proteinAction.do?id=3507&showAllSites=true	531.5	GYYS*PYSVSGSGS*TAGSR	2	971.866	4	82.56	1.45175e+08	104737856	1.8011e+08	1.35586e+08	3.29487e+07	2.45385e+07	4.33938e+08	4.10929e+08	3.97274e+08	2.14775e+08	2.92317e+08	2.67983e+08													1.24957e+08	1.57848e+08	2.87436e+07	4.22433e+08	3.06025e+08	2.8015e+08	1.03849e+08	3.36203e+08
184	737	3.3637	0.00593253	4.40358e+09	0.213668	AHNAK	AHNAK	%212, %216	Neuroblast differentiation-associated protein AHNAK	Q09666	http://www.phosphosite.org/proteinAction.do?id=6031&showAllSites=true	628.7	TVIRLPSGS*GAAS*PTGSAVDIR	3	758.029	108	107.14	1.3864e+09	1316994304	1.43701e+09	1.38717e+09	1.52689e+09	1.12607e+09	5.14824e+09	4.42151e+09	4.19194e+09	3.87178e+09	4.68846e+09	4.09959e+09	2.46779e+09	2.74994e+09	2.84379e+09	2.78588e+09	3.10491e+09	2945530880	6.96083e+07	1.28844e+08	1.30957e+08	1.36191e+08	7.49838e+07	1.24495e+08	1.3517e+09	1.41209e+09	1.32648e+09	4.78487e+09	4.03186e+09	4.39402e+09	1.36342e+09	4.40358e+09
13796	63652	3.35885	0.0381141	1.40935e+08	0.205873	SYNJ2;SYNJ2	SYNJ2;SYNJ2 iso 2	%1443;1398 or %1439;1394 or %1441;1396	Synaptojanin-2	O15056;O15056-2	http://www.phosphosite.org/proteinAction.do?id=13880&showAllSites=true	165.4	SSDPLDSGTRS*PKRDPIDPVSAGASAAK or SSDPLDS*GTRSPKRDPIDPVSAGASAAK or SSDPLDSGT*RSPKRDPIDPVSAGASAAK	4	716.346	25	70.43 or 70.69 or 70.47		30777266	5.90365e+07	4.62842e+07	3.52009e+07	4.71957e+07	1.62062e+08		1.19839e+08	1.10773e+08	1.50818e+08	1.61185e+08	1.72239e+08	1.8975e+08	1.56095e+08	1.67349e+08	2.1483e+08	194313728		5.00977e+07		4.53099e+08	2.38916e+07		30777266	5.26603e+07	4.11983e+07	1.62062e+08	1.15306e+08	1.56001e+08	4.36989e+07	1.40935e+08
11945	55298	3.35677	0.0347327	2.42932e+07	0.40083	RIN1;RIN1	Rin1;Rin1 iso2	%258;258	Ras and Rab interactor 1	Q13671;Q13671-2	http://www.phosphosite.org/proteinAction.do?id=4581&showAllSites=true	84	VRVSTETSSPLS*PPAVPPPPVPVLPGAVPSQTER	3	1175.95	34	131.02	1.37668e+06	986660		2.10119e+07	6.50434e+06	7.80588e+06	1.07145e+07		2.7177e+07	4.86759e+07	2.04265e+07	1.44722e+07													1.18167e+06	2.10119e+07	7.15511e+06	1.07145e+07	3.79264e+07	1.74493e+07	7.53709e+06	2.42932e+07
13199	60955	3.3494	0.048644	9.59939e+08	0.167928	SPATS2L;SPATS2L;SPATS2L;SPATS2L	DNAPTP6;DNAPTP6 iso2;DNAPTP6 iso2;DNAPTP6 iso2	%498;429;528;506	SPATS2-like protein	Q9NUQ6;Q9NUQ6-2;Q9NUQ6-3;Q9NUQ6-4	http://www.phosphosite.org/proteinAction.do?id=9706&showAllSites=true	61.7	NQEASLGMKT*PEAPAHSEKPR	4	590.278	124	49.65	2.61872e+08	317402816	1.7093e+08	1.49407e+08	4.98556e+08	3.92723e+08	1.11739e+09	1.09649e+09	9.16729e+08	1.02063e+09	8.64643e+08	7.43754e+08													2.89637e+08	1.60168e+08	4.45639e+08	1.10694e+09	9.68682e+08	8.04199e+08	2.98482e+08	9.59939e+08
20724	97930	3.34008	0.00114398	5.15847e+07	0.305439	CIC	capicua	%605	Protein capicua homolog	Q96RK0	http://www.phosphosite.org/proteinAction.do?id=6332&showAllSites=true	163.7	RPES*VGGLEPPGPSVIAAPPSGGGNILQTLVLPPNKEEQEGGGAR	4	1128.07	5	140.84	3.44284e+06	5052673	3.33824e+07	3.63664e+07	7.69025e+06	1.0572e+07	3.57772e+07	4.27855e+07	5.69591e+07	8.83407e+07	4.28146e+07	4.28312e+07													4.24775e+06	3.48744e+07	9.13112e+06	3.92814e+07	7.26499e+07	4.28229e+07	1.60844e+07	5.15847e+07
18064	82608	3.31149	0.00750732	4.27075e+07	0.422782	PRPF3;PRPF3	PRPF3;PRPF3 iso 3	%176;41	U4/U6 small nuclear ribonucleoprotein Prp3	O43395;O43395-3	http://www.phosphosite.org/proteinAction.do?id=13470&showAllSites=true	77.5	TPSSS*QPERLPIGNTIQPSQAATFMNDAIEK	3	1136.88	4	132.71	3.52354e+06	3675984	6.24201e+06	6.66463e+06	2.12005e+07	3.92818e+07	2.1907e+07	3.86242e+07	3.68593e+07	4.48026e+07	4.77657e+07	6.62861e+07													3.59976e+06	6.45332e+06	3.02412e+07	3.02656e+07	4.08309e+07	5.70259e+07	1.34314e+07	4.27075e+07
181	722	3.30247	0.000543836	1.32624e+09	0.1019	AHNAK	AHNAK	%210, %216	Neuroblast differentiation-associated protein AHNAK	Q09666	http://www.phosphosite.org/proteinAction.do?id=6031&showAllSites=true	628.7	TVIRLPS*GSGAAS*PTGSAVDIR	3	758.029	80	105.72	4.10297e+08	383072768	4.84257e+08	4.26987e+08	4.21175e+08	3.83648e+08	1.43455e+09	1.24172e+09	1.40388e+09	1.33496e+09	1.32229e+09	1.22005e+09	5.91753e+09	6.54639e+09	4.65321e+09	4.45658e+09	3.66975e+09	4039065856	2.77518e+07	3.92771e+07	1.19967e+08		7.4758e+07	1.35594e+08	3.96685e+08	4.55622e+08	4.02411e+08	1.33814e+09	1.36942e+09	1.27117e+09	4.18239e+08	1.32624e+09
24640	120407	3.29787	0.00653818	2.15714e+08	0.278407	ERRFI1	MIG-6	%127, %131	ERBB receptor feedback inhibitor 1	Q9UJM3	http://www.phosphosite.org/proteinAction.do?id=5227&showAllSites=true	50.5	KLTVNGVCAST*PPLT*PIK	3	686.003	88	101.3	5.87614e+07	45334232	7.37818e+07	6.12547e+07	9.55735e+07	7.40253e+07	1.94278e+08	1.57288e+08	2.74312e+08	1.84073e+08	2.73217e+08	2.11115e+08		1.14811e+08	3.23744e+08			95691496			2.93945e+06			3.64137e+08	5.20478e+07	6.75183e+07	8.47994e+07	1.75783e+08	2.29193e+08	2.42166e+08	6.81218e+07	2.15714e+08
90	367	3.29178	0.022357	1.10869e+09	0.253379	PHACTR2;PHACTR2;PHACTR2;PHACTR2	PHACTR2;PHACTR2 iso2;PHACTR2 iso2;PHACTR2 iso2	%522;453;533;442	Phosphatase and actin regulator 2	O75167;O75167-2;O75167-4;O75167-5	http://www.phosphosite.org/proteinAction.do?id=11953&showAllSites=true	69.7	RLS*QRPTTEELEQR	3	608.298	34	52.37	2.62591e+08	317066688	3.86705e+08	5.13629e+08	3.30883e+08	2.93733e+08	1.07259e+09	9.15996e+08	8.54164e+08	1.22705e+09	1.38208e+09	1.20024e+09	9.41428e+08	7.15414e+08	6.15099e+08	6.92618e+08	7.14989e+08	757586624		4.32453e+09	4.71282e+09	5.90404e+09		1.08144e+09	2.89829e+08	4.50167e+08	3.12308e+08	9.94293e+08	1.0406e+09	1.29116e+09	3.50768e+08	1.10869e+09
773	3662	3.28427	0.0084854	2.98743e+08	0.314939	CD2AP	CD2AP	%512, %514 or %510, %514	CD2-associated protein	Q9Y5K6	http://www.phosphosite.org/proteinAction.do?id=3236&showAllSites=true	71.4	FNGGHSPT*HS*PEK or FNGGHS*PTHS*PEK	2	777.792	3	25.4 or 25.52	1.01508e+08	116186520	1.51246e+08	1.06599e+08	4.3378e+07	4.94785e+07	2.73478e+08	2.77283e+08	4.3542e+08	2.76809e+08	2.6305e+08	2.66417e+08	1.24497e+08	1.26634e+08	5.45312e+07	5.80163e+07	1.26714e+08	127266680	1.91844e+07	3.05433e+07		2.21968e+08	1.26399e+06		1.08847e+08	1.28922e+08	4.64283e+07	2.75381e+08	3.56114e+08	2.64733e+08	9.47326e+07	2.98743e+08
1481	6773	3.27363	0.014846	1.67866e+08	0.322853	PARD3;PARD3;PARD3;PARD3;PARD3;PARD3;PARD3;PARD3	PAR3-alpha;PAR3-alpha iso10;PAR3-alpha iso10;PAR3-alpha iso10;PAR3-alpha iso5;PAR3-alpha iso6;PAR3-alpha iso10;PAR3-alpha iso10	%1116;1113;1026;1079;1004;1070;1033;1100	Partitioning defective 3 homolog	Q8TEW0;Q8TEW0-2;Q8TEW0-3;Q8TEW0-4;Q8TEW0-5;Q8TEW0-6;Q8TEW0-7;Q8TEW0-1	http://www.phosphosite.org/proteinAction.do?id=2686&showAllSites=true	151.3	TFGCDDELMYGGVSSYEGSMALNARPQS*PR	3	1125.81	24	122.14	8.70766e+07	54708312	5.52698e+06	4.24089e+06	1.03538e+08	6.53337e+07	1.85046e+08		1.49046e+08	1.48321e+08	1.51568e+08	2.05347e+08													7.08924e+07	4.88393e+06	8.44356e+07	1.85046e+08	1.48684e+08	1.78458e+08	5.3404e+07	1.67866e+08
12791	59026	3.27174	0.0216715	2.52754e+08	0.362939	KIF26B;KIF26B	KIF26B;KIF26B iso2	%1006;623	Kinesin-like protein KIF26B	Q2KJY2;Q2KJY2-2	http://www.phosphosite.org/proteinAction.do?id=17255&showAllSites=true	223.7	SHS*PVPAAAPAHSPSPASPR	3	667.649	9	46.08	9.278e+07		9.00594e+07	6.74996e+07	5.64742e+07	9.54683e+07		2.98808e+08	2.57929e+08	3.057e+08	1.78097e+08	2.23233e+08													9.278e+07	7.87795e+07	7.59713e+07	2.98808e+08	2.81815e+08	2.00665e+08	8.04563e+07	2.52754e+08
22950	109314	3.26001	0.0435081	1.18508e+08	0.152083	SVIL;SVIL;SVIL;SVIL	supervillin iso3;supervillin;supervillin iso2;supervillin iso2	%261;%261;%261;%261	Supervillin	O95425-3;O95425;O95425-2;O95425-4	http://www.phosphosite.org/proteinAction.do?id=57781500&showAllSites=true	244.5	HAHSSSLQQAASRS*PSFGD	3	683.964	38	53.59	1.75628e+07	17847594	6.2083e+07	7.70446e+07	1.47572e+07		1.11769e+08	1.3198e+08	1.17875e+08	1.17427e+08	1.21363e+08	1.10633e+08	1.18729e+08	9.90408e+07		7.65363e+07	4.03873e+07		4.05662e+07		1.20651e+08		7.98995e+07	7.78159e+07	1.77052e+07	6.95638e+07	1.47572e+07	1.21875e+08	1.17651e+08	1.15998e+08	3.7859e+07	1.18508e+08
167	664	3.25286	0.000206052	1.6268e+08	0.466873	AHNAK	AHNAK	%1068	Neuroblast differentiation-associated protein AHNAK	Q09666	http://www.phosphosite.org/proteinAction.do?id=6031&showAllSites=true	628.7	MS*LPDVDLDLK	2	663.307	58	135.69	2.445e+07	12313340	6.40277e+07	5.47152e+07	8.38466e+07	7.31555e+07	1.30752e+08	1.20868e+08	1.71423e+08	1.72091e+08	1.92488e+08	1.88458e+08	4.6263e+07	5.97965e+07	7.58038e+07	9.74454e+07	3.61677e+07	31507934		829554		6.35562e+06	5.24155e+06		1.83817e+07	5.93715e+07	7.8501e+07	1.2581e+08	1.71757e+08	1.90473e+08	5.20847e+07	1.6268e+08
13527	62557	3.252	0.0501829	1.7779e+07	0.0818983	PPP1R7;PPP1R7	PPP1R7;PPP1R7 iso3	%36;36	Protein phosphatase 1 regulatory subunit 7	Q15435;Q15435-3	http://www.phosphosite.org/proteinAction.do?id=2065&showAllSites=true	41.5	KHS*SGIVADLSEQSLK	3	593.628	4	85.64	1.50467e+06	1339936	9.91812e+06			1.00122e+07		1.24288e+07		1.61172e+07	2.4791e+07														1.4223e+06	9.91812e+06	1.00122e+07	1.24288e+07	1.61172e+07	2.4791e+07	5.69374e+06	1.7779e+07
20212	95455	3.24283	0.0252146	6.09459e+08	0.188231	AFF4	MCEF	%1058	AF4/FMR2 family member 4	Q9UHB7	http://www.phosphosite.org/proteinAction.do?id=6355&showAllSites=true	127.4	AVGMPSPVS*PK	2	575.272	51	77.65	2.0072e+08	185452000	1.16579e+08	1.34732e+08		3.41175e+08	6.55131e+08	5.01221e+08	6.68894e+08	5.84052e+08	6.16034e+08	6.31423e+08	5.2539e+08	6.65394e+08	4.69939e+08	5.25925e+08	3.47964e+08	240665472	9.3717e+08	8.5892e+08		9.94272e+08	6.61169e+08		1.93086e+08	1.25656e+08	3.41175e+08	5.78176e+08	6.26473e+08	6.23729e+08	1.95732e+08	6.09459e+08
26838	129587	3.23136	0.012354	3.89612e+08	0.271829	FAM83H	FAM83H	%844	Protein FAM83H	Q6ZRV2	http://www.phosphosite.org/proteinAction.do?id=7170&showAllSites=true	127	FLSAQSHSTS*PQGLDSPLPLEGSGAHQVLHNESK	4	909.684	28	96.55	7.86999e+07		1.38662e+08	1.42645e+08	1.4796e+08	1.19888e+08	4.86527e+08	3.29648e+08	3.85036e+08	4.17538e+08	3.6948e+08	3.49443e+08	7.34887e+08	7.76468e+08	7.04429e+08	7.78101e+08	5.73292e+08	667329280	3.12721e+07	5.11458e+07	2.5708e+07	2.49457e+07	1.14716e+09		7.86999e+07	1.40653e+08	1.33924e+08	4.08088e+08	4.01287e+08	3.59461e+08	1.25571e+08	3.89612e+08
7014	32073	3.22783	0.00397039	2.90726e+07	0.180581	CEP68;CEP68	CEP68;CEP68 iso 2	%249;%249	Centrosomal protein of 68 kDa	Q76N32;Q76N32-2	http://www.phosphosite.org/proteinAction.do?id=15101&showAllSites=true	81.1	VSSSLEPVVPQEPSSVVGLGPRPQWS*PQPVFSGGDASGLGR	4	1056.77	3	137.65		1504610		1.39495e+07	1.26867e+07		1.78614e+07		3.41718e+07		3.62312e+07	2.80262e+07													1504610	1.39495e+07	1.26867e+07	1.78614e+07	3.41718e+07	3.21287e+07	9.38027e+06	2.90726e+07
11573	53860	3.22682	0.016018	1.47151e+08	0.344465	RALBP1	RALBP1	%30, %34 or %29, %34	RalA-binding protein 1	Q15311	http://www.phosphosite.org/proteinAction.do?id=9363&showAllSites=true	76	TPSS*EEIS*PTKFPGLYR or TPS*SEEIS*PTKFPGLYR	3	690.306	9	116.59 or 116.58	1.81524e+07	24142364	6.1096e+07	7.46019e+07	6.06675e+07	4.6298e+07	1.28437e+08	7.81241e+07	1.45454e+08	1.7492e+08	1.85934e+08	1.70037e+08	1.83278e+08	2.73524e+08	1.40109e+08	1.47128e+08	4.06387e+07	30371014		2.23226e+08	8.79573e+07	1.59474e+08	3.16439e+08	2.73782e+08	2.11474e+07	6.78489e+07	5.34827e+07	1.03281e+08	1.60187e+08	1.77985e+08	4.7493e+07	1.47151e+08
26693	129072	3.22673	0.0346109	3.09133e+07	0.414438	FAM117B	FAM117B	%457	Protein FAM117B	Q6P1L5	http://www.phosphosite.org/proteinAction.do?id=2359750&showAllSites=true	61.9	YATS*PKPNNSYMFKR	3	628.622	51	61.68	8.8404e+06	9849992		1.3952e+07	1.11496e+07	6.09579e+06		2.575e+07	3.0348e+07		3.66418e+07														9.3452e+06	1.3952e+07	8.62268e+06	2.575e+07	3.0348e+07	3.66418e+07	9.97755e+06	3.09133e+07
241	1077	3.2167	0.0327667	8.80861e+07	0.176083	AHNAK	AHNAK	%5415 or %5414	Neuroblast differentiation-associated protein AHNAK	Q09666	http://www.phosphosite.org/proteinAction.do?id=6031&showAllSites=true	628.7	LPQFGIST*PGSDLHVNAK or LPQFGIS*TPGSDLHVNAK	3	654.322	16	107.67 or 107.54	1.84442e+07		3.79356e+07	2.95349e+07	2.81622e+07		7.91432e+07	6.72464e+07	8.13002e+07	7.75893e+07	1.09458e+08	1.1378e+08		2.08757e+07	4.60111e+07	3.86005e+07	1.74753e+07	13108506		2.01424e+06			8.04433e+06	1.11348e+07	1.84442e+07	3.37353e+07	2.81622e+07	7.31948e+07	7.94447e+07	1.11619e+08	2.85192e+07	8.80861e+07
2341	10444	3.2108	0.0185174	1.78035e+08	0.0492521	TJP2;TJP2;TJP2;TJP2;TJP2;TJP2;TJP2	ZO2;ZO2 iso3;ZO2 iso3;ZO2 iso2;ZO2 iso3;ZO2 iso3;ZO2 iso3	%707;684;738;707;707;684;711	Tight junction protein ZO-2	Q9UDY2;Q9UDY2-3;Q9UDY2-7;Q9UDY2-2;Q9UDY2-5;Q9UDY2-4;Q9UDY2-6	http://www.phosphosite.org/proteinAction.do?id=3266&showAllSites=true	133.9	SREDLT*AVVSVSTKFPAYER	3	779.049	40	112.46	6.98227e+07			7.27806e+07		3.06398e+07	1.63942e+08		2.04496e+08	2.19254e+08	1.2445e+08		2.33601e+09	1.70245e+09	4.82288e+07	2.32912e+07	2.30996e+08	311820128	1.43443e+08	1.9176e+08	1.27229e+08	8.37703e+07	8.69035e+07		6.98227e+07	7.27806e+07	3.06398e+07	1.63942e+08	2.11875e+08	1.2445e+08	5.77477e+07	1.78035e+08
15532	70934	3.20739	0.0273479	2.02983e+08	0.399076	SMG1;SMG1;SMG1;SMG1	SMG1;SMG1 iso2;SMG1 iso2;SMG1 iso2	%1660, 1662;1520, 1522;1030, 1032;391, 393	Serine/threonine-protein kinase SMG1	Q96Q15;Q96Q15-2;Q96Q15-3;Q96Q15-4	http://www.phosphosite.org/proteinAction.do?id=2356&showAllSites=true	410.2	VQNLLPDT*IT*EEEK	2	894.889	6	58.71	4.12486e+07	60395952	7.31676e+07	8.52977e+07	6.95712e+07	6.57763e+07	1.16713e+08	2.08478e+08	1.93789e+08	1.96979e+08	2.31711e+08	2.70227e+08													5.08223e+07	7.92327e+07	6.76738e+07	1.62595e+08	1.95384e+08	2.50969e+08	6.59096e+07	2.02983e+08
4623	20497	3.20373	0.0193102	1.55393e+09	0.361337	CDCA3	CDCA3	%87	Cell division cycle-associated protein 3	Q99618	http://www.phosphosite.org/proteinAction.do?id=22769&showAllSites=true	29	TSSGDPPS*PLVK	2	632.795	89	65.31	4.03436e+08	255189120	4.02121e+08	6.2336e+08		8.4163e+08	1.74344e+09	1.53901e+09	1.6565e+09	9.82278e+08	1.84843e+09		1.35955e+09	1.42436e+09	1.24837e+09	1.25963e+09	1.07144e+09	1166847488	1.7228e+07	2.19836e+07	9.00439e+06		3.03942e+07		3.29312e+08	5.12741e+08	8.4163e+08	1.64123e+09	1.31939e+09	1.84843e+09	5.05147e+08	1.55393e+09
26842	129603	3.19586	0.00144618	1.51643e+09	0.255623	FAM83H	FAM83H	%892	Protein FAM83H	Q6ZRV2	http://www.phosphosite.org/proteinAction.do?id=7170&showAllSites=true	127	RGS*PTTGFIEQK	2	700.832	80	61.5	3.08376e+08	404632224	5.43473e+08	5.90246e+08	5.04578e+08	6.13702e+08	1.29505e+09	1.59195e+09	1.2447e+09	1.79395e+09	1.53596e+09	1.63694e+09	2.90668e+09	2.60346e+09	2.5414e+09	2.29102e+09	2.11479e+09	2051986304	9.89564e+08		9.84e+08	1.11272e+09		1.12464e+09	3.56504e+08	5.66859e+08	5.5914e+08	1.4435e+09	1.51933e+09	1.58645e+09	4.94168e+08	1.51643e+09
236	1062	3.18294	0.0491719	1.26712e+08	0.171426	AHNAK	AHNAK	%5190 or %5184 or %5186	Neuroblast differentiation-associated protein AHNAK	Q09666	http://www.phosphosite.org/proteinAction.do?id=6031&showAllSites=true	628.7	VKTPSFGIS*APQVSIPDVNVNLK or VKT*PSFGISAPQVSIPDVNVNLK or VKTPS*FGISAPQVSIPDVNVNLK	3	830.772	6	135.24 or 134.89 or 136.06	5.40284e+06		5.41606e+07	5.80953e+07	4.81815e+07		1.19628e+08	9.37619e+07	1.16774e+08	9.53323e+07	1.74888e+08	1.59887e+08	1.05963e+08	1.12814e+08	7.64466e+07	5.14314e+07	6.29673e+07		5.56103e+07		1.40237e+07			5.05807e+07	5.40284e+06	5.61279e+07	4.81815e+07	1.06695e+08	1.06053e+08	1.67387e+08	4.146e+07	1.26712e+08
16084	73348	3.17361	0.0232411	6.81932e+08	0.32039	CD44;CD44;CD44;CD44;CD44;CD44;CD44;CD44;CD44;CD44;CD44;CD44;CD44;CD44;CD44	CD44;CD44 iso10;CD44 iso10;CD44 iso10;CD44 iso6;CD44 iso10;CD44 iso10;CD44 iso10;CD44 iso10;CD44 iso10;CD44 iso10;CD44 iso10;CD44 iso10;CD44 iso10;CD44 iso10	%697;666;654;689;654;668;629;448;384;316;380;351;623;646;295	CD44 antigen	P16070;P16070-3;P16070-4;P16070-5;P16070-6;P16070-7;P16070-8;P16070-1;P16070-1;P16070-1;P16070-1;P16070-1;P16070-1;P16070-1;P16070-1	http://www.phosphosite.org/proteinAction.do?id=4680&showAllSites=true	81.5	LVINSGNGAVEDRKPS*GLNGEASK	3	831.41	163	65.55	1.72226e+08	160955776	2.7962e+08	2.77712e+08	1.74873e+08	2.77317e+08	8.07991e+08	7.13811e+08	7.38151e+08	5.28427e+08	6.60153e+08	6.43059e+08	5.92349e+07		6.69475e+07	6.68617e+07	4.16212e+07	73107248	4.86252e+07		5.85081e+07	6.15856e+07	1.10594e+07		1.66591e+08	2.78666e+08	2.26095e+08	7.60901e+08	6.33289e+08	6.51606e+08	2.23784e+08	6.81932e+08
25888	126000	3.1694	0.0147356	1.20986e+08	0.487572	AFAP1L1;AFAP1L1;AFAP1L1	AFAP1L1;AFAP1L1 iso2;AFAP1L1 iso2	149;149;149	Actin filament-associated protein 1-like 1	Q8TED9;Q8TED9-2;Q8TED9-3	http://www.phosphosite.org/proteinAction.do?id=10769&showAllSites=true	86.4	SPEYISSHNGCS*PSHSIVDGYYEDADSSYPATR	3	1243.51	46	92.65	2.01397e+07			4.73559e+07	3.2473e+07	5.90546e+07	1.20317e+08	1.24945e+08	7.53804e+07	1.54706e+08	1.46331e+08	1.04239e+08													2.01397e+07	4.73559e+07	4.57638e+07	1.22631e+08	1.15043e+08	1.25285e+08	3.97558e+07	1.20986e+08
14424	66388	3.1682	0.0206786	4.98109e+08	0.150408	BMP2K	BIKE	%1076	BMP-2-inducible protein kinase	Q9NSY1	http://www.phosphosite.org/proteinAction.do?id=2191&showAllSites=true	129.1	PFHS*PDLSWHPPHQGLSDIR	4	601.531	41	93.87	1.05965e+08	131187544	1.78145e+08	1.62847e+08	1.81175e+08	2.23117e+08	4.23521e+08	4.349e+08	4.59119e+08	4.10221e+08	6.73395e+08	5.875e+08		3.21119e+07	4.27059e+07	3.30685e+07	3.93402e+07					4.12015e+06			1.18576e+08	1.70496e+08	2.02146e+08	4.2921e+08	4.3467e+08	6.30448e+08	1.63739e+08	4.98109e+08
16614	75673	3.15589	0.0363135	1.70964e+09	0.46348	MTDH	Lyric	%568	Protein LYRIC	Q86UE4	http://www.phosphosite.org/proteinAction.do?id=3145&showAllSites=true	63.8	SETSWES*PK	2	565.724	47	54.64	6.76231e+07	133555256	9.7525e+08	8.51611e+08	7.92905e+08		1.37745e+09	1.42482e+09		1.573e+09	1.99679e+09	2.17615e+09		1.90846e+08	9.77168e+07		6.956e+07		1.80922e+06	890153	7.03105e+06	7.30973e+06	3.81777e+07	2.46564e+07	1.00589e+08	9.13431e+08	7.92905e+08	1.40114e+09	1.573e+09	2.08647e+09	5.64189e+08	1.70964e+09
19650	92095	3.15436	0.0206809	4.27927e+08	0.283925	SRRM2;SRRM2	SRm300;SRm300 iso2	%1913, %1916;1913, 1916	Serine/arginine repetitive matrix protein 2	Q9UQ35;Q9UQ35-2	http://www.phosphosite.org/proteinAction.do?id=3140&showAllSites=true	299.4	S*RAS*PVSR	2	510.207	11	21.91		171849792	2.36485e+08	2.90601e+08	3.40897e+06	4.08507e+06	3.19366e+08	4.79813e+08	6.34963e+08	6.16794e+08	2.74038e+08	2.4259e+08													171849792	2.63543e+08	3.74702e+06	3.99589e+08	6.25878e+08	2.58314e+08	1.41286e+08	4.27927e+08
6222	27433	3.15351	0.0101001	1.15425e+09	0.0846725	NDRG1;NDRG1;NDRG1	NDRG1;NDRG1 iso2;NDRG1 iso3	%330;264;249	Protein NDRG1	Q92597;Q92597-2;Q92597-3	http://www.phosphosite.org/proteinAction.do?id=5932&showAllSites=true	42.8	TAS*GSSVTSLDGTR	2	709.812	88	61.74	2.89818e+08	294755232	4.50748e+08	4.00036e+08	4.09612e+08	4.42201e+08	1.18364e+09	1.11341e+09	1.29388e+09	1.24958e+09	1.10491e+09	9.80078e+08	1.65031e+09	1.69358e+09	1.21897e+09	1.2407e+09	9.00289e+08	901009792	3.24096e+07	3.77032e+07	1.77391e+07			3.62013e+08	2.92287e+08	4.25392e+08	4.25906e+08	1.14852e+09	1.27173e+09	1.0425e+09	3.81195e+08	1.15425e+09
28348	135731	3.12958	0.011853	1.01342e+07	0.140584	RBMX2	RBMX2	155	RNA-binding motif protein, X-linked 2	Q9Y388	http://www.phosphosite.org/proteinAction.do?id=6016&showAllSites=true	37.3	SESSEDEKPT*K	2	658.766	4	31.62	745329	861568		4.47443e+06		7.40845e+06	5.88399e+06		8.36821e+06		1.18358e+07	1.44487e+07													803449	4.47443e+06	7.40845e+06	5.88399e+06	8.36821e+06	1.31423e+07	3.37244e+06	1.01342e+07
19661	92127	3.12642	0.0092806	2.58144e+09	0.120559	SRRM2;SRRM2	SRm300;SRm300 iso2	%1984, %1987;1984, 1987	Serine/arginine repetitive matrix protein 2	Q9UQ35;Q9UQ35-2	http://www.phosphosite.org/proteinAction.do?id=3140&showAllSites=true	299.4	S*RTS*PVTR	2	532.22	23	24.12	8.20355e+08	966545536	1.68299e+09	1.41858e+09	1.36044e+08	1.34969e+08	3.10034e+09	2.71443e+09	3.13178e+09	3.40004e+09	1.64294e+09	1.49909e+09		8.38463e+08		8.00757e+07	5.46081e+08	616190656	2.57311e+09	2.21546e+09	5.45466e+09	6.68833e+09	4.4195e+09	8.44285e+09	8.9345e+08	1.55078e+09	1.35507e+08	2.90739e+09	3.26591e+09	1.57102e+09	8.59914e+08	2.58144e+09
7202	32899	3.12228	0.0376088	1.68576e+08	0.17389	EML2;EML2	EML2 iso3;EML2 iso3	125;%179	Echinoderm microtubule-associated protein-like 2	O95834-2;O95834-3	http://www.phosphosite.org/proteinAction.do?id=21624400&showAllSites=true	86.4	RYLS*PER	2	500.734	17	41.84		8747722	8.29608e+07	7.6028e+07	6.25797e+07	5.08319e+07	1.89761e+08	1.48205e+08	1.55255e+08	1.58231e+08	1.77326e+08	1.82677e+08													8747722	7.94944e+07	5.67058e+07	1.68983e+08	1.56743e+08	1.80002e+08	5.62296e+07	1.68576e+08
4706	20830	3.11638	0.00672045	2.96086e+07	0.485385	CEP170;CEP170;CEP170	CEP170;CEP170 iso2;CEP170 iso3	%628;530;530	Centrosomal protein of 170 kDa	Q5SW79;Q5SW79-2;Q5SW79-3	http://www.phosphosite.org/proteinAction.do?id=6395&showAllSites=true	175.2	ST*GSATSLASQGER	2	716.309	12	51.3	5.37891e+06	2630077	1.62728e+07	1.05023e+07	1.46902e+07		2.109e+07		3.06839e+07	3.64329e+07	3.05001e+07	2.93363e+07													4.0045e+06	1.33875e+07	1.46902e+07	2.109e+07	3.35584e+07	2.99182e+07	9.89484e+06	2.96086e+07
8112	37379	3.11112	0.00200925	1.1774e+09	0.190757	PLEC;PLEC;PLEC;PLEC;PLEC;PLEC;PLEC;PLEC;PLEC	Plectin-1;Plectin-1 iso2;Plectin-1 iso2;Plectin-1 iso4;Plectin-1 iso2;Plectin-1 iso6;Plectin-1 iso2;Plectin-1 iso2;Plectin-1 iso9	%4396;%4286;%4282;%4259;4259;%4263;4227;4237;%4245	Plectin	Q15149;Q15149-2;Q15149-3;Q15149-4;Q15149-5;Q15149-6;Q15149-7;Q15149-8;Q15149-9	http://www.phosphosite.org/proteinAction.do?id=3507&showAllSites=true	531.5	SSSVGSSSSYPIS*PAVSR	2	917.915	48	77.3	3.24466e+08	313917376	5.48533e+08	5.08167e+08	2.89702e+08	3.80041e+08	1.15564e+09	1.17758e+09	1.13697e+09	1.37221e+09	1.1771e+09	1.04491e+09	9.17872e+08	9.70609e+08	7.98533e+08	8.6995e+08	6.34032e+08	622925952	1.02859e+07	6.62372e+06		4.2516e+06		7.16069e+06	3.19192e+08	5.2835e+08	3.34872e+08	1.16661e+09	1.25459e+09	1.111e+09	3.94138e+08	1.1774e+09
1946	8657	3.10642	0.00321453	1.87765e+08	0.238754	SHANK2;SHANK2	SHANK2;SHANK2 iso3	%67;446	SH3 and multiple ankyrin repeat domains protein 2	Q9UPX8;Q9UPX8-3	http://www.phosphosite.org/proteinAction.do?id=5078716&showAllSites=true	158.7	SLS*PQLLQQMPSKPEGAAK	3	697.35	37	96.19		56543264	7.84206e+07	6.06162e+07		5.622e+07	2.06657e+08	1.46958e+08	1.92859e+08	1.84816e+08	2.06881e+08	1.8842e+08													56543264	6.95184e+07	5.622e+07	1.76808e+08	1.88837e+08	1.97651e+08	6.295e+07	1.87765e+08
210	873	3.09708	0.0269473	5.63489e+07	0.181641	AHNAK	AHNAK	%4220	Neuroblast differentiation-associated protein AHNAK	Q09666	http://www.phosphosite.org/proteinAction.do?id=6031&showAllSites=true	628.7	ADLDVS*GPKVDIDVPDVNIEGPDAK	2	1329.63	13	125.94		23323514		1.25562e+07		2.09656e+07	6.29908e+07	4.86515e+07	5.65779e+07	6.82177e+07	4.81269e+07	5.35287e+07													23323514	1.25562e+07	2.09656e+07	5.58211e+07	6.23978e+07	5.08278e+07	1.89485e+07	5.63489e+07
15838	72232	3.06764	0.00618361	9.92638e+07	0.219416	EPHB2;EPHB2;EPHB2	EphB2;EphB2 iso2;EphB2 iso 3	%776;776;777 or %775;775;%776	Ephrin type-B receptor 2	P29323;P29323-2;P29323-3	http://www.phosphosite.org/proteinAction.do?id=835&showAllSites=true	117.4	FLEDDTS*DPTYTSALGGK or FLEDDT*SDPTYTSALGGK	2	998.925	12	103.69 or 104.07	1.91782e+07			3.7526e+07	4.43952e+07		8.01492e+07	1.09587e+08	9.80871e+07	1.01757e+08	1.1221e+08	9.37926e+07													1.91782e+07	3.7526e+07	4.43952e+07	9.4868e+07	9.99219e+07	1.03001e+08	3.36998e+07	9.92638e+07
23397	111480	3.06631	0.000449464	7.50249e+07	0.318061	UIMC1;UIMC1;UIMC1	RAP80;RAP80 iso3;RAP80 iso3	%140;140;62	BRCA1-A complex subunit RAP80	Q96RL1;Q96RL1-2;Q96RL1-3	http://www.phosphosite.org/proteinAction.do?id=6333&showAllSites=true	79.7	SRPLATGPSS*QSHQEK	3	597.279	29	27.77		40582196		3.28855e+07	1.27355e+07	1.57242e+07	1.03561e+08	6.55316e+07	7.62058e+07	8.18422e+07	7.08546e+07	5.2154e+07													40582196	3.28855e+07	1.42299e+07	8.45463e+07	7.9024e+07	6.15043e+07	2.54819e+07	7.50249e+07
29651	141222	3.06138	0.00494535	9.3622e+07	0.348296	SYNJ1	SYNJ1	%1345	Synaptojanin-1	O43426	http://www.phosphosite.org/proteinAction.do?id=4296&showAllSites=true	173	AQLSVQTS*PVPTPDPK	2	872.929	9	82.27		44620280	3.17202e+07			1.92077e+07	1.26577e+08	7.65501e+07		8.49598e+07	8.64014e+07														44620280	3.17202e+07	1.92077e+07	1.01563e+08	8.49598e+07	8.64014e+07	3.18494e+07	9.3622e+07
318	1628	3.05807	0.00525272	4.14507e+10	0.187024	AHNAK;AHNAK	AHNAK;AHNAK iso2	%93;93	Neuroblast differentiation-associated protein AHNAK	Q09666;Q09666-2	http://www.phosphosite.org/proteinAction.do?id=6031&showAllSites=true	628.7	KGDRS*PEPGQTWTR	3	565.593	227	43.03	1.30184e+10	13434176512	1.43035e+10	1.09622e+10	1.81532e+10	1.48273e+10	4.40291e+10	3.84715e+10	4.47582e+10	4.12715e+10	4.08094e+10	3.93643e+10	5.39552e+10	5.84846e+10	3.23853e+10	4.23243e+10	3.96136e+10	35248447488		2.31573e+07			2.11675e+07		1.32263e+10	1.26328e+10	1.64902e+10	4.12503e+10	4.30149e+10	4.00869e+10	1.41165e+10	4.14507e+10
19286	89744	3.04989	0.0149774	3.69875e+09	0.127932	SERBP1;SERBP1;SERBP1;SERBP1	PAI-RBP1;PAI-RBP1 iso2;PAI-RBP1 iso3;PAI-RBP1 iso2	%330;324;315;309	Plasminogen activator inhibitor 1 RNA-binding protein	Q8NC51;Q8NC51-2;Q8NC51-3;Q8NC51-4	http://www.phosphosite.org/proteinAction.do?id=7064&showAllSites=true	44.9	SKS*EEAHAEDSVMDHHFR	4	548.727	252	54.72	1.26399e+09	1119172608	1.23689e+09	1.29506e+09	1.37069e+09	1.29235e+09	4.34107e+09	3.62082e+09	3.95845e+09	3.93722e+09	3.21715e+09	3.11779e+09	1.49943e+09	1.86876e+09	1.24239e+09	1.14425e+09	1.05109e+09	1538403328	3.79643e+09	4.48306e+09	6.12155e+09	5.03444e+09	4.72899e+09		1.19158e+09	1.26598e+09	1.33152e+09	3.98094e+09	3.94784e+09	3.16747e+09	1.26303e+09	3.69875e+09
14777	67858	3.03939	0.00114759	8.00736e+07	0.0676739	IRAK1;IRAK1;IRAK1;IRAK1	IRAK1;IRAK1 iso4;IRAK1 iso4;IRAK1 iso4	%131;131;157;131	Interleukin-1 receptor-associated kinase 1	P51617;P51617-2;P51617-3;P51617-4	http://www.phosphosite.org/proteinAction.do?id=789&showAllSites=true	76.5	DIITAWHPPAPLPSPGTTAPRPSSIPAPAEAEAWS*PR	4	981.239	3	133.57	2.5364e+06		2.7005e+07	2.91916e+07	5.10167e+07		4.66846e+07		7.38024e+07	8.12207e+07	1.03138e+08	9.55226e+07													2.5364e+06	2.80983e+07	5.10167e+07	4.66846e+07	7.75116e+07	9.93301e+07	2.74374e+07	8.00736e+07
22972	109407	2.99844	0.00977344	6.45244e+08	0.0785674	SVIL;SVIL;SVIL;SVIL	supervillin iso3;supervillin;supervillin iso2;supervillin iso2	893;%920;494;888	Supervillin	O95425-3;O95425;O95425-2;O95425-4	http://www.phosphosite.org/proteinAction.do?id=57781500&showAllSites=true	244.5	FSSSIENSDS*PVR	2	752.819	67	64.97	1.29597e+08	124373792	2.38789e+08	2.29767e+08	3.98047e+08		5.62387e+08	6.15203e+08	6.56734e+08	5.87604e+08	6.95716e+08	7.53821e+08	2.78213e+08	3.03886e+08	2.52899e+08	3.37464e+08	2.08905e+08	173807648		5.55468e+07	8.72586e+06	9.44614e+06	3.51402e+08		1.26985e+08	2.34278e+08	3.98047e+08	5.88795e+08	6.22169e+08	7.24769e+08	2.24115e+08	6.45244e+08
26832	129571	2.99682	0.0440503	2.19687e+08	0.416174	FAM83H	FAM83H	%523	Protein FAM83H	Q6ZRV2	http://www.phosphosite.org/proteinAction.do?id=7170&showAllSites=true	127	HGS*DPAFAPGPR	3	430.187	70	55.04	4.63154e+07	46960852	1.10121e+08	1.08405e+08	7.40688e+07	7.22039e+07	2.1811e+08	1.56424e+08	2.58992e+08	1.41219e+08	2.86527e+08	2.56849e+08	4.05966e+08	5.44468e+08	3.48199e+08	4.72094e+08	3.13466e+08	328513856							4.66381e+07	1.09263e+08	7.31363e+07	1.87267e+08	2.00105e+08	2.71688e+08	7.63457e+07	2.19687e+08
4751	21034	2.99023	0.0256575	3.11093e+08	0.169053	CFDP1	CFDP1	%250	Craniofacial development protein 1	Q9UEE9	http://www.phosphosite.org/proteinAction.do?id=16649&showAllSites=true	33.6	SKLDWES*FKEEEGIGEELAIHNR	4	699.827	25	114.03	1.02855e+08	83068448	1.78553e+08	1.40423e+08	7.79044e+07	6.72931e+07	2.72599e+08	2.90665e+08	3.17888e+08	3.08551e+08	3.12057e+08	3.64798e+08	3.42527e+08		1.55592e+08	1.01124e+08	1.48568e+08		5.65298e+08	3.91613e+08	5.65575e+08	4.35614e+08	6.56926e+08		9.29618e+07	1.59488e+08	7.25987e+07	2.81632e+08	3.1322e+08	3.38428e+08	1.0835e+08	3.11093e+08
6	38	2.98541	0.00471926	5.16506e+07	0.420593	CALD1;CALD1;CALD1;CALD1;CALD1;CALD1	Caldesmon;Caldesmon iso2;Caldesmon iso3;Caldesmon iso4;Caldesmon iso6;Caldesmon iso6	%724;495;489;469;463;494	Caldesmon	Q05682;Q05682-2;Q05682-3;Q05682-4;Q05682-5;Q05682-6	http://www.phosphosite.org/proteinAction.do?id=1152&showAllSites=true	93.2	GNVFSS*PTAAGTPNK	2	764.346	35	71.83	1.23949e+07	17295834	1.84683e+07	2.12985e+07	1.35784e+07	2.50737e+07	5.61932e+07	4.83747e+07	5.1818e+07	4.6819e+07	4.7718e+07	5.89804e+07	5.49616e+07			2.50301e+07	3.58762e+07	49230720	1.84759e+07	1.66188e+07	1.90087e+07			1.05912e+07	1.48454e+07	1.98834e+07	1.9326e+07	5.2284e+07	4.93185e+07	5.33492e+07	1.80183e+07	5.16506e+07
8739	40122	2.97608	0.00439609	5.8076e+07	0.393507	H1F0;H1F0	H1F0;H1F0 iso2	%92;75	Histone H1.0	P07305;P07305-2	http://www.phosphosite.org/proteinAction.do?id=9553&showAllSites=true	20.9	GVGASGS*FR	2	459.197	7	48.52		20318792	1.89891e+07	1.38671e+07	2.86473e+07	1.97941e+07	5.04286e+07	5.58796e+07	5.57861e+07	5.57277e+07	8.34914e+07	4.71424e+07													20318792	1.64281e+07	2.42207e+07	5.31541e+07	5.57569e+07	6.53169e+07	2.03233e+07	5.8076e+07
7268	33163	2.96038	0.00811177	3.63781e+07	0.442378	EPB41L2;EPB41L2;EPB41L2;EPB41L2;EPB41L3;EPB41L3;EPB41L3;EPB41L3;MCM4	MCM4;EPB41L2;EPB41L2 iso4;EPB41L2 iso2;EPB41L2 iso5;EPB41L3;EPB41L3 iso2;EPB41L3 iso 3;EPB41L3 iso 4	%513;513;513;513;%404;404;%404;%404 or 856	Band 4.1-like protein 2 or DNA replication licensing factor MCM4	O43491;O43491-4;O43491-2;O43491-3;Q9Y2J2;Q9Y2J2-2;Q9Y2J2-3;Q9Y2J2-4 or P33991	http://www.phosphosite.org/proteinAction.do?id=5073&showAllSites=true	112.5	FLTLGS*K or FLTVT*GK	2	423.212	18	96.12 or 96.11		7959448		3.19047e+07	7.43503e+06	3.89188e+06		3.29619e+07		5.0714e+07	2.54584e+07														7959448	3.19047e+07	5.66345e+06	3.29619e+07	5.0714e+07	2.54584e+07	1.27978e+07	3.63781e+07
26831	129568	2.95145	0.0150452	3.1409e+08	0.197438	FAM83H	FAM83H	%516 or %514	Protein FAM83H	Q6ZRV2	http://www.phosphosite.org/proteinAction.do?id=7170&showAllSites=true	127	LDYVPSSAS*REVR or LDYVPSS*ASREVR	3	520.247	37	69.73 or 69.78	6.31238e+07	47657688	1.4991e+08	1.41228e+08	1.3669e+08	1.26374e+08	3.00447e+08	2.5646e+08	3.31966e+08	2.6555e+08	3.32976e+08	3.97142e+08	5.24709e+08	6.33509e+08	4.48508e+08	4.26668e+08	2.66402e+08	278326432		2.50816e+07		5.90074e+07	1.90785e+07	1.74358e+07	5.53908e+07	1.45569e+08	1.31532e+08	2.78453e+08	2.98758e+08	3.65059e+08	1.10831e+08	3.1409e+08
15683	71598	2.94935	0.00285131	5.97304e+07	0.350909	TRIO;TRIO;TRIO;TRIO	TRIO;TRIO iso4;TRIO iso2;TRIO iso2	%1785, %1786;1726, 1727;1785, 1786;1785, 1786	Triple functional domain protein	O75962;O75962-4;O75962-5;O75962-2	http://www.phosphosite.org/proteinAction.do?id=2026&showAllSites=true	346.7	RLS*S*GKADGHVK	3	472.213	24	23.81		28865016	2.10254e+07			1.33846e+07	7.05995e+07		5.12139e+07	6.32923e+07	7.08603e+07	4.26861e+07	3.57473e+07	2.4464e+07	1.83022e+07	2.62342e+07	2.27142e+07	23309316	4.63435e+06	5.17409e+06	1.06448e+07		5.77121e+06		28865016	2.10254e+07	1.33846e+07	7.05995e+07	5.72531e+07	5.67732e+07	2.10917e+07	5.97304e+07
1439	6619	2.93548	0.0422783	5.35013e+07	0.44399	PACS1;PACS1	PACS-1;PACS-1 iso2	%481;481	Phosphofurin acidic cluster sorting protein 1	Q6VY07;Q6VY07-2	http://www.phosphosite.org/proteinAction.do?id=6414&showAllSites=true	104.8	VKT*PMK	2	392.195	6	21.71	1.22685e+07	21294660		4.13087e+07	1.05354e+06		3.95745e+07	7.57945e+07		6.16439e+07	5.23633e+07	3.81305e+07													1.67816e+07	4.13087e+07	1.05354e+06	5.76845e+07	6.16439e+07	4.52469e+07	1.89814e+07	5.35013e+07
17039	77475	2.92962	0.0192354	3.03613e+08	0.266438	REEP3	REEP3	%158 or %152 or %157	Receptor expression-enhancing protein 3	Q6NUK4	http://www.phosphosite.org/proteinAction.do?id=15923&showAllSites=true	29.2	SFSMHDLTT*IQGDEPVGQRPYQPLPEAK or SFS*MHDLTTIQGDEPVGQRPYQPLPEAK or SFSMHDLT*TIQGDEPVGQRPYQPLPEAK	4	806.13	3	113.43 or 113.37 or 113.37	9.65128e+07	81032352	1.44448e+08	1.21076e+08	1.01084e+08	1.03441e+08	2.96075e+08	2.022e+08	2.8426e+08	3.3474e+08	3.63151e+08	3.41254e+08	5.96e+08	6.15574e+08	5.82968e+08	6.13347e+08	6.43971e+08	524558208	2.40272e+07	2.37915e+07	7.73501e+07		1.38071e+08		8.87726e+07	1.32762e+08	1.02262e+08	2.49138e+08	3.095e+08	3.52203e+08	1.07932e+08	3.03613e+08
15049	68806	2.92835	0.0245759	1.24189e+07	0.447274	MAST2;MAST2	MAST2;MAST2 iso2	%900;830	Microtubule-associated serine/threonine-protein kinase 2	Q6P0Q8;Q6P0Q8-2	http://www.phosphosite.org/proteinAction.do?id=2439&showAllSites=true	196.3	SWVIGS*PEILR	2	668.837	5	138.05		314800	3.66133e+06	6.68248e+06		7.00833e+06		8.26001e+06	1.24802e+07	1.67308e+07	8.41794e+06	1.62057e+07	9.86337e+06		4.27531e+06	2.566e+06		563346		1.97841e+07	1.06595e+07		8.48277e+06		314800	5.17191e+06	7.00833e+06	8.26001e+06	1.46055e+07	1.23118e+07	4.41674e+06	1.24189e+07
7393	33679	2.92128	0.0129557	4.06353e+07	0.396293	HINT1	HINT1	64	Histidine triad nucleotide-binding protein 1	P49773	http://www.phosphosite.org/proteinAction.do?id=9126&showAllSites=true	13.8	KHISQIS*VAEDDDESLLGHLMIVGK	4	704.349	9	133.66		3841599	2.79919e+07	1.81219e+07		7.99159e+06	3.40557e+07	1.91471e+07	6.17991e+07	5.26161e+07	3.30281e+07	4.31654e+07													3841599	2.30569e+07	7.99159e+06	2.66014e+07	5.72076e+07	3.80968e+07	1.44868e+07	4.06353e+07
229	1001	2.91444	0.0468932	7.37159e+08	0.25065	AHNAK	AHNAK	%5031	Neuroblast differentiation-associated protein AHNAK	Q09666	http://www.phosphosite.org/proteinAction.do?id=6031&showAllSites=true	628.7	IHMS*GPK	2	425.188	39	39.99	2.69755e+08	188529952	3.39959e+08	3.11078e+08	2.55132e+08	2.1606e+08	6.54514e+08	5.59009e+08	7.62319e+08	6.03617e+08	1.04516e+09	7.98336e+08	3.00628e+08	3.56151e+08	2.21058e+08	2.87761e+08	7.44947e+07		2.81376e+07	2.20847e+07		1.52657e+07		5.22169e+07	2.29142e+08	3.25518e+08	2.35596e+08	6.06761e+08	6.82968e+08	9.21749e+08	2.63419e+08	7.37159e+08
28204	135161	2.90921	0.0125474	3.14763e+08	0.450476	PPP1R18;PPP1R18;PPP1R18	PPP1R18;PPP1R18 iso2;PPP1R18 iso2	%125;316;125	Phostensin	Q6NYC8;Q6NYC8-3;Q6NYC8-2	http://www.phosphosite.org/proteinAction.do?id=6293&showAllSites=true	67.9	ERRPS*PGEMR	3	432.196	39	32.46	9.78643e+07	103709240	7.35334e+07	8.59892e+07	2.07662e+08	1.07327e+08	2.99568e+08	2.72814e+08	3.24986e+08	3.29081e+08	3.67008e+08	2.95121e+08	6.09055e+07		6.76238e+07	6.33829e+07	2.5088e+07		1.4733e+06	2.467e+06	7.30055e+06	6.68625e+06		2.28627e+07	1.00787e+08	7.97613e+07	1.57495e+08	2.86191e+08	3.27034e+08	3.31065e+08	1.12681e+08	3.14763e+08
26680	129007	2.89566	0.0280713	1.45915e+08	0.22525	FAM102A;FAM102A;FAM102A	FAM102A;FAM102A iso 2;FAM102A iso3	%251;%251;109	Protein FAM102A	Q5T9C2;Q5T9C2-2;Q5T9C2-3	http://www.phosphosite.org/proteinAction.do?id=16309&showAllSites=true	41.8	SSS*LSDLTHR	2	591.761	23	60.07	3.44294e+07	24968746	6.44207e+07	6.94095e+07	6.10893e+07	6.05626e+07	1.51204e+08	1.49211e+08	1.35961e+08	1.8717e+08	1.23105e+08	1.28839e+08													2.96991e+07	6.69151e+07	6.08259e+07	1.50207e+08	1.61565e+08	1.25972e+08	5.248e+07	1.45915e+08
317	1618	2.89192	0.0355928	2.56506e+07	0.163256	AHNAK;AHNAK	AHNAK;AHNAK iso2	%93, %99;93, 99	Neuroblast differentiation-associated protein AHNAK	Q09666;Q09666-2	http://www.phosphosite.org/proteinAction.do?id=6031&showAllSites=true	628.7	KGDRS*PEPGQT*WTR	3	592.249	5	42.74	1.36707e+07		8.50233e+06	1.07215e+07		4.05523e+06	3.8737e+07		2.33687e+07	2.0848e+07	2.49812e+07	2.03179e+07													1.36707e+07	9.61192e+06	4.05523e+06	3.8737e+07	2.21083e+07	2.26496e+07	9.23745e+06	2.56506e+07
5534	24344	2.89055	0.0303489	2.56741e+07	0.193234	PCM1;PCM1;PCM1;PCM1	PCM-1 iso2;PCM-1;PCM-1 iso2;PCM-1 iso2	533, 537;%533, %537;533, 537;533, 537	Pericentriolar material 1 protein	Q15154-5;Q15154;Q15154-2;Q15154-4	http://www.phosphosite.org/proteinAction.do?id=40590601&showAllSites=true	227.6	KDEETEES*EYDS*EHENSEPVTNIR	3	1009.39	3	64.82	8.63257e+06		1.18676e+07		7.25077e+06		2.56709e+07	3.37963e+07	2.12585e+07	2.52064e+07	2.24385e+07														8.63257e+06	1.18676e+07	7.25077e+06	2.97336e+07	2.32324e+07	2.24385e+07	9.25032e+06	2.56741e+07
3791	16843	2.88785	0.016773	5.56416e+08	0.326333	PPP1R13L	PPP1R13L	%134 or %132	RelA-associated inhibitor	Q8WUF5	http://www.phosphosite.org/proteinAction.do?id=15365&showAllSites=true	89	TPLYLQPDAYGS*LDR or TPLYLQPDAY*GSLDR	2	894.914	28	115.82 or 115.83	5.89558e+07	94325832	2.78416e+08	2.57033e+08	2.76151e+08	2.39097e+08	4.7348e+08	5.62708e+08	5.44099e+08	5.53159e+08	6.13886e+08	5.91167e+08													7.66408e+07	2.67724e+08	2.57624e+08	5.18094e+08	5.48629e+08	6.02526e+08	2.00663e+08	5.56416e+08
11938	55262	2.87755	0.024583	2.35595e+08	0.157125	RAB3IL1	RAB3IL1	%168, %179 or %164, %179	Guanine nucleotide exchange factor for Rab-3A	Q8TBN0	http://www.phosphosite.org/proteinAction.do?id=15663&showAllSites=true	42.6	TLVITSTPAS*PNRELHPQLLS*PTK or TLVITS*TPASPNRELHPQLLS*PTK	3	920.796	14	109.21 or 109.06	3.13689e+07	34687436	1.24119e+08	1.15822e+08	1.05893e+08	9.97159e+07	1.86327e+08	2.32906e+08	2.28154e+08	2.16527e+08	2.70444e+08	2.79213e+08													3.30282e+07	1.1997e+08	1.02804e+08	2.09617e+08	2.2234e+08	2.74828e+08	8.52677e+07	2.35595e+08
28511	136392	2.87346	0.0148006	4.60352e+08	0.133875	SAMD4B	SAMD4B	%271	Protein Smaug homolog 2	Q5PRF9	http://www.phosphosite.org/proteinAction.do?id=6239&showAllSites=true	75.4	AAFTTPDHAPLS*PQSSVASSGSEQTEEQGSSR	3	1109.49	63	82.64	3.0844e+08			9.71669e+07	9.4944e+07		5.47032e+08	6.6143e+08	3.46633e+08		2.86312e+08		7.0362e+08	5.67963e+08	9.22159e+08	9.80302e+08	7.18429e+08	666454976	9.2285e+08			6.75533e+08	2.29697e+08	4.55028e+08	3.0844e+08	9.71669e+07	9.4944e+07	6.04231e+08	3.46633e+08	2.86312e+08	1.6685e+08	4.60352e+08
254	1130	2.87064	0.0265989	1.00221e+10	0.160638	AHNAK	AHNAK	%5731	Neuroblast differentiation-associated protein AHNAK	Q09666	http://www.phosphosite.org/proteinAction.do?id=6031&showAllSites=true	628.7	GGVTGS*PEASISGSK	2	707.317	244	58.3	3.05149e+09	2658738688	3.73128e+09	3.54221e+09	4.91775e+09	3.91451e+09	1.08186e+10	1.04837e+10	1.06701e+10	1.07212e+10	8.36405e+09	9.07518e+09	9.76742e+09	1.11765e+10	1.54624e+10	1.45388e+10	9.30958e+09	9584873472	4.82595e+08	4.43603e+08		5.85289e+08	4.47716e+08	8.87786e+08	2.85511e+09	3.63674e+09	4.41613e+09	1.06512e+10	1.06956e+10	8.71961e+09	3.636e+09	1.00221e+10
14874	68201	2.8669	0.0105116	9.38506e+07	0.394854	MAP3K21;MAP3K21	MLK4;MAP3K21 iso 3	900;346 or %895;341	Mitogen-activated protein kinase kinase kinase 21	Q5TCX8;Q5TCX8-3	http://www.phosphosite.org/proteinAction.do?id=2000&showAllSites=true	113.9	TMSDGNPT*PTGATIISATGASALPLCPSPAPHSHLPR or TMS*DGNPTPTGATIISATGASALPLCPSPAPHSHLPR	4	940.951	4	118.9 or 119.13	2.45462e+07		4.58107e+07		4.20899e+07	2.39254e+07	5.27714e+07	9.08677e+07	1.24351e+08	9.48284e+07	7.21823e+07	1.28103e+08													2.45462e+07	4.58107e+07	3.30077e+07	7.18195e+07	1.0959e+08	1.00142e+08	3.40931e+07	9.38506e+07
27261	131315	2.86689	0.0105735	8.55262e+06	0.192115	JCAD	JCAD	%200	Junctional protein associated with coronary artery disease	Q9P266	http://www.phosphosite.org/proteinAction.do?id=10416&showAllSites=true	148.3	QMS*DGDGERLFQDLYPFIQGEHVLNSQNK	4	862.143	5	152.56	1.77139e+06	1347676	2.58234e+06	3.12081e+06	6.71237e+06			6.14123e+06	6.98851e+06		1.25281e+07														1.55953e+06	2.85157e+06	6.71237e+06	6.14123e+06	6.98851e+06	1.25281e+07	3.10692e+06	8.55262e+06
12410	57465	2.85989	0.021396	7.23034e+07	0.241798	OSBPL11	OSBPL11	%27	Oxysterol-binding protein-related protein 11	Q9BXB4	http://www.phosphosite.org/proteinAction.do?id=2949&showAllSites=true	83.6	LEGQATAVT*PNK	2	654.813	45	43.13	1.27146e+07	13457098		4.28071e+07	2.59778e+07	3.66932e+07	6.39804e+07		9.34323e+07	8.15849e+07	6.38683e+07	5.86513e+07	3.34532e+07	2.93726e+07	6.22348e+07	4.96798e+07	3.70996e+07	29381354	2.22331e+07		4.10363e+07	6.54011e+07	3.05384e+07		1.30858e+07	4.28071e+07	3.13355e+07	6.39804e+07	8.75086e+07	6.12598e+07	2.633e+07	7.23034e+07
20996	99195	2.85821	0.0486945	6.22786e+08	0.36558	FLNA;FLNA	FLNA;FLNA iso2	%1338;1338	Filamin-A	P21333;P21333-2	http://www.phosphosite.org/proteinAction.do?id=2546&showAllSites=true	280.6	VEYTPYEEGLHSVDVTYDGS*PVPSSPFQVPVTEGCDPSR	4	1094.99	108	133.89	1.80644e+08	106433184	3.09872e+08	2.47632e+08	2.56429e+08	2.60553e+08	7.1999e+08		6.01209e+08	7.76923e+08	4.8605e+08	5.29757e+08													1.43538e+08	2.78752e+08	2.58491e+08	7.1999e+08	6.89066e+08	5.07904e+08	2.26927e+08	6.22786e+08
27269	131350	2.85056	0.0298618	3.40386e+08	0.213245	JCAD	JCAD	%885	Junctional protein associated with coronary artery disease	Q9P266	http://www.phosphosite.org/proteinAction.do?id=10416&showAllSites=true	148.3	QEDVGFRGNS*PEMR	3	567.907	61	61.03	9.49149e+07	104522408	1.564e+08		1.53035e+08	1.12931e+08	3.31139e+08	2.78534e+08	2.98944e+08	3.12127e+08	4.39917e+08	3.81655e+08	4.00905e+07	2.79373e+07	3.24411e+07	4.5177e+07	1.59243e+07	16614297	730304			1.0277e+07	5.26296e+06		9.97186e+07	1.564e+08	1.32983e+08	3.04836e+08	3.05536e+08	4.10786e+08	1.24361e+08	3.40386e+08
14801	67966	2.84675	0.0332187	5.87445e+07	0.289813	LATS1;LATS1	LATS1;LATS1 iso 2	%278;%278	Serine/threonine-protein kinase LATS1	O95835;O95835-2	http://www.phosphosite.org/proteinAction.do?id=2448&showAllSites=true	126.8	RYS*GNMEYVISR	3	518.897	75	82.52		4864276	1.60459e+07	2.43175e+07	4.07368e+07		4.97347e+07	3.69028e+07		4.1611e+07	7.5058e+07	9.04163e+07	1.80712e+08	1.0438e+08	9.47189e+07	6.90363e+07	1.33565e+08		1.56064e+08	1.18411e+08	1.31435e+08	2.07802e+08	1.87976e+08		4864276	2.01817e+07	4.07368e+07	4.33187e+07	4.1611e+07	8.27371e+07	2.14911e+07	5.87445e+07
26571	128572	2.83974	0.00497272	7.54846e+07	0.381031	CTTNBP2NL	CTTNBP2NL	%563, %568	CTTNBP2 N-terminal-like protein	Q9P2B4	http://www.phosphosite.org/proteinAction.do?id=10655&showAllSites=true	70.1	VSSPLSPLS*PGIKS*PTIPR	3	698.353	10	118.97	8.47301e+06	14090840	4.4041e+07	3.33417e+07	3.63244e+07	2.98303e+07	6.23236e+07	5.81206e+07	7.43633e+07	8.59291e+07	6.28916e+07	1.0928e+08	1.0584e+08			4.7157e+07		26304960	1.1986e+08		2.4445e+08	1.75587e+08	2.51234e+08	1.71501e+08	1.12819e+07	3.86913e+07	3.30774e+07	6.02221e+07	8.01462e+07	8.60856e+07	2.76835e+07	7.54846e+07
22954	109326	2.82488	0.0365883	1.09042e+09	0.18256	SVIL;SVIL;SVIL;SVIL	supervillin iso3;supervillin;supervillin iso2;supervillin iso2	1093;%1120;694;1088	Supervillin	O95425-3;O95425;O95425-2;O95425-4	http://www.phosphosite.org/proteinAction.do?id=57781500&showAllSites=true	244.5	TPTGEGLLDS*PSK	2	691.316	43	74.63	3.41054e+08	263068400	5.26687e+08	5.33613e+08		3.45622e+08	1.06627e+09	1.0323e+09	1.02778e+09	9.10959e+08	1.21666e+09	1.28855e+09	4.16021e+08	4.09336e+08	3.77147e+08	4.20901e+08	2.78967e+08	300786816		4.07748e+07		6.17831e+08	1.1804e+09		3.02061e+08	5.3015e+08	3.45622e+08	1.04928e+09	9.6937e+08	1.25261e+09	4.02009e+08	1.09042e+09
24824	121351	2.82471	0.0174137	1.25154e+08	0.279208	RB1	Rb	%855	Retinoblastoma-associated protein	P06400	http://www.phosphosite.org/proteinAction.do?id=452&showAllSites=true	106.1	INQMVCNS*DRVLK	3	552.925	54	66.22	2.8885e+07		4.85701e+07	4.93959e+07		5.77243e+07	1.25936e+08	8.44078e+07	1.29777e+08	9.52867e+07	1.62541e+08	1.52978e+08													2.8885e+07	4.8983e+07	5.77243e+07	1.05172e+08	1.12532e+08	1.57759e+08	4.61438e+07	1.25154e+08
12019	55652	2.81716	0.0389225	2.59686e+08	0.123898	EPS8L2;EPS8L2;EPS8L2	EPS8L2;EPS8L2 iso 2;EPS8L2 iso 3	%572;%184;588	Epidermal growth factor receptor kinase substrate 8-like protein 2	Q9H6S3;Q9H6S3-2;Q9H6S3-3	http://www.phosphosite.org/proteinAction.do?id=8663&showAllSites=true	80.6	YWGPASPT*HKLPPSFPGNKDELMQHMDEVNDELIRK	6	710.338	87	114.36		63350496	1.15465e+08	1.3764e+08	6.75508e+07		1.77001e+08		2.9358e+08	2.71269e+08	2.96895e+08		1.01583e+09	8.28878e+08	1.1334e+09			538591232		8.86224e+06		1.15627e+07	1.21207e+09		63350496	1.26553e+08	6.75508e+07	1.77001e+08	2.82424e+08	2.96895e+08	9.60016e+07	2.59686e+08
22902	109013	2.81679	0.0367295	2.33774e+07	0.27019	STAT3;STAT3	STAT3;STAT3 iso3	%691;691	Signal transducer and activator of transcription 3	P40763;P40763-3	http://www.phosphosite.org/proteinAction.do?id=1050&showAllSites=true	88	YCRPES*QEHPEADPGSAAPYLK	3	861.372	6	70.41		2283199	1.13459e+07	1.2686e+07	8.25845e+06		2.3994e+07		2.20971e+07	3.25347e+07	2.04629e+07	1.77984e+07													2283199	1.2016e+07	8.25845e+06	2.3994e+07	2.73159e+07	1.91306e+07	8.6434e+06	2.33774e+07
8474	38998	2.81012	0.0191174	6.71254e+08	0.389654	VIM	Vimentin	%34	Vimentin	P08670	http://www.phosphosite.org/proteinAction.do?id=2622&showAllSites=true	53.6	SYVTTS*TR	2	497.716	38	42.72	1.58931e+08	144329744	3.10008e+08	3.23492e+08	3.22211e+08	2.33668e+08	7.20561e+08	4.09264e+08	7.18707e+08	5.64264e+08	8.14037e+08	8.00693e+08				861833	496136		2.04647e+08	1.86458e+08	2.38714e+08	1.62694e+08	1.62258e+08	3.14485e+08	1.5163e+08	3.1675e+08	2.77939e+08	5.64912e+08	6.41485e+08	8.07365e+08	2.48773e+08	6.71254e+08
2887	12791	2.80775	0.0301784	2.11582e+08	0.416813	DPYSL2;DPYSL2	CRMP-2;CRMP-2 iso3	%514;478	Dihydropyrimidinase-related protein 2	Q16555;Q16555-2	http://www.phosphosite.org/proteinAction.do?id=954&showAllSites=true	62.3	TVT*PASSAK	2	471.221	31	25.58	6.18492e+07	113542688	1.39143e+08	1.42841e+08	7.07199e+06	6.43314e+06	1.66838e+08	2.04642e+08	2.12197e+08	3.15991e+08	1.85603e+08	1.84219e+08		6.55259e+06	749266	1.37778e+06	1.67732e+06	2608206	1.41408e+09	1.77128e+09	1.95731e+09	2.07153e+09	2.28797e+09	4.64648e+09	8.76959e+07	1.40992e+08	6.75256e+06	1.8574e+08	2.64094e+08	1.84911e+08	7.84802e+07	2.11582e+08
14979	68565	2.79454	0.0134744	2.17795e+08	0.458059	MAPKAPK2;MAPKAPK2	MAPKAPK2;MAPKAPK2 iso2	%272;272	MAP kinase-activated protein kinase 2	P49137;P49137-2	http://www.phosphosite.org/proteinAction.do?id=716&showAllSites=true	45.5	ILLCGYPPFYSNHGLAIS*PGMK	3	839.069	15	138.99	9.65964e+06	18351886	1.36578e+08	1.09693e+08	1.40809e+08	7.19098e+07	1.70302e+08	1.80897e+08	3.35128e+08	1.94227e+08	2.18541e+08	2.07674e+08													1.40058e+07	1.23136e+08	1.06359e+08	1.756e+08	2.64677e+08	2.13108e+08	8.11668e+07	2.17795e+08
1241	5740	2.79402	0.0220764	1.63727e+08	0.0917517	IRS2	IRS2	%388, %391	Insulin receptor substrate 2	Q9Y4H2	http://www.phosphosite.org/proteinAction.do?id=6018&showAllSites=true	137.2	PVSVAGS*PLS*PGPVRAPLSR	3	702.017	16	103.93		31565800		5.2495e+07	7.65668e+07	8.34857e+07	1.76834e+08	1.6308e+08	1.48218e+08	1.68785e+08	1.61716e+08														31565800	5.2495e+07	8.00262e+07	1.69957e+08	1.58501e+08	1.61716e+08	6.10283e+07	1.63727e+08
6248	27558	2.78791	0.04296	5.31194e+08	0.322035	NDRG1;NDRG1;NDRG1	NDRG1;NDRG1 iso2;NDRG1 iso3	%367;301;286	Protein NDRG1	Q92597;Q92597-2;Q92597-3	http://www.phosphosite.org/proteinAction.do?id=5932&showAllSites=true	42.8	SRSHTS*EGAHLDITPNSGAAGNSAGPK	4	675.56	24	53.05	2.9098e+08	183039456	1.71735e+08	1.70529e+08	1.75883e+08		6.283e+08	6.73483e+08	6.75302e+08	4.73383e+08	3.63273e+08	3.73419e+08	3.73209e+08	3.80595e+08	3.08326e+08	3.41438e+08	3.74368e+08	381921440			2.32572e+06			2.79899e+06	2.3701e+08	1.71132e+08	1.75883e+08	6.50892e+08	5.74342e+08	3.68346e+08	1.98433e+08	5.31194e+08
8087	37213	2.75885	0.00728454	5.86044e+08	0.197193	PLEC	Plectin-1	%125	Plectin	Q15149	http://www.phosphosite.org/proteinAction.do?id=3507&showAllSites=true	531.5	TPHVQAVQGPLGS*PPK	3	564.954	68	75.58	1.48605e+08	136282320	3.11664e+08	2.5282e+08	2.19774e+08	2.58234e+08	6.07049e+08	4.58476e+08	6.62974e+08	5.06584e+08	6.19214e+08	6.61968e+08													1.42444e+08	2.82242e+08	2.39004e+08	5.32762e+08	5.84779e+08	6.40591e+08	2.2123e+08	5.86044e+08
4241	18845	2.7553	0.0129746	1.1042e+08	0.466308	DCAF12	WDR40A	%15	DDB1- and CUL4-associated factor 12	Q5T6F0	http://www.phosphosite.org/proteinAction.do?id=3067353&showAllSites=true	50.5	APAS*PGAGSDAQGPQFGWDHSLHK	3	833.368	8	83.05	1.931e+07	38308476	5.46722e+07	4.79314e+07		4.84629e+07	8.51001e+07		1.06153e+08	1.48571e+08	1.01857e+08														2.88092e+07	5.13018e+07	4.84629e+07	8.51001e+07	1.27362e+08	1.01857e+08	4.1737e+07	1.1042e+08
276	1269	2.75404	0.00367719	1.94694e+10	0.233288	AHNAK	AHNAK	%5782	Neuroblast differentiation-associated protein AHNAK	Q09666	http://www.phosphosite.org/proteinAction.do?id=6031&showAllSites=true	628.7	SNS*FSDEREFSGPSTPTGTLEFEGGEVSLEGGK	3	1172.18	384	121	7.46537e+09	5351162368	7.90981e+09	6.9687e+09	9.08418e+09	7.39556e+09	1.91403e+10	1.73193e+10	1.91091e+10	1.77667e+10	2.27523e+10	2.07285e+10	9.07692e+09	6.04685e+09	7.75316e+09	9.48265e+09	6.98253e+09	7586117632	7.52861e+07	1.14554e+08	8.63511e+07	1.07193e+08	2.37013e+07	2.11642e+07	6.40827e+09	7.43926e+09	8.23987e+09	1.82298e+10	1.84379e+10	2.17404e+10	7.36246e+09	1.94694e+10
26840	129598	2.74672	0.040625	1.79073e+09	0.30138	FAM83H	FAM83H	%881	Protein FAM83H	Q6ZRV2	http://www.phosphosite.org/proteinAction.do?id=7170&showAllSites=true	127	KGS*PTPGFSTR	2	607.782	79	46.03	5.17844e+08	744836032	8.59995e+08	8.24643e+08	5.34749e+08	5.91807e+08	1.54312e+09	2.37894e+09	1.50497e+09	1.47892e+09	1.99192e+09	1.84649e+09	3.51181e+09	4.08545e+09	2.80807e+09	3.40021e+09	2.74739e+09	2776344064		1.4085e+08		7.92544e+06		6.50578e+08	6.3134e+08	8.42319e+08	5.63278e+08	1.96103e+09	1.49195e+09	1.91921e+09	6.78979e+08	1.79073e+09
28801	137692	2.7465	0.010334	8.78196e+07	0.304406	TOM1;TOM1;TOM1	TOM1;TOM1 iso2;TOM1 iso4	%160;160;127	Target of Myb protein 1	O60784;O60784-2;O60784-4	http://www.phosphosite.org/proteinAction.do?id=7770&showAllSites=true	53.8	GLEFPMTDLDMLS*PIHTPQR	3	793.369	39	153.15	5.11078e+06	7914420	4.76897e+07	3.78455e+07	6.7943e+07			3.98324e+07	9.00874e+07	7.77652e+07	1.17192e+08	1.14222e+08	4.18858e+07	5.40715e+07	3.05906e+07	1.85508e+07	1.52362e+07			1.46903e+08	2.24211e+08	1.91842e+08	3.12702e+08		6.5126e+06	4.27676e+07	6.7943e+07	3.98324e+07	8.39263e+07	1.15707e+08	3.33007e+07	8.78196e+07
25445	123934	2.74325	0.0298335	1.62922e+08	0.467747	PJA2;PJA2	PJA2;PJA2 iso 2	%309;%309	E3 ubiquitin-protein ligase Praja-2	O43164;O43164-2	http://www.phosphosite.org/proteinAction.do?id=17264&showAllSites=true	78.2	NHGSS*PEQVVRPK	3	505.575	14	35.66	1.00902e+08	50745048	7.28757e+07	7.6934e+07		7.80433e+06	2.47873e+08	1.50277e+08	1.33643e+08	1.59749e+08	1.37385e+08	1.48603e+08	7.51189e+08	9.15651e+08	2.804e+08	2.61808e+08	9.81308e+08	793304960	1.21592e+07		1.29714e+07			9.26773e+06	7.58234e+07	7.49049e+07	7.80433e+06	1.99075e+08	1.46696e+08	1.42994e+08	6.18522e+07	1.62922e+08
15157	69265	2.74079	0.00239109	7.97553e+07	0.39315	OXSR1	OSR1	%427	Serine/threonine-protein kinase OSR1	O95747	http://www.phosphosite.org/proteinAction.do?id=824&showAllSites=true	58	TAQALSSGSGS*QETK	2	766.335	20	33.5	2.51637e+07		5.75226e+07	5.04406e+07	6.64313e+06	1.17589e+07	5.22852e+07	8.97517e+07	1.1537e+08	1.01321e+08	6.23051e+07	5.74986e+07													2.51637e+07	5.39816e+07	9.201e+06	7.10185e+07	1.08346e+08	5.99018e+07	3.03058e+07	7.97553e+07
246	1104	2.73463	0.0226575	1.05579e+08	0.209561	AHNAK	AHNAK	%5577	Neuroblast differentiation-associated protein AHNAK	Q09666	http://www.phosphosite.org/proteinAction.do?id=6031&showAllSites=true	628.7	GGADVSGGVS*APDISLGEGHLSVK	3	763.697	20	106.66	3.22761e+07	34073444	5.24921e+07	3.8943e+07	4.32597e+07		1.25502e+08	1.08144e+08	1.13646e+08	9.99153e+07	1.00208e+08	8.60605e+07													3.31748e+07	4.57175e+07	4.32597e+07	1.16823e+08	1.06781e+08	9.31344e+07	4.02088e+07	1.05579e+08
14189	65428	2.73191	0.037335	2.6128e+07	0.22884	TRPM7	ChaK1	%1390	Transient receptor potential cation channel subfamily M member 7	Q96QT4	http://www.phosphosite.org/proteinAction.do?id=2325&showAllSites=true	212.6	LGSSSTS*IPHLSSPPTK	3	592.624	6	80.54	8.70792e+06		1.26415e+07	9.66631e+06		8.82629e+06	2.29255e+07	1.66194e+07	3.87557e+07	2.79601e+07	2.43796e+07														8.70792e+06	1.11539e+07	8.82629e+06	1.97724e+07	3.33579e+07	2.43796e+07	9.9605e+06	2.6128e+07
12944	59812	2.72309	0.0357307	1.10921e+08	0.303779	MYO9A;MYO9A;MYO9A;MYO9A	MYO9A;MYO9A iso2;MYO9A iso4;MYO9A iso4	1807, %1811;1788, 1792;1878, 1882;1571, 1575	Unconventional myosin-IXa	B2RTY4;B2RTY4-2;B2RTY4-4;B2RTY4-5	http://www.phosphosite.org/proteinAction.do?id=10088&showAllSites=true	292.5	VKPTTQSEVSPLFAGTDVIPAHQFPDELAAYHPT*PPLS*PELPGSCRK	5	1049.31	8	134.94	9.88358e+06		6.34417e+07	5.87314e+07	3.20626e+07	4.79919e+07	1.20317e+08	7.77674e+07	1.16049e+08	9.65609e+07	1.29974e+08	1.24858e+08		2.06873e+07		3.44536e+07		24872244	3.04928e+07		3.36879e+07		4.98714e+07		9.88358e+06	6.10866e+07	4.00272e+07	9.90421e+07	1.06305e+08	1.27416e+08	4.24222e+07	1.10921e+08
11608	53990	2.72073	0.0351197	1.99155e+08	0.159074	SYDE1;SYDE1	SYDE1;SYDE1 iso 2	222;155 or %224;157	Rho GTPase-activating protein SYDE1	Q6ZW31;Q6ZW31-2	http://www.phosphosite.org/proteinAction.do?id=22706&showAllSites=true	79.7	YHLDSSVGGPGPAAGPGGT*RSPR or YHLDSSVGGPGPAAGPGGTRS*PR	3	758.353	10	61.4 or 61.28	6.22735e+07		1.07058e+08	8.54085e+07	5.01951e+07		1.99286e+08		1.75492e+08		2.15048e+08	2.06793e+08													6.22735e+07	9.6233e+07	5.01951e+07	1.99286e+08	1.75492e+08	2.10921e+08	7.62337e+07	1.99155e+08
12186	56409	2.7191	0.0047177	1.08072e+08	0.256229	DYRK1A;DYRK1A	DYRK1A;DYRK1A iso2	%555;546	Dual specificity tyrosine-phosphorylation-regulated kinase 1A	Q13627;Q13627-2	http://www.phosphosite.org/proteinAction.do?id=1004&showAllSites=true	85.5	HSGGHFTAAVQAMDCETHS*PQVR	4	651.528	8	69.04	4.13555e+07	44524932	6.15879e+07	4.2694e+07		1.68039e+07	1.34931e+08	1.03046e+08	1.18395e+08	1.07948e+08	8.59772e+07	9.81362e+07													4.29402e+07	5.21409e+07	1.68039e+07	1.18988e+08	1.13172e+08	9.20567e+07	4.13932e+07	1.08072e+08
10518	49458	2.71886	0.00574837	3.02171e+08	0.382172	NMT2	NMT2	%38	Glycylpeptide N-tetradecanoyltransferase 2	O60551	http://www.phosphosite.org/proteinAction.do?id=2842025&showAllSites=true	56.9	GS*PGGYLGAK	2	493.721	20	61.19	8.77297e+07	50401636	1.59732e+08	1.58196e+08		1.22672e+08	2.83118e+08	2.79291e+08	3.4096e+08	3.10682e+08		2.96804e+08													6.90657e+07	1.58964e+08	1.22672e+08	2.81205e+08	3.25821e+08	2.96804e+08	1.15746e+08	3.02171e+08
5977	26416	2.71401	0.0457859	3.6958e+08	0.332978	VCPIP1	VCIP135	%994, %998	Deubiquitinating protein VCIP135	Q96JH7	http://www.phosphosite.org/proteinAction.do?id=5949&showAllSites=true	134.2	S*RESS*PSHGLLK	2	729.313	23	53.71	5.77844e+07	61517372	1.17528e+08	1.89916e+08	2.82356e+08		1.83724e+08			4.11367e+08	4.71521e+08	4.1171e+08	7.28209e+07	4.9657e+07		1.3248e+07		14407918		4.78179e+08	8.06144e+08	9.35591e+08	4.07101e+08	8.43671e+08	5.96509e+07	1.53722e+08	2.82356e+08	1.83724e+08	4.11367e+08	4.41615e+08	1.4182e+08	3.6958e+08
23762	112808	2.70507	0.0325371	3.67119e+07	0.235115	ZNF687;ZNF687	ZNF687;ZNF687 iso 2	%183;%183	Zinc finger protein 687	Q8N1G0;Q8N1G0-2	http://www.phosphosite.org/proteinAction.do?id=6400&showAllSites=true	129.4	TPLDLFAHFGPEPGDHSDPLPPSAPS*PTR	4	783.867	5	134.48	8.13193e+06	7827638	1.61033e+07		2.44737e+07			1.9433e+07		3.84917e+07	3.70697e+07	5.18533e+07													7.97978e+06	1.61033e+07	2.44737e+07	1.9433e+07	3.84917e+07	4.44615e+07	1.41341e+07	3.67119e+07
15765	71915	2.70463	0.0266951	2.63551e+07	0.446586	ABL2;ABL2;ABL2;ABL2;ABL2;ABL2;ABL2;ABL2	Arg;Arg iso2;Arg iso10;Arg iso4;Arg iso10;Arg iso6;Arg iso10;Arg iso10	%633;597;618;597;633;612;612;618	Tyrosine-protein kinase ABL2	P42684;P42684-2;P42684-3;P42684-4;P42684-5;P42684-6;P42684-7;P42684-1	http://www.phosphosite.org/proteinAction.do?id=838&showAllSites=true	128.3	DKSPS*SLLEDAK	3	457.213	7	78.97	7.07581e+06		8.76763e+06	1.68606e+07		7.88955e+06	1.93692e+07		3.51525e+07		2.22082e+07	2.86905e+07	5.40322e+06	9.00213e+06	1.58945e+07			2270351	7.47169e+07		6.02007e+07	7.79162e+07		7.98821e+07	7.07581e+06	1.28141e+07	7.88955e+06	1.93692e+07	3.51525e+07	2.54494e+07	1.01484e+07	2.63551e+07
10789	50684	2.70448	0.0257165	4.66155e+07	0.276861	PRDX2	PRDX2	%112	Peroxiredoxin-2	P32119	http://www.phosphosite.org/proteinAction.do?id=2661&showAllSites=true	21.9	RLS*EDYGVLK	2	630.305	4	78.09	1.50359e+07		2.30314e+07	3.42443e+07	8.74003e+06	8.70319e+06	3.83701e+07	4.24817e+07	4.71572e+07	5.70047e+07	4.66059e+07	4.80736e+07													1.50359e+07	2.86379e+07	8.72161e+06	4.04259e+07	5.2081e+07	4.73398e+07	1.7951e+07	4.66155e+07
29530	140778	2.70089	0.0164861	3.64444e+08	0.155042	REPS1;REPS1;REPS1	REPS1;REPS1 iso3;REPS1 iso4	%562;561;535	RalBP1-associated Eps domain-containing protein 1	Q96D71;Q96D71-3;Q96D71-4	http://www.phosphosite.org/proteinAction.do?id=5353&showAllSites=true	86.6	SSS*LDMNR	2	495.192	48	44.43	1.52809e+08		1.50664e+08	1.34027e+08	1.20337e+08	1.44807e+08	3.97456e+08	3.18919e+08		4.37134e+08	3.08387e+08	3.60322e+08	3.81761e+08	4.19096e+08	1.99887e+08	1.87042e+08	2.87705e+08	220203744	2.21624e+09	2.86034e+09	3.40754e+09	3.06765e+09	2.85871e+09		1.52809e+08	1.42345e+08	1.32572e+08	3.58187e+08	4.37134e+08	3.34355e+08	1.40529e+08	3.64444e+08
6528	29445	2.69628	0.0401199	3.06604e+09	0.200488	HSPB1	HSP27	%82	Heat shock protein beta-1	P04792	http://www.phosphosite.org/proteinAction.do?id=989&showAllSites=true	22.8	QLS*SGVSEIR	2	578.274	57	72.07	9.7059e+08	729564864	1.55723e+09	1.38097e+09	1.26509e+09	1.20223e+09	2.99405e+09	2.386e+09	2.88264e+09	2.51631e+09	3.82069e+09	3.79655e+09	1.90794e+10	1.56302e+10	1.32481e+10	1.54152e+10	8.76963e+09	8673693696	2.64418e+09	2.40961e+09	3.13275e+09	2.63581e+09	2.48284e+09		8.50077e+08	1.4691e+09	1.23366e+09	2.69003e+09	2.69947e+09	3.80862e+09	1.18428e+09	3.06604e+09
14427	66404	2.69241	0.0271911	1.3059e+09	0.0990348	BMP2K	BIKE	687 or %689	BMP-2-inducible protein kinase	Q9NSY1	http://www.phosphosite.org/proteinAction.do?id=2191&showAllSites=true	129.1	NVDSLSAPHNHPPEDPFGSVPFISHS*GSPEK or NVDSLSAPHNHPPEDPFGSVPFISHSGS*PEK	4	841.383	7	110.93 or 110.86	3.77915e+08	342413184	6.60035e+08	5.73643e+08	5.60466e+08	5.16347e+08	9.50678e+08	1.08061e+09	1.29365e+09	1.29343e+09	1.7019e+09	1.51511e+09	1.02079e+09		8.54062e+08	9.98414e+08	8.78506e+08		1.46536e+08	9.1894e+07	3.27351e+08			1.02286e+09	3.60164e+08	6.16839e+08	5.38407e+08	1.01565e+09	1.29354e+09	1.60851e+09	5.05136e+08	1.3059e+09
27777	133468	2.6912	0.00125502	3.84108e+08	0.212863	MTCL1;MTCL1;MTCL1	SOGA2;SOGA2 iso2;SOGA2 iso 3	%776;416;416	Microtubule cross-linking factor 1	Q9Y4B5;Q9Y4B5-2;Q9Y4B5-3	http://www.phosphosite.org/proteinAction.do?id=13456&showAllSites=true	209.4	REGPVGGES*DSEEMFEK	3	654.931	104	75.69	1.21431e+08	126139112	1.52732e+08	1.36171e+08	1.8626e+08	1.69132e+08	4.07104e+08	3.00585e+08	4.00236e+08	3.37631e+08	4.31278e+08	4.27812e+08	3.63101e+08	4.1977e+08	3.38194e+08	3.74814e+08	3.72061e+08	427104448					2.23112e+08		1.23785e+08	1.44451e+08	1.77696e+08	3.53845e+08	3.68934e+08	4.29545e+08	1.48644e+08	3.84108e+08
27949	134052	2.68692	0.0158387	3.19995e+07	0.376416	OSBPL8;OSBPL8;OSBPL8	OSBPL8;OSBPL8 iso2;OSBPL8 iso 3	%774;759;732	Oxysterol-binding protein-related protein 8	Q9BZF1;Q9BZF1-2;Q9BZF1-3	http://www.phosphosite.org/proteinAction.do?id=3139&showAllSites=true	101.1	HRT*PMVSVPK	3	411.205	19	50.38	1.58316e+07	18012218	1.06293e+07	7.11342e+06	1.44545e+07	8.37744e+06	3.47501e+07	3.2343e+07		3.28127e+07	2.80924e+07		2.01179e+07	3.86662e+07	4.85352e+07	6.35994e+07		72928848		2.14047e+07		1.93025e+07	2.60201e+07		1.69219e+07	8.87137e+06	1.1416e+07	3.35466e+07	3.28127e+07	2.80924e+07	1.24031e+07	3.19995e+07
8472	38992	2.68394	0.0281523	5.0525e+08	0.148756	VIM	Vimentin	%325	Vimentin	P08670	http://www.phosphosite.org/proteinAction.do?id=2622&showAllSites=true	53.6	QVQS*LTCEVDALK	2	785.863	10	108.94	1.34419e+08	110519728	2.69732e+08	2.191e+08	2.4455e+08	1.98e+08	4.09159e+08	4.0528e+08	4.84293e+08	4.68713e+08	6.45514e+08	6.18541e+08													1.22469e+08	2.44416e+08	2.21275e+08	4.07219e+08	4.76503e+08	6.32027e+08	1.96054e+08	5.0525e+08
6680	30474	2.68237	0.0410497	1.61048e+08	0.351343	HJURP;HJURP;HJURP	HJURP;HJURP iso2;HJURP iso3	%641;587;556	Holliday junction recognition protein	Q8NCD3;Q8NCD3-2;Q8NCD3-3	http://www.phosphosite.org/proteinAction.do?id=6272&showAllSites=true	83.5	S*SPLGCR	2	428.673	3	35.99		32007848	1.19825e+08	1.13136e+08	1.8932e+07	2.87409e+07	1.99802e+08	1.20281e+08	1.73942e+08	1.79821e+08	1.53247e+08	1.39194e+08													32007848	1.16481e+08	2.38365e+07	1.60041e+08	1.76882e+08	1.46221e+08	6.25284e+07	1.61048e+08
11863	55010	2.68192	0.0273046	7.75487e+07	0.118444	DOCK7;DOCK7;DOCK7;DOCK7	DOCK7 iso2;DOCK7;DOCK7 iso3;DOCK7	%1423;1423;%1392;1392 or %1421;%1421;%1390;1390	Dedicator of cytokinesis protein 7	Q96N67-2;Q96N67-6;Q96N67-3;Q96N67-4	http://www.phosphosite.org/proteinAction.do?id=2801602&showAllSites=true	241.3	GQLERSPS*GSAFGSQENLR or GQLERS*PSGSAFGSQENLR	3	700.655	3	70.58 or 70.59	1.25801e+07	14879893	4.31346e+07	4.1015e+07		3.89607e+07	7.72996e+07	7.17539e+07	8.00459e+07	7.33671e+07	7.69145e+07	8.59111e+07	1.16844e+08	1.63213e+08	1.44455e+08	1.67379e+08	1.06397e+08	119591488	5.65656e+08	5.5267e+08	6.77956e+08	6.15281e+08	5.57188e+08		1.373e+07	4.20748e+07	3.89607e+07	7.45268e+07	7.67065e+07	8.14128e+07	3.0114e+07	7.75487e+07
1702	7718	2.6816	0.0119031	8.30139e+07	0.425771	RANBP2	RANBP2	%1993	E3 SUMO-protein ligase RanBP2	P49792	http://www.phosphosite.org/proteinAction.do?id=3186&showAllSites=true	358	ANTS*GDFEKDDDAYKTEDSDDIHFEPVVQMPEKVELVTGEEDEK	5	1017.04	9	116.76	5.086e+07	40277392	1.3398e+07	2.49404e+07		3.17255e+07	1.07103e+08	9.31444e+07		7.43023e+07	6.80756e+07	7.24442e+07													4.55687e+07	1.91692e+07	3.17255e+07	1.00124e+08	7.43023e+07	7.02599e+07	3.22403e+07	8.30139e+07
21025	99349	2.67116	0.0153182	1.0793e+08	0.369589	FLNA;FLNA	FLNA;FLNA iso2	%968;968 or %966;966	Filamin-A	P21333;P21333-2	http://www.phosphosite.org/proteinAction.do?id=2546&showAllSites=true	280.6	SPFSVAVSPS*LDLSK or SPFSVAVS*PSLDLSK	2	807.395	16	126.95 or 127.21	9.47464e+06	11824473	1.01414e+08	8.07738e+07	6.91644e+06		5.94329e+07	1.01488e+08	1.40548e+08	1.48226e+08	8.99529e+07		2.02302e+08	2.30582e+08	1.28671e+08	2.56672e+08	1.87084e+08	174569712	5.74256e+07		3.57709e+07	5.67999e+07	3.61473e+07	7.1844e+07	1.06496e+07	9.10938e+07	6.91644e+06	8.04603e+07	1.44387e+08	8.99529e+07	4.20806e+07	1.0793e+08
20287	95813	2.66775	0.0452121	9.69259e+07	0.397912	AKNA;AKNA;AKNA;AKNA;AKNA;AKNA	AKNA;AKNA iso 2;AKNA iso 7;AKNA iso 4;AKNA iso 5;AKNA iso 8	%1102;1021;983;47;349;562	Microtubule organization protein AKNA	Q7Z591;Q7Z591-2;Q7Z591-7;Q7Z591-4;Q7Z591-5;Q7Z591-8	http://www.phosphosite.org/proteinAction.do?id=12608&showAllSites=true	155	LRLEDSLHQPLQGS*PTRPASAFDRPAR	4	774.644	23	85.9	3.59573e+07	20166048	4.36654e+07	5.09456e+07	3.84588e+07			7.54406e+07	1.03649e+08	6.98882e+07	9.88863e+07	1.36766e+08													2.80617e+07	4.73055e+07	3.84588e+07	7.54406e+07	8.67685e+07	1.17826e+08	3.78386e+07	9.69259e+07
12099	55915	2.66507	0.0334666	5.66928e+07	0.414929	RGL2	RGL2	606	Ral guanine nucleotide dissociation stimulator-like 2	O15211	http://www.phosphosite.org/proteinAction.do?id=13230&showAllSites=true	83.5	WPSVSSLDSALESSPSLHSPADPSHLSPPAS*SPRPSR	4	976.464	10	120.92	1.70992e+07	14387250	3.57878e+07		2.813e+07	1.53678e+07		3.88468e+07		7.94948e+07	5.17369e+07														1.57432e+07	3.57878e+07	2.17489e+07	3.88468e+07	7.94948e+07	5.17369e+07	2.21544e+07	5.66928e+07
5572	24485	2.66446	0.044658	6.41651e+07	0.40937	PIMREG;PIMREG	FAM64A;FAM64A iso2	%197;197	Protein PIMREG	Q9BSJ6;Q9BSJ6-2	http://www.phosphosite.org/proteinAction.do?id=2612762&showAllSites=true	27.5	SPYSSTEPLCSPS*ESDSDLEPVGAGIQHLQK	3	1132.5	7	108.8	5.90295e+06	10712634	3.99309e+07	5.69038e+07		1.19505e+07		3.78233e+07	9.11817e+07	9.48203e+07		3.28351e+07													8.30779e+06	4.84174e+07	1.19505e+07	3.78233e+07	9.3001e+07	3.28351e+07	2.50802e+07	6.41651e+07
29715	141495	2.66161	0.0371045	2.20391e+08	0.283564	WDR44;WDR44;WDR44	WDR44;WDR44 iso 2;WDR44 iso 4	%96;%96;%71	WD repeat-containing protein 44	Q5JSH3;Q5JSH3-2;Q5JSH3-4	http://www.phosphosite.org/proteinAction.do?id=6443&showAllSites=true	101.3	ELSDQATAS*PIVAR	2	769.367	46	72.94	7.59198e+07	87491744	8.44029e+07	1.26396e+08	5.7247e+07	8.59618e+07		1.70121e+08	1.90833e+08	2.51709e+08	2.30368e+08	2.58926e+08	8.03283e+08	8.44741e+08	7.45055e+08	8.21073e+08	6.09693e+08	603650496		7.04892e+06		2.32227e+07		9.63984e+07	8.17058e+07	1.05399e+08	7.16044e+07	1.70121e+08	2.21271e+08	2.44647e+08	8.62365e+07	2.20391e+08
2891	12804	2.65339	0.00220049	6.77708e+07	0.436618	DSTN	Destrin	%3	Destrin	P60981	http://www.phosphosite.org/proteinAction.do?id=3531&showAllSites=true	18.5	AS*GVQVADEVCR	2	685.792	18	67.96	2.83436e+07	14970895	3.63405e+07	4.10034e+07	1.23418e+07		6.59463e+07	7.23793e+07	6.77396e+07	9.09422e+07	6.89638e+07	4.06534e+07	8.82002e+07	1.24139e+08	5.66724e+07	3.65679e+07	6.76103e+07	118196080	4.83005e+07	2.88166e+07	3.86053e+07	7.2775e+07	7.39999e+08		2.16573e+07	3.8672e+07	1.23418e+07	6.91628e+07	7.93409e+07	5.48086e+07	2.66e+07	6.77708e+07
27558	132566	2.65065	0.0477093	5.49943e+07	0.292832	LUZP1;LUZP1;LUZP1	LUZP1;LUZP1 iso2;LUZP1 iso3	%569;569;569	Leucine zipper protein 1	Q86V48;Q86V48-2;Q86V48-3	http://www.phosphosite.org/proteinAction.do?id=8594&showAllSites=true	120.2	AIGALAS*SR	2	463.229	6	58.24	6.09631e+06		1.48337e+07	2.0238e+07	3.64286e+07	3.04413e+07	4.59269e+07	4.61661e+07	6.57622e+07	6.46601e+07	6.48498e+07	4.26007e+07													6.09631e+06	1.75358e+07	3.34349e+07	4.60465e+07	6.52112e+07	5.37252e+07	2.16076e+07	5.49943e+07
4713	20858	2.64585	0.0362901	2.20489e+08	0.323267	CEP170;CEP170;CEP170	CEP170;CEP170 iso2;CEP170 iso3	%881;%783;783	Centrosomal protein of 170 kDa	Q5SW79;Q5SW79-2;Q5SW79-3	http://www.phosphosite.org/proteinAction.do?id=6395&showAllSites=true	175.2	SES*LDPDSSMDTTLILK	2	966.431	76	126.03	5.66689e+07	41760592	1.46481e+08	1.21694e+08	5.94479e+07	9.46789e+07	2.13257e+08	1.93132e+08	2.16247e+08	2.15407e+08	2.50508e+08	2.34383e+08	6.00255e+07		2.23148e+07		4.75637e+06	8109242	3.0336e+06	5.67192e+06	2.73487e+07		3.74936e+07	5.08583e+07	4.92148e+07	1.34088e+08	7.70634e+07	2.03195e+08	2.15827e+08	2.42446e+08	8.67886e+07	2.20489e+08
6360	28096	2.63681	0.0185487	3.38434e+09	0.0877082	RTN4;RTN4	Nogo;Nogo iso5	%182, %188;182, 188 or %181, %184;181, 184 or %182, %184;182, 184	Reticulon-4	Q9NQC3;Q9NQC3-5	http://www.phosphosite.org/proteinAction.do?id=9141&showAllSites=true	129.9	RRGSS*GSVDET*LFALPAASEPVIR or RRGS*SGS*VDETLFALPAASEPVIR or RRGSS*GS*VDETLFALPAASEPVIR	3	892.425	4	131.86 or 132.17 or 132.14	1.06264e+09	1060015168	1.52878e+09	1.71767e+09	1.40778e+09	1.24336e+09	2.78857e+09	2.72591e+09	3.48731e+09	3.43883e+09	4.16693e+09	3.69851e+09	1.06722e+09		1.04036e+09	1.03523e+09	6.57009e+08		7.66995e+06	8.87253e+06	1.24146e+07		2.58514e+08		1.06133e+09	1.62322e+09	1.32557e+09	2.75724e+09	3.46307e+09	3.93272e+09	1.33671e+09	3.38434e+09
5817	25679	2.63188	0.0357616	3.7496e+08	0.389157	TACC3	TACC3	%317	Transforming acidic coiled-coil-containing protein 3	Q9Y6A5	http://www.phosphosite.org/proteinAction.do?id=6025&showAllSites=true	90.3	AMTLS*PQEEVAAGQMASSSR	3	710.978	63	96.89	1.54282e+08	137268208	7.31169e+07	1.28634e+08		2.48573e+08	3.51199e+08	3.22314e+08	3.94535e+08	3.83359e+08	4.07478e+08	3.90879e+08	4.29121e+08	4.09319e+08	4.03754e+08	4.58654e+08	3.15694e+08	416448864	2.42662e+06			7.53221e+06		9.08019e+06	1.45775e+08	1.00875e+08	2.48573e+08	3.36756e+08	3.88947e+08	3.99178e+08	1.48375e+08	3.7496e+08
70	275	2.62826	0.00073067	1.95629e+08	0.224266	MTSS2	MTSS1L	%639	Protein MTSS 2	Q765P7	http://www.phosphosite.org/proteinAction.do?id=10767&showAllSites=true	79.9	RLS*LPNTAWGSPSPEAAGYPGAGAEDEQQQLAANR	3	1230.57	41	115	7.01358e+07	82995920	6.78608e+07	6.76989e+07	9.00813e+07	8.63395e+07	1.73304e+08	2.08826e+08	1.54091e+08	2.12174e+08	2.19396e+08	2.05986e+08	7.53443e+07	5.81417e+07	8.07763e+07	7.26659e+07	7.22084e+07	47057648		1.14328e+07		7.68083e+06	1.74119e+08		7.65659e+07	6.77798e+07	8.82104e+07	1.91065e+08	1.83132e+08	2.12691e+08	7.75187e+07	1.95629e+08
3042	13470	2.62458	0.0408481	6.85017e+07	0.291863	LRRFIP1;LRRFIP1;LRRFIP1	LRRFIP1;LRRFIP1 iso2;LRRFIP1 iso3	%565;541;509	Leucine-rich repeat flightless-interacting protein 1	Q32MZ4;Q32MZ4-2;Q32MZ4-3	http://www.phosphosite.org/proteinAction.do?id=5329&showAllSites=true	89.2	SDQQGEALDSS*QKK	2	800.846	29	26.12	3.43373e+07	38141824	3.52013e+07	3.11609e+07	1.03972e+07	1.38541e+07	7.62427e+07	6.80099e+07	8.37338e+07	9.90298e+07	3.33297e+07	5.06642e+07	4.47258e+07	4.2366e+07		1.82172e+07	5.71345e+07	76116816	2.06775e+06						3.62396e+07	3.31811e+07	1.21257e+07	7.21263e+07	9.13818e+07	4.19969e+07	2.71821e+07	6.85017e+07
28320	135619	2.62013	0.0201605	2.43589e+08	0.193753	RAD51AP1;RAD51AP1;RAD51AP1	RAD51AP1;RAD51AP1 iso 2;RAD51AP1 iso 3	%120;103;%120	RAD51-associated protein 1	Q96B01;Q96B01-2;Q96B01-3	http://www.phosphosite.org/proteinAction.do?id=22805&showAllSites=true	38.4	ELPTVTTNVQNS*QDK	2	877.404	25	74.53	9.10597e+07	69115080	1.11073e+08	9.44524e+07		1.18412e+08	2.69238e+08	2.55809e+08	2.63698e+08	2.10958e+08	2.42905e+08	2.18923e+08													8.00874e+07	1.02762e+08	1.18412e+08	2.62524e+08	2.37328e+08	2.30914e+08	9.68224e+07	2.43589e+08
20742	98020	2.60752	0.0311844	5.96584e+08	0.427838	CREB1;CREB1	CREB;CREB iso2	%271;257 or %270;256	Cyclic AMP-responsive element-binding protein 1	P16220;P16220-2	http://www.phosphosite.org/proteinAction.do?id=1489&showAllSites=true	36.7	TAPTSTIAPGVVMASS*PALPTQPAEEAAR or TAPTSTIAPGVVMAS*SPALPTQPAEEAAR	3	967.807	32	117.24 or 117.25	1.19777e+08	76374448	3.1441e+08	5.87159e+08	9.36749e+07			5.59924e+08	6.74824e+08	7.10437e+08	3.90744e+08	6.46993e+08	2.01476e+08		1.56001e+08	2.65512e+08	1.02901e+08		9.02166e+08		2.70503e+08		2.79212e+08		9.80756e+07	4.50784e+08	9.36749e+07	5.59924e+08	6.9263e+08	5.18869e+08	2.38279e+08	5.96584e+08
12598	58174	2.60014	0.0149496	9.66462e+07	0.313723	PTDSS1;PTDSS1;PTDSS1	PTDSS1;PTDSS1 iso 2;PTDSS1 iso 3	%417, %425;271, 279;214, 222	Phosphatidylserine synthase 1	P48651;P48651-2;P48651-3	http://www.phosphosite.org/proteinAction.do?id=5326&showAllSites=true	55.5	TYS*ECEDGTYS*PEISWHHR	3	838.642	6	84.82	1.91444e+07	27050274	4.37497e+07	5.18023e+07	3.73875e+07	5.31294e+07	6.2411e+07	7.24287e+07	1.05407e+08	1.11885e+08	8.86117e+07	1.39134e+08													2.30974e+07	4.7776e+07	4.52584e+07	6.74199e+07	1.08646e+08	1.13873e+08	3.87106e+07	9.66462e+07
1435	6610	2.5962	0.0270527	3.87187e+07	0.472755	NUP62	NUP62	%418	Nuclear pore glycoprotein p62	P37198	http://www.phosphosite.org/proteinAction.do?id=13294&showAllSites=true	53.2	EQS*GTIYLQHADEEREK	3	704.979	13	59.15	1.56901e+07		8.47157e+06	1.69796e+07		2.09861e+07	3.36759e+07	3.25845e+07	3.6887e+07	2.7976e+07	4.82639e+07	5.29247e+07													1.56901e+07	1.27256e+07	2.09861e+07	3.31302e+07	3.24315e+07	5.05943e+07	1.55318e+07	3.87187e+07
23905	113881	2.59492	0.0200329	1.57518e+07	0.438089	EIF2B2	eIF2B-beta	%103	Translation initiation factor eIF-2B subunit beta	P49770	http://www.phosphosite.org/proteinAction.do?id=3810&showAllSites=true	39	SDES*DQQESLHK	2	741.791	16	26.97	3.65939e+06	3663602	9.2989e+06	6.48328e+06	9.62301e+06	5.20327e+06	1.01335e+07		1.28247e+07	2.43363e+07	1.48616e+07	1.66031e+07													3.66149e+06	7.89109e+06	7.41314e+06	1.01335e+07	1.85805e+07	1.57323e+07	6.32191e+06	1.57518e+07
173	690	2.59223	0.00270797	5.94519e+09	0.148312	AHNAK	AHNAK	%135	Neuroblast differentiation-associated protein AHNAK	Q09666	http://www.phosphosite.org/proteinAction.do?id=6031&showAllSites=true	628.7	LKS*EDGVEGDLGETQSR	3	633.949	138	61.8	2.28423e+09	1987561600	2.78582e+09	2.37905e+09	2.53402e+09	2.36059e+09	6.08214e+09	4.92753e+09	6.71254e+09	6.30744e+09	6.03725e+09	5.60427e+09	4.78359e+09	4.7267e+09	3.79671e+09	3.55548e+09	3.29437e+09	3351023104		6.21228e+07		1.90265e+07	2.35704e+07	1.95958e+07	2.1359e+09	2.58243e+09	2.4473e+09	5.50483e+09	6.50999e+09	5.82076e+09	2.38854e+09	5.94519e+09
10046	47031	2.58623	0.0283785	1.08594e+07	0.423666	GAPDH;GAPDH	GAPDH;GAPDH iso 2	%59;17	Glyceraldehyde-3-phosphate dehydrogenase	P04406;P04406-2	http://www.phosphosite.org/proteinAction.do?id=4110&showAllSites=true	36	FHGT*VK	2	384.676	4	27.1	1.40934e+07		738534		1.72843e+06	931558		2.03777e+07	9.94221e+06		4.73467e+06	8.38288e+06													1.40934e+07	738534	1.32999e+06	2.03777e+07	9.94221e+06	6.55877e+06	4.37298e+06	1.08594e+07
13685	63213	2.57669	0.00673302	4.03067e+08	0.13056	PTPN14	PTPN14	614 or 613	Tyrosine-protein phosphatase non-receptor type 14	Q15678	http://www.phosphosite.org/proteinAction.do?id=10132&showAllSites=true	135.2	TFQEDSS*PVVHQSLQEVSEPLTATK or TFQEDS*SPVVHQSLQEVSEPLTATK	3	946.446	28	112.47 or 112.48	1.05987e+08	127546736	1.94789e+08	1.83218e+08	1.99816e+08	1.66122e+08	4.03291e+08	3.64852e+08	3.8671e+08	3.94496e+08	4.32316e+08	4.36734e+08													1.16767e+08	1.89004e+08	1.82969e+08	3.84072e+08	3.90603e+08	4.34525e+08	1.62913e+08	4.03067e+08
26833	129574	2.57547	0.0209039	4.25067e+08	0.244056	FAM83H	FAM83H	%647	Protein FAM83H	Q6ZRV2	http://www.phosphosite.org/proteinAction.do?id=7170&showAllSites=true	127	VPVPGPGS*GGNGPEREGPEEPGLAK	3	822.055	39	75.66	1.96179e+08	160610880	1.79201e+08	1.7055e+08	1.34365e+08	1.90414e+08	4.62347e+08	4.38179e+08	3.4935e+08	3.63373e+08	4.56725e+08	4.80429e+08	2.01159e+09	2.09356e+09	1.93238e+09	1.8399e+09	1.88101e+09	1890406272	6.50679e+06	5.01015e+06		4.70282e+07	1.79164e+08		1.78395e+08	1.74875e+08	1.6239e+08	4.50263e+08	3.56362e+08	4.68577e+08	1.71887e+08	4.25067e+08
28999	138454	2.57354	0.0476808	8.74473e+07	0.487849	WDR13	WDR13	%70	WD repeat-containing protein 13	Q9H1Z4	http://www.phosphosite.org/proteinAction.do?id=13842&showAllSites=true	53.7	YGPLS*EPGSAR	2	607.266	12	71.61	2.04939e+07	11551962	5.46375e+07	5.85451e+07	4.51233e+07	2.19764e+07	4.87058e+07		1.00156e+08	8.92231e+07	7.27014e+07	1.26451e+08	8.72356e+07	1.00807e+08	5.96253e+07	9.39227e+07	9.20652e+07	118998664	4.83984e+08	5.55511e+08	4.80188e+08	5.29998e+08	4.62047e+08	9.1082e+08	1.60229e+07	5.65913e+07	3.35499e+07	4.87058e+07	9.46894e+07	9.95761e+07	3.5388e+07	8.74473e+07
16315	74336	2.57217	0.00253569	2.67788e+08	0.205934	GJA1	GJA1	%364, %368	Gap junction alpha-1 protein	P17302	http://www.phosphosite.org/proteinAction.do?id=949&showAllSites=true	43	KLAAGHELQPLAIVDQRPS*SRAS*SR	4	712.606	4	87.67	7.98116e+07	94482200	1.15345e+08	9.17019e+07	1.50991e+08	1.18221e+08	2.22805e+08	2.98754e+08	2.43e+08	2.81337e+08	2.92289e+08	2.68541e+08													8.71469e+07	1.03523e+08	1.34606e+08	2.6078e+08	2.62169e+08	2.80415e+08	1.08426e+08	2.67788e+08
11732	54460	2.57214	0.0119736	2.63274e+08	0.435739	SIPA1L3	SIPA1L3	%172	Signal-induced proliferation-associated 1-like protein 3	O60292	http://www.phosphosite.org/proteinAction.do?id=8430&showAllSites=true	194.5	SSS*EITLSECDAEDAGEPR	3	711.616	75	82.33	1.14449e+08	71777408		1.07566e+08	1.41276e+08	9.79284e+07	3.5632e+08	1.88464e+08	2.75752e+08	2.54785e+08		2.41049e+08	2.23349e+07			7.32044e+07	3.51178e+07	43943860	7.17069e+07		7.26316e+07	6.21415e+07		2.94462e+07	9.31132e+07	1.07566e+08	1.19602e+08	2.72392e+08	2.65269e+08	2.41049e+08	1.06599e+08	2.63274e+08
779	3683	2.56961	0.0276335	2.09586e+08	0.234025	CD2AP	CD2AP	%582	CD2-associated protein	Q9Y5K6	http://www.phosphosite.org/proteinAction.do?id=3236&showAllSites=true	71.4	KNS*LDELR	2	527.75	15	53.02	3.27887e+07	45792380	1.36059e+08	1.28782e+08	9.06482e+07	7.55989e+07	1.88087e+08		1.98215e+08	2.28463e+08	2.11199e+08	2.21967e+08	6.49947e+07	4.00595e+07	6.22618e+07	8.48124e+07	3.21652e+07	26186660	2.24558e+07	2.04344e+07	4.45841e+07		8.15319e+06		3.92905e+07	1.3242e+08	8.31235e+07	1.88087e+08	2.13339e+08	2.16583e+08	8.49448e+07	2.09586e+08
3965	17645	2.56664	0.0204838	5.16245e+08	0.472646	SP3;SP3;SP3;SP3;SP3;SP3	SP3;SP3 iso2;SP3 iso2;SP3 iso2;SP3 iso5;SP3 iso2	544;532;259;242;476;491	Transcription factor Sp3	Q02447;Q02447-2;Q02447-3;Q02447-4;Q02447-5;Q02447-6	http://www.phosphosite.org/proteinAction.do?id=12316&showAllSites=true	81.9	SIDSAGIQLHPGENADS*PADIR	3	781.692	36	89.62	2.15232e+08	255423008	2.62389e+08		1.82687e+08	1.31642e+08	5.56809e+08		4.22143e+08	8.45956e+08	4.70838e+08	2.8548e+08													2.35328e+08	2.62389e+08	1.57165e+08	5.56809e+08	6.34049e+08	3.78159e+08	2.09475e+08	5.16245e+08
9679	45156	2.56358	0.00801707	2.62272e+07	0.487351	CHD4;CHD4	CHD-4;CHD-4 iso2	%1570;1598	Chromodomain-helicase-DNA-binding protein 4	Q14839;Q14839-2	http://www.phosphosite.org/proteinAction.do?id=3126&showAllSites=true	217.9	IEENS*LKEEESIEGEK	3	648.289	6	64.95	6.8406e+06	6070440	1.62228e+07			1.34854e+07	2.86018e+07	1.39411e+07	3.73466e+07	2.62734e+07	2.4973e+07														6.45552e+06	1.62228e+07	1.34854e+07	2.12715e+07	3.181e+07	2.4973e+07	1.06548e+07	2.62272e+07
11168	52192	2.56312	0.00905683	2.66335e+08	0.2	ARFIP1	arfaptin 1	%79 or %76	Arfaptin-1	P53367	http://www.phosphosite.org/proteinAction.do?id=13676&showAllSites=true	41.7	EGVIEAGAFQGSPAPPLPSVMS*PSR or EGVIEAGAFQGSPAPPLPS*VMSPSR	3	854.408	45	133.52 or 133.70	5.74086e+07	76320776	1.37256e+08	1.1401e+08	1.56097e+08		2.39154e+08		2.32531e+08	2.69123e+08	2.98169e+08	2.92701e+08	3.5295e+08	1.88876e+08	2.30862e+08		2.02436e+08		925523		3.80879e+06		6.36182e+07		6.68647e+07	1.25633e+08	1.56097e+08	2.39154e+08	2.50827e+08	2.95435e+08	1.08219e+08	2.66335e+08
26841	129602	2.56027	0.049236	3.07258e+08	0.307962	FAM83H	FAM83H	%883	Protein FAM83H	Q6ZRV2	http://www.phosphosite.org/proteinAction.do?id=7170&showAllSites=true	127	KGSPT*PGFSTR	3	405.524	20	45.96	1.06171e+08	103802936	1.89103e+08	1.21472e+08	1.04378e+08		3.153e+08	2.60789e+08	3.17259e+08	2.19174e+08	3.1146e+08	4.19566e+08	4.99816e+08	9.01542e+08	5.05195e+08	7.17768e+08	5.09476e+08	538847360	1.1621e+06		1.52793e+06	1.54072e+06	3.10387e+07		1.04987e+08	1.55287e+08	1.04378e+08	2.88045e+08	2.68216e+08	3.65513e+08	1.24985e+08	3.07258e+08
17322	78679	2.55822	0.0195957	4.78322e+08	0.348221	SLC4A7;SLC4A7;SLC4A7;SLC4A7;SLC4A7;SLC4A7	SLC4A7 iso2;SLC4A7 iso2;SLC4A7 iso2;SLC4A7 iso8;SLC4A7 iso3;SLC4A7 iso5	1109;1105;1233;%1220;%1010;%774	Sodium bicarbonate cotransporter 3	Q9Y6M7-1;Q9Y6M7-6;Q9Y6M7-7;Q9Y6M7-8;Q9Y6M7-3;Q9Y6M7-5	http://www.phosphosite.org/proteinAction.do?id=40379101&showAllSites=true	127.7	SNMS*PDKPVSVK	2	684.815	102	48.87	1.80565e+08	196892192	1.38557e+08	1.86032e+08	2.90564e+08	1.75745e+08	5.00241e+08	5.77646e+08	4.67708e+08	4.35999e+08	4.15547e+08	4.72792e+08	3.53653e+08		7.07373e+08	8.25253e+08	7.62765e+08	769047872	7.88614e+07		4.87544e+07	8.53044e+07	7.28213e+06	9.91129e+06	1.88728e+08	1.62295e+08	2.33154e+08	5.38943e+08	4.51854e+08	4.4417e+08	1.94726e+08	4.78322e+08
4707	20831	2.556	0.0307751	1.3079e+08	0.169817	CEP170;CEP170;CEP170	CEP170;CEP170 iso2;CEP170 iso3	%630;532;532	Centrosomal protein of 170 kDa	Q5SW79;Q5SW79-2;Q5SW79-3	http://www.phosphosite.org/proteinAction.do?id=6395&showAllSites=true	175.2	STGS*ATSLASQGER	2	716.309	32	48.57	6.06325e+07		6.10124e+07	5.00328e+07	4.56378e+07	4.91395e+07	1.41266e+08	1.31899e+08	1.36992e+08	1.74381e+08	1.0317e+08	9.70314e+07													6.06325e+07	5.55226e+07	4.73886e+07	1.36582e+08	1.55686e+08	1.00101e+08	5.3291e+07	1.3079e+08
23132	110227	2.54381	0.0306623	5.26042e+07	0.317777	TFE3	TFE3	%568	Transcription factor E3	P19532	http://www.phosphosite.org/proteinAction.do?id=7609&showAllSites=true	61.5	RSS*FSMEEES	2	634.729	4	63.6	1.64694e+07	17740496	2.35794e+07	3.72472e+07	1.26466e+07		5.38935e+07	4.95896e+07	5.38432e+07	5.01087e+07	6.14211e+07	4.6769e+07													1.71049e+07	3.04133e+07	1.26466e+07	5.17416e+07	5.19759e+07	5.4095e+07	2.15366e+07	5.26042e+07
4319	19253	2.54183	0.0403333	5.79181e+07	0.238263	LGALS8	galectin-8 iso2	%180	Galectin-8	O00214-2	http://www.phosphosite.org/proteinAction.do?id=29521801&showAllSites=true	40.4	SGT*PQLPSNR	2	568.758	9	55.33	2.58461e+07	18392878	2.84303e+07	3.00077e+07	1.93909e+07	2.03158e+07	6.99744e+07	6.32615e+07	5.07567e+07	4.89254e+07	5.81633e+07	5.64274e+07	2.60563e+07			3.03995e+07	1.9343e+07	26679246	3.65352e+06	7.07019e+06	1.25525e+07	7.25564e+06		6.38179e+06	2.21195e+07	2.9219e+07	1.98534e+07	6.6618e+07	4.98411e+07	5.72953e+07	2.37306e+07	5.79181e+07
1666	7589	2.53975	0.0271342	1.34223e+08	0.483882	RAI14;RAI14;RAI14;RAI14	RAI14;RAI14 iso2;RAI14 iso2;RAI14 iso4	%404;407;396;375	Ankycorbin	Q9P0K7;Q9P0K7-2;Q9P0K7-3;Q9P0K7-4	http://www.phosphosite.org/proteinAction.do?id=9732&showAllSites=true	110	EAEADLSFDSYHSTQTDLGPSLGKPGET*SPPDSK	4	911.654	7	99.74	5.14934e+07	94670976	3.38825e+07	4.89918e+07	4.62571e+07	5.49425e+07	1.10668e+08	2.25789e+08		1.28783e+08	7.15397e+07	1.34335e+08	8.56622e+07	7.20986e+07	1.30486e+08	1.56163e+08	1.27582e+08			7.42437e+06		2.26139e+06		5.14984e+06	7.30822e+07	4.14371e+07	5.05998e+07	1.68228e+08	1.28783e+08	1.02937e+08	5.50397e+07	1.34223e+08
29514	140707	2.52898	0.0171892	8.1783e+07	0.401975	REPS1;REPS1	REPS1 iso2;REPS1 iso4	432;432	RalBP1-associated Eps domain-containing protein 1	Q96D71-2;Q96D71-4	http://www.phosphosite.org/proteinAction.do?id=40241018&showAllSites=true	76.8	SPSMPSLNQTWPELNQSSEDTAIVHPVPIRMT*PSK	4	989.475	4	131.54	2.86186e+07	27846430	3.62673e+07	2.02133e+07	4.84858e+07	4.06427e+07	6.14527e+07	8.27029e+07	7.81129e+07	9.97029e+07	9.10452e+07	7.76815e+07													2.82325e+07	2.82403e+07	4.45643e+07	7.20778e+07	8.89079e+07	8.43634e+07	3.3679e+07	8.1783e+07
199	814	2.52609	0.0444907	1.37855e+08	0.1834	AHNAK	AHNAK	%332	Neuroblast differentiation-associated protein AHNAK	Q09666	http://www.phosphosite.org/proteinAction.do?id=6031&showAllSites=true	628.7	AGLRVS*APEVSVGHK	3	529.607	37	74.15	3.94037e+07	37764884	7.54595e+07	8.37535e+07	4.5529e+07	5.90972e+07	1.30084e+08	1.19841e+08	1.34796e+08	1.20543e+08	1.49402e+08	1.72462e+08	1.05474e+09	1.04006e+09	7.04823e+08		5.7775e+08	568677760				3.31768e+06		3.04017e+06	3.85843e+07	7.96065e+07	5.23131e+07	1.24962e+08	1.27669e+08	1.60932e+08	5.68346e+07	1.37855e+08
6643	30301	2.52469	0.0489532	6.84187e+08	0.126949	CHTF18;CHTF18;CHTF18	CTF18;CTF18 iso2;CTF18 iso2	%871;899;453	Chromosome transmission fidelity protein 18 homolog	Q8WVB6;Q8WVB6-2;Q8WVB6-3	http://www.phosphosite.org/proteinAction.do?id=6368&showAllSites=true	107.3	VENSPQVDGS*PPGLEGLLGGIGEK	3	810.391	67	147.15	1.94861e+08	204858880	4.02575e+08	3.66108e+08	2.75008e+08	2.4999e+08	4.53842e+08	4.54437e+08	6.95446e+08	8.32615e+08	8.07123e+08	8.61657e+08	1.18729e+09	1.22744e+09	1.48604e+09	1.47133e+09	8.95091e+08	816253504			6.37797e+06		1.38406e+07		1.9986e+08	3.84342e+08	2.62499e+08	4.5414e+08	7.64031e+08	8.3439e+08	2.82233e+08	6.84187e+08
335	1548	2.51319	0.0493638	2.08762e+07	0.447681	AHNAK2;AHNAK2	AHNAK2;AHNAK2 iso3	%3408;3308	Protein AHNAK2	Q8IVF2;Q8IVF2-3	http://www.phosphosite.org/proteinAction.do?id=16057&showAllSites=true	616.2	VDLKS*PQVDIK	3	441.23	21	77.66	7.53499e+06	4062047	2.08515e+07		2.15559e+06			1.0191e+07	4.00151e+07	2.07724e+07	1.25263e+07		1.72829e+08	2.22879e+08	1.84049e+08	1.96012e+08	8.08365e+07	77025944					3.41999e+06		5.79852e+06	2.08515e+07	2.15559e+06	1.0191e+07	3.03937e+07	1.25263e+07	8.65103e+06	2.08762e+07
6026	26593	2.51135	0.0253491	4.54375e+07	0.353164	AIDA;AIDA	AIDA;AIDA iso 3	%144;%144	Axin interactor, dorsalization-associated protein	Q96BJ3;Q96BJ3-3	http://www.phosphosite.org/proteinAction.do?id=2612082&showAllSites=true	35	ILAPGEEENLEFEEDEEEGGAGAGS*PDSFPAR	3	1143.48	15	118.17		7370911	1.8599e+07	2.63745e+07	2.61631e+07	1.57071e+07	3.8734e+07		5.7188e+07		4.03904e+07														7370911	2.24867e+07	2.09351e+07	3.8734e+07	5.7188e+07	4.03904e+07	1.88429e+07	4.54375e+07
3358	14809	2.50685	0.0191746	4.35191e+07	0.487941	SYNM;SYNM	DMN;DMN iso2	1107;1107	Synemin	O15061;O15061-2	http://www.phosphosite.org/proteinAction.do?id=14330&showAllSites=true	172.7	TPQGPVSATVEVSS*PTGFAQSQVLEDVSQAAR	3	1108.53	42	140.24	8.15946e+06	6253392	1.64697e+07	3.38216e+07	1.66795e+07	2.70947e+07	3.53484e+07		5.30808e+07	5.06697e+07	4.09681e+07	3.75282e+07													7.20643e+06	2.51456e+07	2.18871e+07	3.53484e+07	5.18753e+07	3.92482e+07	1.80797e+07	4.35191e+07
9878	46292	2.50495	0.00416988	7.64373e+07	0.355672	DNPH1;DNPH1	DNPH1;DNPH1 iso2	%28;28	2'-deoxynucleoside 5'-phosphate N-hydrolase 1	O43598;O43598-2	http://www.phosphosite.org/proteinAction.do?id=18728&showAllSites=true	19.1	GEPGRPALYFCGS*IR	3	587.271	17	98.25	3.22859e+07	53982124	2.60817e+07		2.58486e+07	2.0699e+07	8.23587e+07	9.24146e+07	5.01946e+07	8.32798e+07	7.39388e+07														4.3134e+07	2.60817e+07	2.32738e+07	8.73867e+07	6.67372e+07	7.39388e+07	3.17795e+07	7.64373e+07
5045	22109	2.50302	0.031786	1.69288e+07	0.483568	KMT2A;KMT2A;KMT2A	MLL;MLL iso2;MLL iso 3	%2211;2173;2214	Histone-lysine N-methyltransferase 2A	Q03164;Q03164-2;Q03164-3	http://www.phosphosite.org/proteinAction.do?id=5867&showAllSites=true	431.5	IMS*PMR	2	407.671	15	64.79	8.23802e+06	6901112	8.91101e+06	4.36983e+06	6.79861e+06		1.69406e+07	2.18452e+07	1.60449e+07		1.28842e+07														7.56956e+06	6.64042e+06	6.79861e+06	1.93929e+07	1.60449e+07	1.28842e+07	7.04372e+06	1.69288e+07
196	803	2.50252	0.00113128	1.47653e+09	0.21988	AHNAK	AHNAK	%3054	Neuroblast differentiation-associated protein AHNAK	Q09666	http://www.phosphosite.org/proteinAction.do?id=6031&showAllSites=true	628.7	ADLDVS*GPKVDIDVPDVNIEGPEGK	3	886.756	48	125.99	4.56424e+08	413485184	6.5011e+08	5.73153e+08	8.34075e+08	7.59609e+08	1.47378e+09	1.07716e+09	1.63713e+09	1.42513e+09	1.67095e+09	1.57503e+09	8.29437e+08	5.68474e+08	6.92584e+08	7.54404e+08	4.37385e+08	399121664	6.06616e+06	1.055e+07	2.14136e+07			2.1758e+08	4.34955e+08	6.11632e+08	7.96842e+08	1.27547e+09	1.53113e+09	1.62299e+09	6.14476e+08	1.47653e+09
13778	63574	2.50193	0.0387547	9.08236e+06	0.406729	SSH2	SSH2	%779	Protein phosphatase Slingshot homolog 2	Q76I76	http://www.phosphosite.org/proteinAction.do?id=10705&showAllSites=true	158.1	GDILPNPCHT*PKK	3	519.581	4	57.07		571207		6.65066e+06	4.12005e+06		5.29279e+06		1.44502e+07		5.90807e+06	1.06783e+07													571207	6.65066e+06	4.12005e+06	5.29279e+06	1.44502e+07	8.29321e+06	3.78064e+06	9.08236e+06
421	1940	2.4985	0.00692474	4.87924e+08	0.126838	AKAP12;AKAP12;AKAP12	AKAP12;AKAP12 iso2;AKAP12 iso3	%381;283;276	A-kinase anchor protein 12	Q02952;Q02952-2;Q02952-3	http://www.phosphosite.org/proteinAction.do?id=7607&showAllSites=true	191.4	VELPS*EEQVSGSQGPSEEKPAPLATEVFDEK	3	1131.86	202	113.69	1.27037e+08	152069824	2.12933e+08	2.30575e+08	2.43518e+08	2.54164e+08	4.06408e+08	4.68375e+08	5.4144e+08	5.37025e+08	4.81032e+08	4.93266e+08	1.42309e+09	1.10373e+09	1.98439e+09	2.04402e+09	1.002e+09	1032352512	3.12076e+07		1.64167e+07		1.22837e+08		1.39554e+08	2.21754e+08	2.48841e+08	4.37391e+08	5.39232e+08	4.87149e+08	2.03383e+08	4.87924e+08
21019	99328	2.49438	0.0373115	1.54569e+08	0.143131	FLNA;FLNA	FLNA;FLNA iso2	%2599;2591	Filamin-A	P21333;P21333-2	http://www.phosphosite.org/proteinAction.do?id=2546&showAllSites=true	280.6	AGNNMLLVGVHGPRT*PCEEILVK	4	646.825	65	108.96		21762744	7.9672e+07	6.50271e+07	8.3603e+07	7.26148e+07		1.22163e+08	1.31339e+08	1.26858e+08	2.04877e+08	1.87609e+08	7.83287e+07	7.41826e+07	7.59424e+07	3.971e+07		36284568	7.19837e+08	9.32551e+08		4.14748e+08	5.03566e+08		21762744	7.23496e+07	7.81089e+07	1.22163e+08	1.29099e+08	1.96243e+08	6.45359e+07	1.54569e+08
9364	43720	2.49211	0.0236544	4.67028e+07	0.3866	OSBPL3;OSBPL3;OSBPL3;OSBPL3	OSBPL3 iso2;OSBPL3 iso8;OSBPL3 iso8;OSBPL3 iso8	%251;%251;%251;%251	Oxysterol-binding protein-related protein 3	Q9H4L5-2;Q9H4L5-4;Q9H4L5-6;Q9H4L5-8	http://www.phosphosite.org/proteinAction.do?id=7305293&showAllSites=true	97.6	TYS*APAINAIQVPK	2	776.892	24	110.81	8.84864e+06	7942941	3.06785e+07	2.62698e+07	2.51957e+07	1.81677e+07	2.5664e+07	4.49743e+07	4.43648e+07	5.24771e+07	6.58329e+07	4.69038e+07	3.1137e+08	3.84591e+08	3.10898e+08	3.02261e+08	1.68053e+08	221599072		1.04215e+07		1.98876e+06	2.7627e+07	1.43526e+07	8.39579e+06	2.84741e+07	2.16817e+07	3.53192e+07	4.8421e+07	5.63684e+07	1.95172e+07	4.67028e+07
6056	26682	2.48346	0.0250353	2.13418e+08	0.436457	ANKRD17;ANKRD17;ANKRD17;ANKRD17;ANKRD17;ANKRD17	ANKRD17;ANKRD17 iso2;ANKRD17 iso 4;ANKRD17 iso 6;ANKRD17 iso 7;ANKRD17 iso 3	%735;735;%735;%735;622;%735 or %732;732;%732;%732;619;%732	Ankyrin repeat domain-containing protein 17	O75179;O75179-2;O75179-4;O75179-6;O75179-7;O75179-3	http://www.phosphosite.org/proteinAction.do?id=6356&showAllSites=true	274.1	GGHTSVVCYLLDYPNNLLSAPPPDVTQLT*PPSHDLNR or GGHTSVVCYLLDYPNNLLSAPPPDVT*QLTPPSHDLNR	4	1035.25	47	153.12	1.9258e+07	25903008		1.41343e+08	1.70768e+08	9.02211e+07	1.38617e+08	8.26399e+07	3.41196e+08	2.43128e+08	2.93812e+08	1.81114e+08													2.25805e+07	1.41343e+08	1.30494e+08	1.10628e+08	2.92162e+08	2.37463e+08	8.94985e+07	2.13418e+08
17401	79030	2.48046	0.0424283	1.22887e+08	0.184107	SUCO;SUCO	SUCO;SUCO iso 2	%1073;%1224	SUN domain-containing ossification factor	Q9UBS9;Q9UBS9-2	http://www.phosphosite.org/proteinAction.do?id=21467&showAllSites=true	139.3	RRTS*FPLMR	3	415.209	26	71.11		40707056	1.09011e+08		3.06944e+07	2.59707e+07	9.66301e+07	1.04326e+08	1.5323e+08	1.49246e+08	1.32168e+08	1.01719e+08													40707056	1.09011e+08	2.83325e+07	1.00478e+08	1.51238e+08	1.16943e+08	5.15957e+07	1.22887e+08
266	1201	2.47413	0.00955686	2.72713e+09	0.170899	AHNAK	AHNAK	%5752, %5763	Neuroblast differentiation-associated protein AHNAK	Q09666	http://www.phosphosite.org/proteinAction.do?id=6031&showAllSites=true	628.7	ASLGS*LEGEAEAEASS*PK	2	946.882	129	113.4	7.6133e+08	970626560	1.2071e+09	1.21086e+09	1.35228e+09	1.38552e+09	2.81894e+09	2.45935e+09	2.6489e+09	3.15443e+09	2.91357e+09	2.36757e+09	3.17166e+09	3.51273e+09	4.10743e+09	3.86333e+09	3.35353e+09	3930841088	2.51764e+07	4.73438e+07		4.87291e+07	1.01325e+08		8.65979e+08	1.20898e+09	1.3689e+09	2.63914e+09	2.90166e+09	2.64057e+09	1.14795e+09	2.72713e+09
23317	111225	2.47295	0.0109472	1.51094e+08	0.323274	TP53BP1;TP53BP1;TP53BP1	53BP1;53BP1 iso2;53BP1 iso3	%830;835;835	TP53-binding protein 1	Q12888;Q12888-2;Q12888-3	http://www.phosphosite.org/proteinAction.do?id=3129&showAllSites=true	213.4	SGTAETEPVEQDS*SQPSLPLVR	2	1204.05	15	106.82		61399216	6.33414e+07	6.28989e+07	7.40694e+07	5.64492e+07	1.21228e+08	1.93073e+08	1.27831e+08	1.95184e+08	1.3707e+08	1.32178e+08													61399216	6.31201e+07	6.52593e+07	1.57151e+08	1.61508e+08	1.34624e+08	6.36316e+07	1.51094e+08
22145	105123	2.46912	0.0422354	1.37267e+08	0.324566	NFIA;NFIA;NFIA;NFIA	NFI-A iso2;NFI-A;NFI-A iso2;NFI-A iso2	319;%319;311;364	Nuclear factor 1 A-type	Q12857-2;Q12857;Q12857-3;Q12857-4	http://www.phosphosite.org/proteinAction.do?id=34492910&showAllSites=true	54.6	SPGSGSQSSGWHEVEPGMPS*PTTLK	3	874.051	3	96.7	6.2155e+07		4.88587e+07			6.26812e+07	1.57474e+08	1.75277e+08	9.31034e+07	1.48568e+08		1.11913e+08													6.2155e+07	4.88587e+07	6.26812e+07	1.66376e+08	1.20835e+08	1.11913e+08	5.78983e+07	1.37267e+08
12596	58166	2.46537	0.0285704	2.20401e+08	0.329263	PKM;PKM;PKM	PKM;PKM iso2;PKM iso3	%519;519;504	Pyruvate kinase PKM	P14618;P14618-2;P14618-3	http://www.phosphosite.org/proteinAction.do?id=4126&showAllSites=true	57.9	KGDVVIVLTGWRPGS*GFTNTMR	3	824.414	37	129.51	6.40997e+07	44628840	1.42362e+08	8.85905e+07	1.25843e+08		1.33607e+08		2.14741e+08	2.17201e+08	2.92834e+08	2.43621e+08		5.62812e+07	8.05587e+07	4.03096e+07		45294368	3.7882e+08	3.34838e+08	1.04572e+08	1.30938e+08	2.24831e+08		5.43643e+07	1.15476e+08	1.25843e+08	1.33607e+08	2.15971e+08	2.68228e+08	9.31048e+07	2.20401e+08
3520	15625	2.44306	0.0183698	4.16548e+08	0.355446	BAG3	BAG3	%275, %279	BAG family molecular chaperone regulator 3	O95817	http://www.phosphosite.org/proteinAction.do?id=5352&showAllSites=true	61.6	SSVQGASS*REGS*PAR	2	818.33	58	26.29	2.18218e+08	246125088	1.88612e+08	1.84379e+08	5.05217e+07		5.64839e+08	5.03692e+08	3.56238e+08	5.95429e+08	2.50374e+08	2.28716e+08	6.61002e+08	5.43979e+08		1.59084e+08	5.29441e+08	541146624				1.0638e+06	5.60947e+06		2.32172e+08	1.86495e+08	5.05217e+07	5.34265e+08	4.75834e+08	2.39545e+08	1.77571e+08	4.16548e+08
197	807	2.43999	0.00619355	1.132e+09	0.203459	AHNAK	AHNAK	%3182	Neuroblast differentiation-associated protein AHNAK	Q09666	http://www.phosphosite.org/proteinAction.do?id=6031&showAllSites=true	628.7	ADLDVS*GPKVDVDVPDVNIEGPDAK	3	882.085	49	119.53	4.32485e+08	323695200	5.4109e+08	4.17603e+08	6.53996e+08	5.3016e+08	1.12372e+09	1.07916e+09	1.15795e+09	1.14605e+09	1.13241e+09	1.15274e+09	4.67948e+08	3.99715e+08	5.24402e+08	4.87117e+08	4.1463e+08	375051648	2.40019e+07	4.36084e+07		3.59091e+07	1.41903e+08		3.7809e+08	4.79346e+08	5.92078e+08	1.10144e+09	1.152e+09	1.14257e+09	4.83171e+08	1.132e+09
5969	26392	2.43364	0.0199243	5.21103e+08	0.314597	VCPIP1	VCIP135	%747	Deubiquitinating protein VCIP135	Q96JH7	http://www.phosphosite.org/proteinAction.do?id=5949&showAllSites=true	134.2	TVS*PSTIR	2	470.729	44	52.26	1.02865e+08	73681456	2.97188e+08	3.68112e+08	2.67718e+08	2.28448e+08	4.23192e+08	4.77126e+08	4.27364e+08	6.71899e+08	5.85345e+08	5.41692e+08	9.45784e+07	1.02205e+08		1.59708e+08	1.02053e+08		7.40068e+07	6.7375e+07	2.30459e+08	1.69095e+08	2.35001e+09		8.82733e+07	3.3265e+08	2.48083e+08	4.50159e+08	5.49631e+08	5.63519e+08	2.23002e+08	5.21103e+08
301	1364	2.42262	0.0286529	1.36845e+08	0.303153	AHNAK	AHNAK	%5790, %5793, %5796 or %5780, %5782, %5796 or %5780, %5782, %5798 or %5782, %5784, %5794 or %5782, %5784, %5796 or %5782, %5790, %5796 or %5782, %5793, %5796 or %5782, %5796, %5798 or %5784, %5793, %5794 or %5784, %5796, %5798	Neuroblast differentiation-associated protein AHNAK	Q09666	http://www.phosphosite.org/proteinAction.do?id=6031&showAllSites=true	628.7	HRSNSFSDEREFS*GPS*TPT*GTLEFEGGEVSLEGGK or HRS*NS*FSDEREFSGPSTPT*GTLEFEGGEVSLEGGK or HRS*NS*FSDEREFSGPSTPTGT*LEFEGGEVSLEGGK or HRSNS*FS*DEREFSGPST*PTGTLEFEGGEVSLEGGK or HRSNS*FS*DEREFSGPSTPTGT*LEFEGGEVSLEGGK or HRSNS*FSDEREFS*GPSTPT*GTLEFEGGEVSLEGGK or HRSNS*FSDEREFSGPS*TPT*GTLEFEGGEVSLEGGK or HRSNS*FSDEREFSGPSTPT*GT*LEFEGGEVSLEGGK or HRSNSFS*DEREFSGPS*T*PTGTLEFEGGEVSLEGGK or HRSNSFS*DEREFSGPSTPT*…	4	992.658	3	115.78 or 114.71 or 114.66 or 114.73 or 114.65 or 114.51 or 114.77 or 113.65 or 112.76 or 112.96 or 112.85	1.08466e+08	82682240		1.80655e+07	3.33612e+07	5.15665e+07	1.6948e+08	1.90086e+08	1.33514e+08	1.2366e+08	1.08576e+08	9.57567e+07	1.12108e+09	1.07178e+09	1.50521e+09	1.23312e+09	2.01745e+09	1989035520	1.34337e+08		4.15072e+07	4.92245e+07	5.47639e+08		9.5574e+07	1.80655e+07	4.24639e+07	1.79783e+08	1.28587e+08	1.02166e+08	5.88282e+07	1.36845e+08
28621	136887	2.42252	0.0309843	2.89062e+08	0	SHTN1;SHTN1;SHTN1;SHTN1;SHTN1;SHTN1;SHTN1	SHOT1;SHTN1 iso 5;SHTN1 iso 6;SHTN1 iso 7;SHTN1 iso 3;SHTN1 iso 4;SHTN1 iso 8	%494;434;464;82;494;494;434	Shootin-1	A0MZ66;A0MZ66-5;A0MZ66-6;A0MZ66-7;A0MZ66-3;A0MZ66-4;A0MZ66-8	http://www.phosphosite.org/proteinAction.do?id=23126&showAllSites=true	71.6	VTAEADSSS*PTGILATSESK	2	1015.96	74	87.03		145339008		7.97344e+07		1.47735e+08	3.52138e+08		1.87147e+08		3.279e+08			3.44528e+07	7.73333e+07	8.57808e+07		28547818	7.73101e+06		4.43597e+06	6.54478e+06	1.29192e+07		145339008	7.97344e+07	1.47735e+08	3.52138e+08	1.87147e+08	3.279e+08	1.24269e+08	2.89062e+08
22960	109362	2.41782	0.000772431	3.54263e+09	0.241932	SVIL;SVIL;SVIL;SVIL	supervillin iso3;supervillin;supervillin iso2;supervillin iso2	245;%245;245;245	Supervillin	O95425-3;O95425;O95425-2;O95425-4	http://www.phosphosite.org/proteinAction.do?id=57781500&showAllSites=true	244.5	DSSFTEVPRS*PK	3	477.217	94	61.77	1.46782e+09	1038977152	1.78426e+09	1.79419e+09	1.57227e+09	1.49825e+09	3.58857e+09	3.06952e+09	4.15472e+09	3.23285e+09	3.63717e+09	3.57298e+09	1.77648e+09	2.23148e+09	1.79974e+09	1.97874e+09	1.59406e+09	1606875264					1.11945e+07		1.2534e+09	1.78922e+09	1.53526e+09	3.32904e+09	3.69378e+09	3.60507e+09	1.52596e+09	3.54263e+09
1114	5209	2.41644	0.0133229	9.20066e+08	0.199644	FNBP1L;FNBP1L;FNBP1L;FNBP1L;FNBP1L	FNBP1L;FNBP1L iso2;FNBP1L iso 3;FNBP1L iso4;FNBP1L iso 5	%489;484;431;431;484	Formin-binding protein 1-like	Q5T0N5;Q5T0N5-2;Q5T0N5-3;Q5T0N5-4;Q5T0N5-5	http://www.phosphosite.org/proteinAction.do?id=7332&showAllSites=true	70	RHSS*DINHLVTQGR	4	425.706	6	49.83	2.69242e+08	296139008	5.09896e+08	5.35275e+08	4.11347e+08	3.57321e+08	1.06232e+09	7.99492e+08	9.61439e+08		9.24422e+08	8.52653e+08													2.82691e+08	5.22586e+08	3.84334e+08	9.30908e+08	9.61439e+08	8.88538e+08	3.96537e+08	9.20066e+08
4743	20996	2.4133	0.0072801	4.6453e+07	0.477642	CEP350	CEP350	%2460	Centrosome-associated protein 350	Q5VT06	http://www.phosphosite.org/proteinAction.do?id=13439&showAllSites=true	350.7	LLELKS*PTELMK	3	494.594	15	112.14	7.33356e+06		2.80244e+07		1.56943e+07	2.91345e+07		3.1411e+07	6.20213e+07	3.67551e+07	6.82767e+07	3.38007e+07	1.66916e+07		3.57301e+07	3.26002e+07	1.05353e+07	12068038	1.84668e+06			1.05642e+06	1.62163e+07		7.33356e+06	2.80244e+07	2.24144e+07	3.1411e+07	4.93882e+07	5.10387e+07	2.00467e+07	4.6453e+07
6969	31876	2.41075	0.0362357	4.78756e+10	0.171691	CAP1;CAP1	CAP1;CAP1 iso2	%308;307	Adenylyl cyclase-associated protein 1	Q01518;Q01518-2	http://www.phosphosite.org/proteinAction.do?id=5641&showAllSites=true	51.9	SGPKPFSAPKPQTS*PSPK	3	639.987	250	52.3	2.0533e+10	21446379520	2.37344e+10	2.82479e+10	1.57719e+10	1.43619e+10	5.13248e+10	4.71486e+10	3.82051e+10	4.87635e+10	5.14785e+10	5.03333e+10	4.11915e+10	4.22443e+10	1.32484e+10	1.33762e+10	4.55677e+10	40044728320	4.305e+08	3.94143e+08	4.23437e+08	4.66538e+08		5.90684e+08	2.09897e+10	2.59911e+10	1.50669e+10	4.92367e+10	4.34843e+10	5.09059e+10	2.06826e+10	4.78756e+10
2279	10070	2.40576	0.0263784	1.16731e+08	0.159963	TJP1;TJP1	ZO1;ZO1 iso2	%300;300 or %280;280 or %284;284 or %290;290 or %297;297	Tight junction protein ZO-1	Q07157;Q07157-2	http://www.phosphosite.org/proteinAction.do?id=3277&showAllSites=true	195.3	ATLLNVPDLSDSIHSANASERDDISEIQSLASDHS*GR or ATLLNVPDLSDSIHS*ANASERDDISEIQSLASDHSGR or ATLLNVPDLSDSIHSANAS*ERDDISEIQSLASDHSGR or ATLLNVPDLSDSIHSANASERDDIS*EIQSLASDHSGR or ATLLNVPDLSDSIHSANASERDDISEIQSLAS*DHSGR	4	1000.97	8	131.43 or 131.41 or 131.45 or 131.45 or 131.32	3.70333e+07	29770252	5.05947e+07	5.52207e+07		8.00462e+07	1.13767e+08		9.90074e+07	1.1701e+08	1.41294e+08	1.12578e+08	2.80496e+07	3.97419e+07		3.54714e+07	3.52829e+07			1.22681e+08	5.69508e+08	5.54264e+08	1.84534e+08		3.34018e+07	5.29077e+07	8.00462e+07	1.13767e+08	1.08009e+08	1.26936e+08	5.0533e+07	1.16731e+08
14862	68156	2.40051	0.0303082	3.37876e+08	0.344827	MAP3K20	ZAK	%637	Mitogen-activated protein kinase kinase kinase 20	Q9NYL2	http://www.phosphosite.org/proteinAction.do?id=799&showAllSites=true	91.1	SSS*PTQYGLTK	2	624.779	39	60.36	1.90707e+08	126293712		1.40942e+08	1.0397e+08	1.71021e+08	3.37872e+08	4.38514e+08	3.1622e+08			2.58898e+08	1.73417e+08		1.53547e+08		3.26992e+07	62774456	2.95603e+07	5.31004e+07	9.64903e+08	9.30926e+08	4.52379e+08		1.585e+08	1.40942e+08	1.37496e+08	3.88193e+08	3.1622e+08	2.58898e+08	1.46587e+08	3.37876e+08
14946	68445	2.39323	0.0485914	2.48733e+08	0.279805	MAP4K4;MAP4K4;MAP4K4;MAP4K4;MAP4K4;MAP4K4	HGK;HGK iso2;HGK iso2;HGK iso2;HGK iso5;HGK iso2	%805;778;886;723;800;775	Mitogen-activated protein kinase kinase kinase kinase 4	O95819;O95819-2;O95819-3;O95819-4;O95819-5;O95819-6	http://www.phosphosite.org/proteinAction.do?id=2496&showAllSites=true	142	AASSLNLS*NGETESVK	2	843.883	27	73.68	7.51413e+07	87784792	1.64076e+08	1.09874e+08		1.04327e+08	2.18712e+08	2.97877e+08	2.31451e+08	2.039e+08		2.91726e+08													8.1463e+07	1.36975e+08	1.04327e+08	2.58294e+08	2.17675e+08	2.91726e+08	1.08241e+08	2.48733e+08
2212	9772	2.38973	0.010095	5.41462e+08	0.378656	TANC1;TANC1	TANC1;TANC1 iso2	%63, %67;63, 67 or %63, %66;63, 66	Protein TANC1	Q9C0D5;Q9C0D5-2	http://www.phosphosite.org/proteinAction.do?id=15655&showAllSites=true	202.1	GVSMS*LPSS*PLLPR or GVSMS*LPS*SPLLPR	2	800.864	38	135.19 or 135.03	1.69596e+08	227362272	2.15194e+08	1.91333e+08	3.88151e+08	2.24195e+08	5.52075e+08	4.63127e+08	5.62797e+08	5.58031e+08	5.72269e+08	5.4047e+08	1.94395e+08		3.24131e+08	2.56118e+08	2.47421e+08	238849792	7.15355e+08	7.78296e+08	7.80523e+08	6.26907e+08	4.10111e+08		1.98479e+08	2.03264e+08	3.06173e+08	5.07601e+08	5.60414e+08	5.56369e+08	2.35972e+08	5.41462e+08
12558	58029	2.38926	0.0310483	8.93508e+08	0.277284	MFF;MFF;MFF;MFF;MFF	MFF;MFF iso2;MFF iso4;MFF iso4;MFF iso5	%115;%89;89;89;%89	Mitochondrial fission factor	Q9GZY8;Q9GZY8-2;Q9GZY8-3;Q9GZY8-4;Q9GZY8-5	http://www.phosphosite.org/proteinAction.do?id=16291&showAllSites=true	38.4	IVVAGNNEDVSFSRPADLDLIQSTPFKPLALKT*PPR	4	997.275	112	134.63	1.46798e+08	218403296	5.51492e+08	5.35039e+08	4.86435e+08	3.98661e+08	9.18073e+08	8.1896e+08	9.03828e+08	1.0052e+09	8.46155e+08	8.68829e+08	1.07953e+09	1.16547e+09	3.05349e+08		4.50141e+08		1.47561e+07		6.6398e+06	4.29862e+06	3.98366e+06		1.82601e+08	5.43265e+08	4.42548e+08	8.68516e+08	9.54516e+08	8.57492e+08	3.89471e+08	8.93508e+08
19392	90557	2.37948	0.0151625	1.8013e+09	0.236949	SRRM1;SRRM1	SRm160;SRm160 iso2	%614, %616;612, 614	Serine/arginine repetitive matrix protein 1	Q8IYB3;Q8IYB3-2	http://www.phosphosite.org/proteinAction.do?id=2965&showAllSites=true	102.3	RRT*AS*PPPPPK	3	455.214	328	29.53		1129090944	7.43448e+08			4.92656e+08	1.84372e+09	2.5859e+09		1.56175e+09	1.21383e+09		1.62463e+09			1.01859e+09	1.82567e+09	2724689664	3.05138e+09	2.01925e+09		2.2403e+09	9.09145e+09		1129090944	7.43448e+08	4.92656e+08	2.21481e+09	1.56175e+09	1.21383e+09	7.88398e+08	1.8013e+09
8839	40943	2.37757	0.0160199	1.60685e+07	0.403329	HMGN5	NSBP1	%93	High mobility group nucleosome-binding domain-containing protein 5	P82970	http://www.phosphosite.org/proteinAction.do?id=6487&showAllSites=true	31.5	ITEAPAS*EKEIVEVKEENIEDATEK	3	961.125	4	87.12	1.13174e+07		9.73679e+06		4.36139e+06	2.73862e+06		1.98873e+07	1.12419e+07	2.02126e+07	1.29322e+07														1.13174e+07	9.73679e+06	3.55e+06	1.98873e+07	1.57272e+07	1.29322e+07	7.03855e+06	1.60685e+07
6052	26668	2.36359	0.0406339	3.23501e+07	0.164645	ANKRD17;ANKRD17;ANKRD17;ANKRD17;ANKRD17	ANKRD17;ANKRD17 iso2;ANKRD17 iso 4;ANKRD17 iso 7;ANKRD17 iso 3	%803;803;%803;690;%803	Ankyrin repeat domain-containing protein 17	O75179;O75179-2;O75179-4;O75179-7;O75179-3	http://www.phosphosite.org/proteinAction.do?id=6356&showAllSites=true	274.1	SSSHLPANSQDVQGYITNQS*PESIVEEAQGK	3	1127.51	14	113.99	1.58044e+07		1.94226e+07	2.45409e+07	6.29672e+06	5.20656e+06	3.07537e+07		4.62663e+07	3.73634e+07		1.5017e+07													1.58044e+07	2.19817e+07	5.75164e+06	3.07537e+07	4.18149e+07	1.5017e+07	1.42542e+07	3.23501e+07
4214	18689	2.36232	0.0292261	2.27901e+09	0.48327	EHD1	EHD1	%456	EH domain-containing protein 1	Q9H4M9	http://www.phosphosite.org/proteinAction.do?id=4599&showAllSites=true	60.6	DKPTYDEIFYTLS*PVNGK	3	723.005	90	125.15	3.61536e+08	736896832	1.36348e+09	1.21919e+09	1.28518e+09	1.06208e+09	2.07669e+09	1.91043e+09	2.07134e+09	2.17659e+09	2.71549e+09	2.7235e+09	1.60097e+09	1.44002e+09	1.41686e+09	1.7868e+09	1.06149e+09	1483352064	1.8056e+09	2.07978e+09	1.82562e+09	1.45033e+09	1.73708e+09	3.42218e+09	5.49217e+08	1.29133e+09	1.17363e+09	1.99356e+09	2.12397e+09	2.7195e+09	1.00473e+09	2.27901e+09
22309	105997	2.36141	0.00265543	7.49443e+07	0.313329	POGZ;POGZ;POGZ;POGZ;POGZ;POGZ	POGZ;POGZ iso2;POGZ iso2;POGZ iso5;POGZ iso2;POGZ iso2	%1338;1285;1294;1243;1329;1276	Pogo transposable element with ZNF domain	Q7Z3K3;Q7Z3K3-2;Q7Z3K3-3;Q7Z3K3-5;Q7Z3K3-6;Q7Z3K3-7	http://www.phosphosite.org/proteinAction.do?id=6207&showAllSites=true	155.2	SFLVASVLPGPDGNINS*PTR	3	707.684	32	140.02		5363619	5.3014e+07	3.86781e+07	2.6548e+07	4.166e+07	6.29586e+07	4.44507e+07	9.2236e+07	8.29468e+07	9.55775e+07	7.14962e+07													5363619	4.5846e+07	3.4104e+07	5.37046e+07	8.75914e+07	8.35369e+07	3.30528e+07	7.49443e+07
6369	28153	2.35885	0.04264	6.06181e+08	0.302826	RTN4;RTN4;RTN4;RTN4	Nogo;Nogo iso2;Nogo iso4;Nogo iso5	%15;15;15;15	Reticulon-4	Q9NQC3;Q9NQC3-2;Q9NQC3-4;Q9NQC3-5	http://www.phosphosite.org/proteinAction.do?id=9141&showAllSites=true	129.9	PLVSSSDS*PPRPQPAFK	2	945.461	304	118.55	3.1797e+08	248729056	9.44066e+07	8.44879e+07	5.22207e+08	3.38008e+08	5.15279e+08	4.61391e+08	6.3572e+08	4.49254e+08	7.93037e+08	7.82406e+08													2.83349e+08	8.94472e+07	4.30108e+08	4.88335e+08	5.42487e+08	7.87722e+08	2.67635e+08	6.06181e+08
15253	69605	2.35566	0.0287376	2.60845e+08	0.240072	PKN2;PKN2;PKN2;PKN2;PKN2	PKN2;PKN2 iso2;PKN2 iso2;PKN2 iso2;PKN2 iso2	%816;800;768;659;490	Serine/threonine-protein kinase N2	Q16513;Q16513-2;Q16513-3;Q16513-4;Q16513-5	http://www.phosphosite.org/proteinAction.do?id=651&showAllSites=true	112	TST*FCGTPEFLAPEVLTETSYTR	3	896.403	41	153.12	2.92168e+07	35167148	1.8238e+08	1.65947e+08	1.6331e+08	1.15911e+08	1.78699e+08	1.73886e+08	2.60667e+08	2.92813e+08	3.3159e+08	3.27416e+08	9.78067e+07	5.0553e+07	1.26684e+08	1.26189e+08		28053248	1.43166e+07		4.11106e+07		3.82741e+08	3.2073e+08	3.2192e+07	1.74163e+08	1.39611e+08	1.76293e+08	2.7674e+08	3.29503e+08	1.15322e+08	2.60845e+08
3868	17229	2.35532	0.0310754	1.08035e+08	0.2002	ATG2B	ATG2B	%1579, %1583 or %1579, %1582	Autophagy-related protein 2 homolog B	Q96BY7	http://www.phosphosite.org/proteinAction.do?id=12094&showAllSites=true	232.6	SYIS*PHSS*PSHTPTR or SYIS*PHS*SPSHTPTR	3	605.248	18	47.93 or 47.95	1.96555e+07		5.70253e+07	7.58331e+07		3.8566e+07	1.11041e+08	1.08689e+08	1.07588e+08	1.40826e+08	8.63967e+07	9.36678e+07	8.83176e+07	8.98464e+07	8.97509e+07	9.17904e+07	7.90534e+07	111538472		1.22141e+06	1.68008e+07		2.26645e+08		1.96555e+07	6.64292e+07	3.8566e+07	1.09865e+08	1.24207e+08	9.00323e+07	4.777e+07	1.08035e+08
4253	18879	2.34723	0.00454957	1.01572e+08	0.236166	AMOTL2;AMOTL2;AMOTL2;AMOTL2	AMOTL2;AMOTL2 iso 2;AMOTL2 iso 3;AMOTL2 iso 4	48;48;48;106 or %45;%45;%45;103 or %50;%50;%50;108	Angiomotin-like protein 2	Q9Y2J4;Q9Y2J4-2;Q9Y2J4-3;Q9Y2J4-4	http://www.phosphosite.org/proteinAction.do?id=17007&showAllSites=true	85.7	GGAGTGGT*GSPQASLEILAPEDSQVLQQATR or GGAGT*GGTGSPQASLEILAPEDSQVLQQATR or GGAGTGGTGS*PQASLEILAPEDSQVLQQATR	3	1026.16	4	134.89 or 135.40 or 135.17	4.87764e+07		5.75662e+07	5.58085e+07	1.8117e+07		9.20637e+07	1.28976e+08	1.28866e+08	1.17857e+08	7.82633e+07	6.34048e+07													4.87764e+07	5.66874e+07	1.8117e+07	1.1052e+08	1.23361e+08	7.0834e+07	4.5067e+07	1.01572e+08
12774	58965	2.34532	0.00248728	1.84462e+09	0.452975	KIF23;KIF23;KIF23	KIF23;KIF23 iso2;KIF23 iso3	%867;763;580	Kinesin-like protein KIF23	Q02241;Q02241-2;Q02241-3	http://www.phosphosite.org/proteinAction.do?id=6409&showAllSites=true	110	YMLTHQELAS*DGEIETK	3	682.303	159	83.49	1.10015e+09	684163968	7.96163e+08	4.09869e+08	1.13752e+09	7.86844e+08	2.1529e+09	1.57648e+09	1.91119e+09	1.55076e+09	2.00057e+09	1.87581e+09	1.00979e+08	1.69279e+08	6.85168e+08	8.11984e+08	8.42131e+08	1058613632		4.91994e+06		1.92908e+07	3.82248e+08		8.92157e+08	6.03016e+08	9.62182e+08	1.86469e+09	1.73098e+09	1.93819e+09	8.19118e+08	1.84462e+09
15760	71897	2.34318	0.0358705	9.5687e+07	0.224291	ABL2;ABL2;ABL2;ABL2	Arg;Arg iso10;Arg iso10;Arg iso10	%72;57;72;57	Tyrosine-protein kinase ABL2	P42684;P42684-3;P42684-5;P42684-1	http://www.phosphosite.org/proteinAction.do?id=838&showAllSites=true	128.3	TGGSS*PEALHRPYGCDVEPQALNEAIR	3	1002.13	27	93.37	1.7741e+07		3.73099e+07	5.13752e+07	6.36913e+07			8.63073e+07	8.47767e+07	1.12805e+08	8.81428e+07	1.06403e+08	9.63739e+06	1.40064e+07	3.19953e+07	4.41401e+07	4.27223e+07	28910732				4.99314e+06			1.7741e+07	4.43426e+07	6.36913e+07	8.63073e+07	9.87909e+07	9.72729e+07	4.25293e+07	9.5687e+07
15421	70479	2.34124	0.000792336	2.07375e+08	0.484758	RIPK4;RIPK4	ANKRD3;ANKRD3 iso2	%438;390	Receptor-interacting serine/threonine-protein kinase 4	P57078;P57078-2	http://www.phosphosite.org/proteinAction.do?id=573&showAllSites=true	91.6	GSLSLS*FEREPSTSDLGTTDVQK	3	845.393	15	104.54	1.17271e+08	57398684	1.40792e+08	1.03072e+08	6.29492e+07	7.19979e+07	1.84725e+08	2.11091e+08	2.44469e+08	2.26211e+08	1.89693e+08	1.88061e+08	5.54082e+07	7.04001e+07	6.12379e+07	8.42049e+07	1.1616e+08	92587168	2.14151e+07	3.1302e+07	1.13573e+07	6.86141e+06	3.58351e+07		8.7335e+07	1.21932e+08	6.74735e+07	1.97908e+08	2.3534e+08	1.88877e+08	9.22468e+07	2.07375e+08
16240	74055	2.33763	0.0338624	8.56706e+07	0.359532	ESYT2;ESYT2;ESYT2;ESYT2	ESYT2;ESYT2 iso2;ESYT2 iso2;ESYT2 iso6	%743;715;150;764	Extended synaptotagmin-2	A0FGR8;A0FGR8-2;A0FGR8-5;A0FGR8-6	http://www.phosphosite.org/proteinAction.do?id=2928&showAllSites=true	102.3	SSSSLLAS*PGHISVK	3	517.259	59	86.31	3.13132e+07	18619056	3.88956e+07	5.40978e+07	4.59731e+07	4.01084e+07	7.10988e+07	5.6456e+07	8.05378e+07	8.89667e+07	1.21204e+08	9.57607e+07	6.38668e+07	4.28377e+07	2.91148e+08	2.16072e+08		86769832	5.80897e+06						2.49661e+07	4.64967e+07	4.30408e+07	6.37774e+07	8.47523e+07	1.08482e+08	3.81679e+07	8.56706e+07
5496	24193	2.33591	0.0250306	1.2658e+08	0.306835	OFD1;OFD1	OFD1;OFD1 iso 3	%735;695	Oral-facial-digital syndrome 1 protein	O75665;O75665-3	http://www.phosphosite.org/proteinAction.do?id=12569&showAllSites=true	116.6	RLS*STPLPK	2	539.786	23	57.9	3.12638e+07		5.44119e+07			8.36297e+07	7.78707e+07		1.11129e+08	1.15095e+08	2.00072e+08	1.28733e+08													3.12638e+07	5.44119e+07	8.36297e+07	7.78707e+07	1.13112e+08	1.64402e+08	5.64351e+07	1.2658e+08
13660	63064	2.33134	0.0458345	1.69047e+09	0.242111	PTPN14	PTPN14	%486	Tyrosine-protein phosphatase non-receptor type 14	Q15678	http://www.phosphosite.org/proteinAction.do?id=10132&showAllSites=true	135.2	NLNIINTHAYNQPEDLVYS*QPEMR	3	980.451	94	116.29	6.28019e+08	747022208	8.02401e+08	7.36459e+08	9.46972e+08	6.70127e+08	1.51304e+09	1.33656e+09	1.50472e+09	1.47132e+09	2.21749e+09	2.09968e+09	8.54508e+08	1.02916e+09	1.12192e+09	1.05722e+09	7.55323e+08	693033664	1.17206e+07	1.52233e+07		3.98604e+07	4.0963e+07		6.87521e+08	7.6943e+08	8.08549e+08	1.4248e+09	1.48802e+09	2.15859e+09	7.55167e+08	1.69047e+09
14305	65928	2.32975	0.00594867	1.50285e+08	0.189839	STK11IP	STK11IP	599	Serine/threonine-protein kinase 11-interacting protein	Q8N1F8	http://www.phosphosite.org/proteinAction.do?id=21533&showAllSites=true	120.2	LELQSLEAAEIEPEAQAQRS*PRPTGSDLLPGAPILSLR	4	1034.04	46	147.17	2.02489e+07		8.529e+07	7.87054e+07	8.44801e+07		1.24893e+08	9.53306e+07	1.43945e+08	1.70898e+08	1.98383e+08	1.6826e+08	6.38709e+08	6.07054e+08	6.82351e+08	7.38496e+08	3.27687e+08	292506272	9.36064e+06	4.88294e+06		1.28075e+07	7.82812e+06		2.02489e+07	8.19977e+07	8.44801e+07	1.10112e+08	1.57422e+08	1.83322e+08	6.71811e+07	1.50285e+08
12763	58873	2.32866	0.00728707	1.07317e+07	0.36486	KIF21A;KIF21A;KIF21A;KIF21A;KIF21A;KIF21A	KIF21A iso5;KIF21A;KIF21A iso2;KIF21A iso2;KIF21A iso2;KIF21A iso2	842;%855;842;855;855;819	Kinesin-like protein KIF21A	Q7Z4S6-5;Q7Z4S6;Q7Z4S6-2;Q7Z4S6-3;Q7Z4S6-4;Q7Z4S6-6	http://www.phosphosite.org/proteinAction.do?id=28831228&showAllSites=true	182.7	KLSSS*DAPAQDTGSSAAAVETDASR	2	1251.55	8	62.76		6869932	8.97871e+06	5.29592e+06	1.40614e+06	1.44725e+06		1.20963e+07	1.26128e+07	1.26756e+07		5.54216e+06													6869932	7.13732e+06	1.4267e+06	1.20963e+07	1.26442e+07	5.54216e+06	4.79959e+06	1.07317e+07
11149	52137	2.31655	0.036443	5.32384e+07	0.332528	ZDHHC5;ZDHHC5	ZDHHC5;ZDHHC5 iso2	%593;540	Palmitoyltransferase ZDHHC5	Q9C0B5;Q9C0B5-2	http://www.phosphosite.org/proteinAction.do?id=5460&showAllSites=true	77.5	TSSSSDDSKRS*PLGK	2	816.367	40	23.34	1.81078e+07	24975534	3.75563e+07	3.00489e+07		8.9839e+06	5.05909e+07	5.25292e+07	6.89031e+07	4.26689e+07	4.17403e+07	6.29977e+07		1.63997e+07	6.42298e+06		4.58737e+07	57035424				1.7858e+06	2.45446e+06	2.3416e+06	2.15417e+07	3.38026e+07	8.9839e+06	5.156e+07	5.5786e+07	5.2369e+07	2.39345e+07	5.32384e+07
9164	42858	2.31649	0.0229315	4.41148e+07	0.4591	TSC22D2;TSC22D2	TSC22D2;TSC22D2 iso 2	552;552	TSC22 domain family protein 2	O75157;O75157-2	http://www.phosphosite.org/proteinAction.do?id=13758&showAllSites=true	79.2	SSS*IIQHVGLPLAPGTHSAPTSLPQSDLSQFQTQTQPLVGQVDDTR	4	1230.61	6	134.7	3.08784e+06	4095287	3.9738e+07	3.57329e+07	2.40726e+07	1.22735e+07	2.79325e+07	4.03362e+07	5.28702e+07	7.20006e+07	3.84998e+07	3.30496e+07													3.59156e+06	3.77354e+07	1.81731e+07	3.41343e+07	6.24354e+07	3.57747e+07	1.98333e+07	4.41148e+07
17779	80808	2.31538	0.00938079	1.19191e+08	0.357816	DCP2;DCP2	DCP2;DCP2 iso 2	%284;%284	m7GpppN-mRNA hydrolase	Q8IU60;Q8IU60-2	http://www.phosphosite.org/proteinAction.do?id=16750&showAllSites=true	48.4	HSQQLFPDGS*PGDQWVK	3	669.298	39	106.09	3.36763e+07	29470992	6.82695e+07	6.83015e+07	7.64054e+07	4.55492e+07	1.19465e+08	7.24039e+07	1.24568e+08	1.2232e+08	1.41844e+08	1.34544e+08													3.15736e+07	6.82855e+07	6.09773e+07	9.59346e+07	1.23444e+08	1.38194e+08	5.36121e+07	1.19191e+08
29550	140845	2.30715	0.00184438	2.01696e+09	0.213466	REPS1;REPS1;REPS1;REPS1	REPS1;REPS1 iso2;REPS1 iso3;REPS1 iso4	%482;455;482;455	RalBP1-associated Eps domain-containing protein 1	Q96D71;Q96D71-2;Q96D71-3;Q96D71-4	http://www.phosphosite.org/proteinAction.do?id=5353&showAllSites=true	86.6	RTGSDHTNPTS*PLLVKPSDLLEENK	4	707.851	118	102.36	7.24209e+08	686806656	1.0469e+09	1.00209e+09	1.15255e+09	8.50239e+08	1.86856e+09	1.94397e+09	2.07243e+09	2.07256e+09	2.12925e+09	2.01498e+09	8.51631e+09	7.12167e+09	6.3554e+09	5.97216e+09	4.75796e+09	5051123200	1.09442e+07			4.83012e+06	4.89082e+08		7.05508e+08	1.02449e+09	1.00139e+09	1.90626e+09	2.07249e+09	2.07211e+09	9.10464e+08	2.01696e+09
14872	68191	2.30117	0.0197491	2.59908e+08	0.271568	MAP3K21;MAP3K21	MLK4;MAP3K21 iso 3	%614;60	Mitogen-activated protein kinase kinase kinase 21	Q5TCX8;Q5TCX8-3	http://www.phosphosite.org/proteinAction.do?id=2000&showAllSites=true	113.9	IRPLS*DGNSPWSTILIK	3	659.678	67	137.55	5.47855e+07	52218792	1.54924e+08	1.37094e+08	1.68801e+08	1.37948e+08	2.16734e+08	1.46905e+08	2.84106e+08	2.40414e+08	3.36498e+08	3.34792e+08													5.35021e+07	1.46009e+08	1.53374e+08	1.8182e+08	2.6226e+08	3.35645e+08	1.17628e+08	2.59908e+08
19652	92104	2.29955	0.0469219	2.7131e+09	0.192325	SRRM2;SRRM2	SRm300;SRm300 iso2	%1925, %1927;1925, 1927	Serine/arginine repetitive matrix protein 2	Q9UQ35;Q9UQ35-2	http://www.phosphosite.org/proteinAction.do?id=3140&showAllSites=true	299.4	S*RT*PPVTR	3	358.49	90	32.1	1.00653e+09	765541376	2.07526e+09	1.78541e+09	9.08996e+08	8.30784e+08	2.92595e+09	2.55531e+09	3.57287e+09	3.84671e+09	1.58363e+09	1.79415e+09		1.27602e+09	5.53178e+08	5.97163e+08	6.58025e+08	731801152	1.59499e+09	1.96246e+09	1.9702e+09	3.54421e+09	3.56225e+09	6.95311e+09	8.86038e+08	1.93033e+09	8.6989e+08	2.74063e+09	3.70979e+09	1.68889e+09	1.22875e+09	2.7131e+09
19755	92599	2.29879	0.00105665	1.27156e+08	0.397801	SRRM2;SRRM2	SRm300;SRm300 iso2	%903, %908;903, 908	Serine/arginine repetitive matrix protein 2	Q9UQ35;Q9UQ35-2	http://www.phosphosite.org/proteinAction.do?id=3140&showAllSites=true	299.4	SST*PPRQS*PSR	3	453.853	55	21.9	8.38036e+07	93800648	9.11111e+07	7.35107e+07	1.22846e+06	2.19005e+06	1.80742e+08	1.39534e+08	1.6341e+08	1.31321e+08	7.24869e+07	7.54407e+07	6.17417e+07	6.40399e+07		2.83118e+06	5.94886e+07	59853768	2.53223e+08	1.81788e+08	4.88345e+08	7.84832e+08	2.46136e+08	4.83865e+08	8.88021e+07	8.23109e+07	1.70926e+06	1.60138e+08	1.47365e+08	7.39638e+07	5.76074e+07	1.27156e+08
3799	16873	2.29628	0.0318009	7.31308e+08	0.139088	PPP1R13L	PPP1R13L	%280	RelA-associated inhibitor	Q8WUF5	http://www.phosphosite.org/proteinAction.do?id=15365&showAllSites=true	89	LDVFARPAS*PSLQLLPWR	3	716.045	71	152.36	7.60835e+07		4.12021e+08	3.76081e+08	4.28683e+08	3.65523e+08	5.94008e+08	5.04068e+08	6.40625e+08	7.26409e+08	1.05592e+09	8.66819e+08	9.26163e+07	1.31208e+08	4.26324e+08	2.7269e+08	1.53267e+07						1.09952e+07	1.00588e+07	7.60835e+07	3.94051e+08	3.97103e+08	5.49038e+08	6.83517e+08	9.61369e+08	3.31678e+08	7.31308e+08
26888	129806	2.29209	0.000831689	2.47824e+08	0.318429	FBXW9;FBXW9;FBXW9	FBXW9;FBXW9 iso2;FBXW9 iso3	%55, %59;55, 59;55, 59	F-box/WD repeat-containing protein 9	Q5XUX1;Q5XUX1-2;Q5XUX1-3	http://www.phosphosite.org/proteinAction.do?id=10797&showAllSites=true	54.1	SGLAFSRPSQLST*PAAS*PSASEPR	3	854.386	25	94.07	1.49263e+08	177863152	8.02805e+07	1.22916e+08	8.90067e+07	5.6291e+07	2.81113e+08	3.05169e+08	2.35132e+08	2.26533e+08		1.9117e+08	3.09579e+07	2.24135e+07	5.68413e+07	6.69306e+07	4.61807e+07	67081572	1.08164e+07	1.51706e+07	8.58138e+06	6.08228e+06	1.21761e+08		1.63563e+08	1.01598e+08	7.26488e+07	2.93141e+08	2.30833e+08	1.9117e+08	1.12603e+08	2.47824e+08
15356	70181	2.29196	0.0193714	6.56394e+07	0.45377	PRKDC;PRKDC	DNAPK;DNAPK iso2	%3205;3205	DNA-dependent protein kinase catalytic subunit	P78527;P78527-2	http://www.phosphosite.org/proteinAction.do?id=2072&showAllSites=true	468.8	LTPLPEDNS*MNVDQDGDPSDRMEVQEQEEDISSLIR	4	1046.21	21	135.83	2.8037e+07		3.33989e+07	1.71724e+07		4.06969e+07	5.84412e+07	4.86826e+07	6.03938e+07	6.04343e+07	9.10509e+07	7.48336e+07													2.8037e+07	2.52857e+07	4.06969e+07	5.35619e+07	6.04141e+07	8.29422e+07	2.98263e+07	6.56394e+07
26375	127853	2.28633	0.00422809	2.80801e+08	0.273929	CCDC82;CCDC82	CCDC82;CCDC82 iso2	%131;131	Coiled-coil domain-containing protein 82	Q8N4S0;Q8N4S0-2	http://www.phosphosite.org/proteinAction.do?id=9720&showAllSites=true	64	HLS*QEDNDLNK	2	696.793	45	37.18	9.01188e+07	87372240	1.47577e+08		1.67889e+08	1.46586e+08	1.86418e+08	2.75985e+08	2.73741e+08	2.96346e+08	3.54036e+08	2.98278e+08													8.87455e+07	1.47577e+08	1.57238e+08	2.31201e+08	2.85043e+08	3.26157e+08	1.27909e+08	2.80801e+08
12195	56484	2.27612	0.048666	2.07869e+08	0.409398	MAP2K2	MEK2	%23	Dual specificity mitogen-activated protein kinase kinase 2	P36507	http://www.phosphosite.org/proteinAction.do?id=719&showAllSites=true	44.4	RKPVLPALTINPTIAEGPS*PTSEGASEANLVDLQK	3	1231.97	142	126.62	5.75217e+07	49547476	1.31041e+08	1.47104e+08	1.19573e+08	6.58853e+07		1.62591e+08	1.77005e+08	2.24501e+08	2.47752e+08	2.27494e+08	4.88827e+08	5.10947e+08	4.60333e+08	4.35134e+08	4.01681e+08	303718976	1.8873e+09	2.12486e+09	1.43115e+09	1.70984e+09	1.33225e+09	2.59172e+09	5.35346e+07	1.39072e+08	9.27293e+07	1.62591e+08	2.00753e+08	2.37623e+08	9.51121e+07	2.07869e+08
2925	12951	2.27609	0.0205549	5.39209e+07	0.441489	ECT2;ECT2;ECT2;ECT2	ECT2;ECT2 iso2;ECT2 iso3;ECT2 iso 4	%422;390;422;%391	Protein ECT2	Q9H8V3;Q9H8V3-2;Q9H8V3-3;Q9H8V3-4	http://www.phosphosite.org/proteinAction.do?id=5977&showAllSites=true	103.4	KRPSAEHSLSIGSLLDISNT*PESSINYGDTPK	4	874.177	4	121.27	6.88272e+06	13130432	3.06045e+07	5.08583e+07		2.18855e+07	2.44102e+07	4.45681e+07	7.22162e+07	6.1962e+07	6.62169e+07	5.41521e+07													1.00066e+07	4.07314e+07	2.18855e+07	3.44891e+07	6.70891e+07	6.01845e+07	2.46723e+07	5.39209e+07
12513	57870	2.27412	0.0264093	5.8555e+07	0.386706	PRDM11;PRDM11	PRDM11;PRDM11 iso 2	%63;29	PR domain-containing protein 11	Q9NQV5;Q9NQV5-2	http://www.phosphosite.org/proteinAction.do?id=2676808&showAllSites=true	57.8	TEVCS*PLRDQEYGQPCSR	3	754.649	21	67.32	1.97688e+07	20059636	3.78567e+07	3.84094e+07	1.62751e+07	2.85255e+07	4.77547e+07	5.43378e+07	6.60165e+07	5.61345e+07	6.10735e+07	6.60127e+07													1.99142e+07	3.8133e+07	2.24003e+07	5.10463e+07	6.10755e+07	6.35431e+07	2.68159e+07	5.8555e+07
12133	56097	2.27283	0.0329301	2.8485e+08	0.131084	CCDC50	CCDC50 iso2	%310	Coiled-coil domain-containing protein 50	Q8IVM0-2	http://www.phosphosite.org/proteinAction.do?id=6823&showAllSites=true	56.3	HRPRT*PPFSESEEQLHLHDAGMKPR	6	506.245	22	64.04	1.47448e+08			1.17352e+08	1.26773e+08		2.96631e+08	2.46306e+08	2.46575e+08	2.82157e+08	3.52581e+08														1.47448e+08	1.17352e+08	1.26773e+08	2.71469e+08	2.64366e+08	3.52581e+08	1.30524e+08	2.8485e+08
2644	11892	2.27169	0.00697513	5.40101e+08	0.312015	ARHGAP1	ARHGAP1	%51	Rho GTPase-activating protein 1	Q07960	http://www.phosphosite.org/proteinAction.do?id=18744&showAllSites=true	50.4	SSS*PELVTHLK	3	426.543	107	72.7	2.14955e+08	164771776	2.89826e+08	2.29869e+08	3.44001e+08	2.42234e+08	6.18525e+08	3.94929e+08	6.56565e+08	4.97596e+08	5.21627e+08	5.51366e+08	4.78175e+08	5.84896e+08	4.23293e+08	6.13716e+08	4.28327e+08	413231808							1.89864e+08	2.59847e+08	2.93118e+08	5.06727e+08	5.7708e+08	5.36496e+08	2.4761e+08	5.40101e+08
18548	85264	2.26798	0.0165777	3.54733e+08	0.0848102	BZW1;BZW1;BZW1;BZW1	BZW1;BZW1 iso2;BZW1 iso3;BZW1 iso4	%411;345;443;415	Basic leucine zipper and W2 domain-containing protein 1	Q7L1Q6;Q7L1Q6-2;Q7L1Q6-3;Q7L1Q6-4	http://www.phosphosite.org/proteinAction.do?id=17351&showAllSites=true	48	NAEEES*ESEAEEGD	2	802.76	48	33.75	1.85005e+08	176855920	2.15499e+08	1.96869e+08	9.7232e+07	1.05901e+08	3.8053e+08	3.75033e+08	4.62033e+08	4.15212e+08	2.62656e+08	2.32936e+08	1.61407e+08	1.36044e+08		8.03595e+07	1.00881e+08	109364904	4.49604e+08	5.78225e+08	5.09746e+08	5.70804e+08	4.52829e+08		1.80931e+08	2.06184e+08	1.01567e+08	3.77782e+08	4.38623e+08	2.47796e+08	1.62894e+08	3.54733e+08
29547	140836	2.26404	0.0242885	3.45117e+08	0.240767	REPS1;REPS1;REPS1;REPS1	REPS1;REPS1 iso2;REPS1 iso3;REPS1 iso4	%392;392;392;392	RalBP1-associated Eps domain-containing protein 1	Q96D71;Q96D71-2;Q96D71-3;Q96D71-4	http://www.phosphosite.org/proteinAction.do?id=5353&showAllSites=true	86.6	LIDLEDSADVGDQPGEVGYSGS*PAEAPPSK	3	1027.46	20	109.66	9.86975e+07	80235600	1.76653e+08	1.61066e+08	2.5456e+08	1.8131e+08	2.39791e+08	3.38191e+08	4.18757e+08	3.7845e+08	3.58704e+08	3.3681e+08													8.94665e+07	1.6886e+08	2.17935e+08	2.88991e+08	3.98603e+08	3.47757e+08	1.58754e+08	3.45117e+08
12368	57237	2.26293	0.00108303	1.36947e+08	0.420632	CPNE1	CPNE1	%55	Copine-1	Q99829	http://www.phosphosite.org/proteinAction.do?id=24753&showAllSites=true	59	NCSS*PEFSK	2	568.21	36	41.29	4.68767e+07		7.26525e+07	9.08834e+07	3.67859e+07	6.79324e+07	1.32254e+08	1.1492e+08	1.80074e+08	1.45326e+08	1.22361e+08	1.26744e+08													4.68767e+07	8.1768e+07	5.23591e+07	1.23587e+08	1.627e+08	1.24552e+08	6.30262e+07	1.36947e+08
14936	68411	2.25702	0.012546	1.26027e+09	0.315038	MAP4K4;MAP4K4;MAP4K4;MAP4K4;MAP4K4;MAP4K4	HGK;HGK iso2;HGK iso2;HGK iso2;HGK iso5;HGK iso2	%631;600;708;546;%623;600	Mitogen-activated protein kinase kinase kinase kinase 4	O95819;O95819-2;O95819-3;O95819-4;O95819-5;O95819-6	http://www.phosphosite.org/proteinAction.do?id=2496&showAllSites=true	142	TTSRS*PVLSR	3	395.199	147	35.19	3.92624e+08	294686368	8.34182e+08	9.32676e+08	5.79064e+08	4.55929e+08	1.36275e+09	8.66217e+08	1.36603e+09	1.45352e+09	1.12811e+09	1.38499e+09	8.45134e+08	9.53017e+08	9.80671e+08	1.23194e+09	5.90188e+08	645116928	2.11204e+09	2.82495e+09	3.8229e+09	4.51931e+09	4.18849e+09		3.43655e+08	8.83429e+08	5.17497e+08	1.11449e+09	1.40977e+09	1.25655e+09	5.81527e+08	1.26027e+09
22967	109391	2.24855	0.0144272	6.05679e+08	0.213921	SVIL;SVIL;SVIL;SVIL	supervillin iso3;supervillin;supervillin iso2;supervillin iso2	680;%707;313;707	Supervillin	O95425-3;O95425;O95425-2;O95425-4	http://www.phosphosite.org/proteinAction.do?id=57781500&showAllSites=true	244.5	S*FDEQNVPK	2	572.24	33	61.31	1.76064e+08	238821216	3.65868e+08	3.72059e+08	2.32736e+08	2.97639e+08	5.27104e+08	6.45284e+08	6.45901e+08	5.88284e+08	6.3755e+08	5.89949e+08	1.8541e+08	2.05024e+08		7.4483e+07	2.05855e+08	176226848	1.13315e+07	5.95972e+06	1.16363e+07		1.59418e+08		2.07442e+08	3.68964e+08	2.65188e+08	5.86194e+08	6.17093e+08	6.13749e+08	2.80531e+08	6.05679e+08
3706	16456	2.24781	0.0102738	1.82208e+08	0.225741	FOXC2	FOXC2	%240	Forkhead box protein C2	Q99958	http://www.phosphosite.org/proteinAction.do?id=1911502&showAllSites=true	53.7	VETLSPESALQGS*PR	2	825.89	16	92.86	5.24445e+07	63266268	1.29034e+08	1.00033e+08	9.37826e+07	6.79641e+07	1.48685e+08	1.81021e+08	1.89674e+08	1.95051e+08	1.95585e+08	1.83231e+08													5.78554e+07	1.14533e+08	8.08734e+07	1.64853e+08	1.92363e+08	1.89408e+08	8.44207e+07	1.82208e+08
25885	125988	2.24205	0.0135556	1.24814e+09	0.208601	AFAP1L1;AFAP1L1;AFAP1L1	AFAP1L1;AFAP1L1 iso2;AFAP1L1 iso2	%329;329;329	Actin filament-associated protein 1-like 1	Q8TED9;Q8TED9-2;Q8TED9-3	http://www.phosphosite.org/proteinAction.do?id=10769&showAllSites=true	86.4	EVSKPVGGAEGVEVPRS*PVLLCK	3	829.761	88	92.28	3.32446e+08	447488864	7.02481e+08	6.94419e+08	6.61423e+08	6.40398e+08	1.07824e+09	1.15728e+09	1.17111e+09	1.25096e+09	1.45269e+09	1.3786e+09	6.6391e+07		8.01905e+07	8.25973e+07	1.79794e+07		4.18017e+06	5.54198e+06			1.18042e+07		3.89967e+08	6.9845e+08	6.5091e+08	1.11776e+09	1.21103e+09	1.41564e+09	5.79776e+08	1.24814e+09
13	19	2.23668	0.0402685	7.17326e+08	0.286564	CALD1;CALD1	Caldesmon iso4;Caldesmon iso6	%202;196	Caldesmon	Q05682-4;Q05682-5	http://www.phosphosite.org/proteinAction.do?id=17263&showAllSites=true	62.6	RGS*IGENQIKDEK	3	518.582	160	37.07	2.66636e+08	176784848	3.16217e+08	3.20186e+08	5.47329e+08	3.7688e+08	6.00554e+08	6.94108e+08	8.58885e+08	7.66747e+08	7.09662e+08	6.74e+08	1.22825e+10	1.60895e+10	1.3103e+10	1.2736e+10	9.05079e+09	9707995136	1.76498e+06	2.7035e+06	2.95421e+07	1.72948e+07		6.53533e+07	2.2171e+08	3.18201e+08	4.62104e+08	6.47331e+08	8.12816e+08	6.91831e+08	3.34005e+08	7.17326e+08
17320	78665	2.23652	0.0361218	4.11877e+08	0.218818	SLC4A4;SLC4A4;SLC4A4;SLC4A4;SLC4A4	SLC4A4;SLC4A4 iso 4;SLC4A4 iso 5;SLC4A4 iso 2;SLC4A4 iso 3	%257;%257;%257;213;213	Electrogenic sodium bicarbonate cotransporter 1	Q9Y6R1;Q9Y6R1-4;Q9Y6R1-5;Q9Y6R1-2;Q9Y6R1-3	http://www.phosphosite.org/proteinAction.do?id=16742&showAllSites=true	121.4	NLTSSS*LNDISDKPEK	3	609.951	68	68.09	1.64172e+08	134485632	2.12079e+08	2.07771e+08	2.4957e+08	1.82688e+08	4.49168e+08	4.1995e+08	3.42607e+08	3.55012e+08	4.0518e+08	4.99345e+08													1.49329e+08	2.09925e+08	2.16129e+08	4.34559e+08	3.48809e+08	4.52263e+08	1.91794e+08	4.11877e+08
5377	23638	2.23603	0.0100778	2.56257e+07	0.409968	NBN	NBS1	%397	Nibrin	O60934	http://www.phosphosite.org/proteinAction.do?id=1802&showAllSites=true	84.9	MLS*QDAPTVK	2	585.267	18	75.79	7.82963e+06		1.44303e+07	1.21222e+07	8.98117e+06	1.6314e+07	2.2622e+07	1.69314e+07	2.65355e+07	2.842e+07	3.03719e+07	2.88736e+07													7.82963e+06	1.32762e+07	1.26476e+07	1.97767e+07	2.74778e+07	2.96227e+07	1.19355e+07	2.56257e+07
2023	9006	2.22879	0.0323545	3.28943e+07	0.186582	SMARCAD1;SMARCAD1	SMARCAD1;SMARCAD1 iso2	%34;34 or %33;33	SWI/SNF-related matrix-associated actin-dependent regulator of chromatin subfamily A containing DEAD/H box 1	Q9H4L7;Q9H4L7-2	http://www.phosphosite.org/proteinAction.do?id=5973&showAllSites=true	117.3	IEEAPEATPQPSQPGPSS*PISLSAEEENAEGEVSR or IEEAPEATPQPSQPGPS*SPISLSAEEENAEGEVSR	3	1233.89	13	105.3 or 105.28	2.32061e+07		1.09596e+07	1.42909e+07		1.30261e+07	4.02279e+07	3.41985e+07	2.88597e+07	3.72119e+07		2.39733e+07	4.93384e+07	5.18147e+07	8.45428e+07	8.09744e+07	5.03306e+07	58423120	3.76337e+07			1.87062e+07	1.55011e+07	2.73287e+07	2.32061e+07	1.26253e+07	1.30261e+07	3.72132e+07	3.30358e+07	2.39733e+07	1.53707e+07	3.28943e+07
16409	74733	2.22489	0.0130834	1.40544e+08	0.430455	IL1RAP	IL1RAP	%557	Interleukin-1 receptor accessory protein	Q9NPH3	http://www.phosphosite.org/proteinAction.do?id=14689&showAllSites=true	65.4	RSSS*DEQGLSYSSLK	3	575.256	63	68.1	6.72773e+07	35878836		7.29245e+07	9.53826e+07	5.74755e+07	1.7073e+08	9.75914e+07	1.63479e+08	1.03646e+08	1.67273e+08														5.1578e+07	7.29245e+07	7.6429e+07	1.34161e+08	1.33562e+08	1.67273e+08	6.57877e+07	1.40544e+08
10474	48886	2.22069	0.0181345	2.64359e+08	0.264691	NAPRT;NAPRT;NAPRT	NAPRT1;NAPRT1 iso 2;NAPRT1 iso 3	%537;566;524	Nicotinate phosphoribosyltransferase	Q6XQN6;Q6XQN6-2;Q6XQN6-3	http://www.phosphosite.org/proteinAction.do?id=23592&showAllSites=true	57.5	LQALVNSLCAGQS*P	2	769.358	10	115.84	6.77976e+07	49094120	1.53648e+08	1.45281e+08	2.04073e+08		1.78911e+08	2.61304e+08	2.84725e+08	2.30217e+08	3.15112e+08	3.15883e+08													5.84459e+07	1.49465e+08	2.04073e+08	2.20107e+08	2.57471e+08	3.15497e+08	1.23979e+08	2.64359e+08
645	3108	2.21955	0.0271117	1.0504e+09	0.389927	ATG16L1;ATG16L1;ATG16L1;ATG16L1;ATG16L1	ATG16L1;ATG16L1 iso2;ATG16L1 iso3;ATG16L1 iso2;ATG16L1 iso2	251;251;251;107;107 or %255;255;255;111;111	Autophagy-related protein 16-1	Q676U5;Q676U5-2;Q676U5-3;Q676U5-4;Q676U5-5	http://www.phosphosite.org/proteinAction.do?id=12126&showAllSites=true	68.2	ELAEAAKEPLPVEQDDDIEVIVDETSDHT*EETSPVR or ELAEAAKEPLPVEQDDDIEVIVDETSDHTEETS*PVR	4	1022.22	6	126.78 or 126.79		420116288	6.8409e+08	5.37945e+08	5.24448e+08	2.97751e+08	9.98217e+08	1.00654e+09	9.15059e+08	1.1027e+09	1.12196e+09	1.15794e+09	1.58396e+09	1.35942e+09	1.3905e+09	1.02222e+09	1.10774e+09	977154432	5.05491e+09	4.84351e+09	4.45932e+09	4.2985e+09	3.27182e+09		420116288	6.11017e+08	4.11099e+08	1.00238e+09	1.00888e+09	1.13995e+09	4.9287e+08	1.0504e+09
1398	6455	2.21751	0.00448078	7.71062e+08	0.104053	MPZL1;MPZL1;MPZL1	PZR;PZR iso2;PZR iso2	%210;209;86	Myelin protein zero-like protein 1	O95297;O95297-2;O95297-4	http://www.phosphosite.org/proteinAction.do?id=3267&showAllSites=true	29.1	DYTGCSTSESLS*PVK	2	855.85	43	70.25	3.19756e+08	324970976	4.25377e+08	3.67071e+08	3.78576e+08	3.57028e+08	8.11706e+08	7.54422e+08	7.77438e+08	7.49285e+08	7.15197e+08	8.18324e+08	2.24913e+08	2.81728e+08	2.3976e+08	2.77875e+08	2.11162e+08	218133552	5.80742e+08	6.88283e+08	7.20017e+08	7.68242e+08	3.77346e+08		3.22364e+08	3.96224e+08	3.67802e+08	7.83064e+08	7.63361e+08	7.66761e+08	3.6213e+08	7.71062e+08
10611	49833	2.2127	0.0431639	2.32103e+09	0.339874	PATL1;PATL1;PATL1	PATL1;PATL1 iso2;PATL1 iso4	%194;51;194	Protein PAT1 homolog 1	Q86TB9;Q86TB9-2;Q86TB9-4	http://www.phosphosite.org/proteinAction.do?id=6218&showAllSites=true	86.8	AVPIGT*PPK	2	480.252	230	65.83	1.42052e+09	1506399744	2.05571e+09	1.25908e+09	1.88269e+08	1.24685e+08	2.83653e+09	2.41249e+09	2.97703e+09	2.67555e+09		7.03568e+08		1.6396e+09	1.60959e+09	7.87318e+08	1.5773e+09	1687430912	1.29901e+09	9.14949e+08	3.62318e+08		9.76661e+08		1.46346e+09	1.6574e+09	1.56477e+08	2.62451e+09	2.82629e+09	7.03568e+08	1.09244e+09	2.32103e+09
13048	60269	2.21103	0.0356048	1.31887e+08	0.140455	WDFY3;WDFY3	WDFY3;WDFY3 iso2	%3501;3484	WD repeat and FYVE domain-containing protein 3	Q8IZQ1;Q8IZQ1-2	http://www.phosphosite.org/proteinAction.do?id=15873&showAllSites=true	395	ISS*PVRVCQNCYYNLQHER	3	835.038	4	76.9	6.19445e+07	70575112		4.96725e+07		6.62985e+07	1.56659e+08	1.59174e+08	1.27043e+08	1.04087e+08	1.12473e+08														6.62598e+07	4.96725e+07	6.62985e+07	1.57916e+08	1.15565e+08	1.12473e+08	6.21227e+07	1.31887e+08
3601	15922	2.21089	0.0188579	3.48604e+09	0.446932	CCDC6	CCDC6	%244	Coiled-coil domain-containing protein 6	Q16204	http://www.phosphosite.org/proteinAction.do?id=4447&showAllSites=true	53.3	LDQPVSAPPS*PR	2	672.321	126	62.08	1.86771e+09	3593653248	7.75601e+08	6.02896e+08	1.17761e+09	1.83528e+09	3.91788e+09	4.15756e+09	2.83287e+09		2.30054e+09	4.22134e+09	2.14903e+09		7.33671e+09	9.14204e+09	8.49862e+09			1.17657e+09	1.21317e+09			3.14693e+08	2.73068e+09	6.89249e+08	1.50644e+09	4.03772e+09	2.83287e+09	3.26094e+09	1.64212e+09	3.48604e+09
2202	9743	2.20922	0.0167519	2.85219e+08	0.142364	TANC1	TANC1	%214	Protein TANC1	Q9C0D5	http://www.phosphosite.org/proteinAction.do?id=15655&showAllSites=true	202.1	SPCETISS*PSSTLESK	2	895.382	46	74.21	1.04221e+08	106127136	1.60521e+08	1.88716e+08	1.35422e+08	1.11732e+08	3.07107e+08	2.83639e+08	2.72832e+08	3.33911e+08	2.64322e+08	2.49505e+08	2.79507e+08	3.18379e+08	2.35807e+08	2.64943e+08	2.08997e+08	249590176	5.97775e+08	6.15007e+08	6.57633e+08	5.63485e+08	3.63955e+08		1.05174e+08	1.74618e+08	1.23577e+08	2.95373e+08	3.03372e+08	2.56913e+08	1.34456e+08	2.85219e+08
3366	14855	2.20736	0.0141948	5.45058e+07	0.483503	VAV2;VAV2;VAV2	VAV2 iso3;VAV2;VAV2 iso2	566;%576;566	Guanine nucleotide exchange factor VAV2	P52735-3;P52735;P52735-2	http://www.phosphosite.org/proteinAction.do?id=2664816&showAllSites=true	97	FTS*PADLDASGAGPGPK	2	834.369	14	79.64	3.15406e+07	15468664	2.477e+07	2.31467e+07		3.36562e+07	5.51657e+07	5.57692e+07	6.58435e+07	4.09127e+07	5.06037e+07	5.87402e+07													2.35046e+07	2.39584e+07	3.36562e+07	5.54674e+07	5.33781e+07	5.4672e+07	2.57164e+07	5.45058e+07
10282	48120	2.2016	0.0319342	3.52201e+08	0.269538	KDM2A;KDM2A;KDM2A;KDM2A;KDM2A	FBXL11;FBXL11 iso2;FBXL11 iso5;FBXL11 iso5;FBXL11 iso5	%721, %731;415, 425;179, 189;282, 292;721, 731 or %713, %720;407, 414;171, 178;274, 281;713, 720 or %720, %731;414, 425;178, 189;281, 292;720, 731	Lysine-specific demethylase 2A	Q9Y2K7;Q9Y2K7-2;Q9Y2K7-4;Q9Y2K7-5;Q9Y2K7-3	http://www.phosphosite.org/proteinAction.do?id=16209&showAllSites=true	132.7	SCDEPLTPPPHSPTS*MLQLIHDPVS*PR or SCDEPLT*PPPHSPT*SMLQLIHDPVSPR or SCDEPLTPPPHSPT*SMLQLIHDPVS*PR	3	1056.8	18	136.54 or 135.37 or 136.68	3.66896e+07	53968232	2.96812e+08	2.57489e+08		1.88074e+08	2.70284e+08		3.9749e+08	3.94543e+08	3.60097e+08	3.38588e+08													4.53289e+07	2.7715e+08	1.88074e+08	2.70284e+08	3.96016e+08	3.49343e+08	1.66607e+08	3.52201e+08
3195	14144	2.19812	0.0135693	6.32747e+08	0.39279	PPFIA1;PPFIA1	liprin alpha 1;liprin alpha 1 iso2	%1172;1172	Liprin-alpha-1	Q13136;Q13136-2	http://www.phosphosite.org/proteinAction.do?id=5881&showAllSites=true	135.7	VTSSMSS*PSMQPK	2	723.804	66	54.13	2.95544e+08	355261312	3.54666e+08	2.40547e+08	1.99607e+08	3.53125e+08	8.17568e+08	6.46652e+08	6.34972e+08	5.98303e+08	5.78131e+08	5.20854e+08	3.9019e+08	4.44651e+08	3.74789e+08	4.02151e+08	3.7747e+08	517619168	2.61552e+09	2.8926e+09	2.48908e+09	2.98287e+09	1.31709e+09	2.69427e+09	3.25403e+08	2.97606e+08	2.76366e+08	7.3211e+08	6.16638e+08	5.49493e+08	2.99792e+08	6.32747e+08
12197	56496	2.19775	0.0315267	2.91004e+08	0.314562	MAP2K2	MEK2	%295	Dual specificity mitogen-activated protein kinase kinase 2	P36507	http://www.phosphosite.org/proteinAction.do?id=719&showAllSites=true	44.4	ELEAIFGRPVVDGEEGEPHSIS*PR	4	675.822	54	107.97	5.10205e+07	44604448	2.20052e+08	1.39972e+08	2.03425e+08	1.68322e+08	2.57451e+08	2.24176e+08	3.58488e+08	3.35161e+08	2.67712e+08	3.03037e+08	5.07056e+08	4.84616e+08	5.11154e+08	4.30157e+08	2.32212e+08	212857936		4.30622e+06	4.17137e+06	6.79577e+06	2.5771e+08		4.78125e+07	1.80012e+08	1.85874e+08	2.40813e+08	3.46825e+08	2.85374e+08	1.37899e+08	2.91004e+08
11471	53431	2.19686	0.00949141	1.62989e+08	0.222203	ARHGAP29	ARHGAP29	%913	Rho GTPase-activating protein 29	Q52LW3	http://www.phosphosite.org/proteinAction.do?id=17249&showAllSites=true	142	PLLS*PEER	2	510.742	73	73.78	4.22697e+07	30790380	9.89339e+07	1.1263e+08	7.90253e+07	9.99571e+07	1.37581e+08	1.40882e+08	1.89606e+08	1.82019e+08	1.64859e+08		9.86322e+07	1.38267e+08		3.28845e+08	4.56759e+07	45722792	7.33535e+06	3.54731e+06	2.13208e+07			1.30732e+07	3.653e+07	1.05782e+08	8.94912e+07	1.39231e+08	1.85813e+08	1.64859e+08	7.72677e+07	1.62989e+08
26256	127428	2.1967	0.00915856	9.84484e+06	0.327466	CAMSAP2;CAMSAP2;CAMSAP2;DNMBP;SLC12A6;SLC12A6;DNMBP;RAPGEF6;RAPGEF6;THUMPD2;THUMPD2	CAMSAP1L1;CAMSAP1L1 iso2;CAMSAP1L1 iso 3;DNMBP;KCC3 iso2;KCC3;DNMBP iso2;RAPGEF6;RAPGEF6 iso2;THUMPD2;THUMPD2 iso 2	%844;817;833;%896;%25;25;142;1515;1523;292;292	Calmodulin-regulated spectrin-associated protein 2	Q08AD1;Q08AD1-2;Q08AD1-3;Q6XZF7;Q9UHW9-2;Q9UHW9-6;Q6XZF7-2;Q8TEU7;Q8TEU7-4;Q9BTF0;Q9BTF0-2	http://www.phosphosite.org/proteinAction.do?id=10697&showAllSites=true	168	S*LADIK	2	363.675	5	60.69		1313214	5.49195e+06		7.19714e+06		6.2673e+06			9.09292e+06	9.22871e+06	1.47904e+07													1313214	5.49195e+06	7.19714e+06	6.2673e+06	9.09292e+06	1.20096e+07	4.66743e+06	9.84484e+06
29552	140863	2.17703	0.0382438	3.10086e+08	0.154181	RHPN2;RHPN2	RHPN2;RHPN2 iso 2	%616;465	Rhophilin-2	Q8IUC4;Q8IUC4-2	http://www.phosphosite.org/proteinAction.do?id=16788&showAllSites=true	76.9	TYS*MICLAIDDDDKTDK	3	695.292	55	116.4	1.27344e+08	102306704	1.74365e+08	1.5958e+08	1.70355e+08	1.56089e+08	2.29861e+08	2.75442e+08	3.10549e+08	2.65852e+08	3.80151e+08	3.98658e+08	2.58849e+08	2.62683e+08	3.87125e+08	3.07109e+08	2.92701e+08			5.35216e+06	4.0559e+06		2.09062e+06		1.14825e+08	1.66973e+08	1.63222e+08	2.52652e+08	2.88201e+08	3.89405e+08	1.4834e+08	3.10086e+08
29592	141005	2.17277	0.0033314	9.6471e+07	0.373368	SNX16;SNX16	SNX16;SNX16 iso2	%109;109	Sorting nexin-16	P57768;P57768-2	http://www.phosphosite.org/proteinAction.do?id=14975&showAllSites=true	39.1	DTEEQNPETVNWEDRPST*PTILGYEVMEER	4	911.899	39	132.93	4.71049e+07	27427548	4.87068e+07	3.36472e+07	6.14561e+07	5.9101e+07	8.37402e+07	8.23295e+07	1.04161e+08	8.95691e+07	1.19205e+08	9.98208e+07	4.28158e+07	2.56947e+07	5.77836e+07	4.45876e+07	1.95715e+07	39060952	9.60405e+06	8.72134e+06	8.98391e+06	1.13041e+07		4.55033e+07	3.72662e+07	4.1177e+07	6.02785e+07	8.30348e+07	9.68651e+07	1.09513e+08	4.62406e+07	9.6471e+07
5782	25542	2.17012	0.00916183	6.40175e+07	0.107085	SSBP3;SSBP3;SSBP3	SSBP3;SSBP3 iso2;SSBP3 iso 3	%381;354;361 or %380;353;%360	Single-stranded DNA-binding protein 3	Q9BWW4;Q9BWW4-2;Q9BWW4-3	http://www.phosphosite.org/proteinAction.do?id=16834&showAllSites=true	40.4	DDGELGGNFLHSFQNDNYS*PSMTMSV or DDGELGGNFLHSFQNDNY*SPSMTMSV	3	981.393	13	153.54 or 152.38		7189434	3.91565e+07	3.95812e+07		3.69629e+07		3.38269e+07	7.05304e+07	6.81378e+07	7.93841e+07	6.82083e+07	2.33847e+06			5.66203e+06		2075735	3.21323e+08	3.31534e+08	2.30972e+08	3.73836e+08	4.23204e+08		7189434	3.93689e+07	3.69629e+07	3.38269e+07	6.93341e+07	7.37962e+07	3.07225e+07	6.40175e+07
3063	13543	2.16517	0.0496108	1.11732e+09	0.0744562	LRRFIP1;LRRFIP1;LRRFIP1;LRRFIP1	LRRFIP1;LRRFIP1 iso2;LRRFIP1 iso3;LRRFIP1 iso4	%115;115;83;243	Leucine-rich repeat flightless-interacting protein 1	Q32MZ4;Q32MZ4-2;Q32MZ4-3;Q32MZ4-4	http://www.phosphosite.org/proteinAction.do?id=5329&showAllSites=true	89.2	NMPGLSAATLASLGGTS*SR	2	935.94	8	128.46	3.93285e+07		6.49887e+08	5.84879e+08	6.7621e+08	7.36884e+08	6.04079e+08	6.69797e+08	1.54111e+09	1.60405e+09	1.13336e+09	1.15155e+09													3.93285e+07	6.17383e+08	7.06547e+08	6.36938e+08	1.57258e+09	1.14245e+09	5.37438e+08	1.11732e+09
12771	58947	2.14748	0.00388054	9.35248e+08	0.0856369	KIF23;KIF23	KIF23;KIF23 iso2	%160;%160	Kinesin-like protein KIF23	Q02241;Q02241-2	http://www.phosphosite.org/proteinAction.do?id=6409&showAllSites=true	110	SNDRNS*MDIQCEVDALLER	3	782.335	67	141.26	3.25732e+08	356777824	5.1511e+08	4.88927e+08	5.43157e+08	4.91679e+08	8.2507e+08	8.01037e+08	9.21187e+08	9.5327e+08	1.11937e+09	9.91548e+08		2.32691e+08	7.09998e+08	6.02339e+08	5.66272e+08	540899456	3.61008e+06	6.19575e+06		2.92626e+06	7.77062e+07		3.41255e+08	5.02018e+08	5.17418e+08	8.13054e+08	9.37229e+08	1.05546e+09	4.53564e+08	9.35248e+08
9169	42870	2.14522	0.0257789	3.23401e+08	0.411597	TSC22D3;TSC22D3;TSC22D3	GILZ iso3;GILZ;GILZ iso3	188;%122;110	TSC22 domain family protein 3	Q99576-3;Q99576;Q99576-4	http://www.phosphosite.org/proteinAction.do?id=2664802&showAllSites=true	22.2	FQSCLSPEEPAPES*PQVPEAPGGSAV	3	916.402	4	115.14	1.39635e+08		1.10338e+08	2.0093e+08		1.77113e+08	2.99072e+08	2.82236e+08	3.89891e+08	3.58687e+08	3.37002e+08	2.7352e+08													1.39635e+08	1.55634e+08	1.77113e+08	2.90654e+08	3.74289e+08	3.05261e+08	1.57004e+08	3.23401e+08
26386	127884	2.1436	0.0180961	1.82205e+08	0.0779978	CCDC93	CCDC93	%305	Coiled-coil domain-containing protein 93	Q567U6	http://www.phosphosite.org/proteinAction.do?id=18582&showAllSites=true	73.2	QSELSAEES*PEK	2	707.293	31	46.55	8.8653e+07		1.22366e+08	1.17741e+08	6.00682e+07	5.37887e+07		1.82098e+08	1.83998e+08	1.99353e+08	1.73166e+08	1.72411e+08	1.26331e+08		1.77847e+08	1.38567e+08	1.18833e+08		1.08427e+09	9.65415e+08	1.29532e+09	1.12429e+09	6.61768e+08		8.8653e+07	1.20054e+08	5.69284e+07	1.82098e+08	1.91676e+08	1.72789e+08	8.85234e+07	1.82205e+08
111	475	2.14164	0.0103122	8.79468e+09	0.32813	ABI1;ABI1;ABI1;ABI1;ABI1;ABI1;ABI1;ABI1;ABI1;ABI1;ABI1;ABI1	Abi-1 iso2;Abi-1 iso3;Abi-1 iso2;Abi-1 iso2;Abi-1;Abi-1 iso2;Abi-1 iso2;Abi-1 iso2;Abi-1 iso2;Abi-1 iso2;Abi-1 iso2;Abi-1 iso2	178;183;178;183;%183;183;183;183;183;178;119;200	Abl interactor 1	Q8IZP0-2;Q8IZP0-3;Q8IZP0-5;Q8IZP0-9;Q8IZP0;Q8IZP0-4;Q8IZP0-6;Q8IZP0-7;Q8IZP0-8;Q8IZP0-1;Q8IZP0-1;Q8IZP0-1	http://www.phosphosite.org/proteinAction.do?id=22734971&showAllSites=true	48.6	TNPPTQKPPS*PPMSGR	3	591.278	415	54.53	1.80266e+09	1154815488	6.85751e+09	8.10448e+09	3.98316e+09	3.75791e+09	7.95703e+09	4.95998e+09	1.19411e+10	1.17712e+10	7.34404e+09		1.3057e+10	1.46908e+10	7.70271e+09	5.75214e+09	1.32887e+10		1.55183e+08	1.54244e+08	1.52791e+08	1.67639e+08	6.08653e+08		1.47874e+09	7.48099e+09	3.87054e+09	6.45851e+09	1.18562e+10	7.34404e+09	4.27676e+09	8.79468e+09
23474	111778	2.14058	0.0142127	2.54733e+08	0.0787273	YAP1;YAP1;YAP1;YAP1;YAP1;YAP1;YAP1;YAP1;YAP1	YAP1;YAP1 iso2;YAP1 iso3;YAP1 iso5;YAP1 iso6;YAP1 iso7;YAP1 iso8;YAP1 iso9;YAP1 iso3	393;377;343;339;355;359;381;397;215 or %382;366;332;328;344;348;370;386;204 or %388;372;338;334;350;354;376;392;210 or %397;%381;347;343;359;363;385;401;219 or %398;382;348;344;360;364;386;402;220	Transcriptional coactivator YAP1	P46937;P46937-2;P46937-3;P46937-5;P46937-6;P46937-7;P46937-8;P46937-9;P46937-4	http://www.phosphosite.org/proteinAction.do?id=2550&showAllSites=true	54.4	TMTTNSSDPFLNSGTYHS*RDESTDSGLSMSSYSVPR or TMTTNSS*DPFLNSGTYHSRDESTDSGLSMSSYSVPR or TMTTNSSDPFLNS*GTYHSRDESTDSGLSMSSYSVPR or TMTTNSSDPFLNSGTYHSRDES*TDSGLSMSSYSVPR or TMTTNSSDPFLNSGTYHSRDEST*DSGLSMSSYSVPR	4	999.424	7	105.87 or 106.07 or 105.79 or 106.04 or 105.99		144504960	8.57065e+07	7.76012e+07	1.63853e+08	1.4801e+08	2.76683e+08	2.76936e+08	2.45754e+08	2.19835e+08	2.5374e+08	2.55448e+08		6.33741e+07	5.06576e+07	1.04184e+08	1.57318e+08	110212448		2.17122e+07	6.58377e+07		1.08336e+08	5.91849e+07	144504960	8.16538e+07	1.55931e+08	2.7681e+08	2.32794e+08	2.54594e+08	1.23935e+08	2.54733e+08
26219	127291	2.13809	0.00198601	1.05793e+09	0.394793	CAMSAP1;CAMSAP1;CAMSAP1	CAMSAP1;CAMSAP1 iso2;CAMSAP1 iso 3	%563;285;574	Calmodulin-regulated spectrin-associated protein 1	Q5T5Y3;Q5T5Y3-2;Q5T5Y3-3	http://www.phosphosite.org/proteinAction.do?id=14521&showAllSites=true	177.9	ADVVPQQADPEFPRAS*PR	3	687.325	62	83.14	4.21289e+08	498625920	6.00921e+08	3.38634e+08	7.171e+08		1.00521e+09	8.69068e+08	9.65446e+08	9.67678e+08	1.17649e+09	1.36368e+09	5.32764e+08	5.38648e+08	1.55046e+09	1.4689e+09	1.26393e+09	1145513984	5.65003e+07	6.9289e+07	1.86801e+07	1.14327e+07	3.33099e+06		4.59958e+08	4.69778e+08	7.171e+08	9.37138e+08	9.66562e+08	1.27008e+09	5.15314e+08	1.05793e+09
21520	102299	2.13444	0.0295521	2.44287e+08	0.206922	JUND	JunD	%255 or %251	Transcription factor jun-D	P17535	http://www.phosphosite.org/proteinAction.do?id=5806&showAllSites=true	35.2	LAALKDEPQTVPDVPSFGES*PPLSPIDMDTQER or LAALKDEPQTVPDVPS*FGESPPLSPIDMDTQER	3	1220.58	18	135.13 or 135.22	8.70054e+07	116829640	1.53578e+08	1.40827e+08		9.77359e+07	1.79603e+08	2.07911e+08	2.47198e+08	2.95845e+08	2.60611e+08	2.74556e+08	2.99443e+07	4.01759e+07	5.84149e+07	5.08877e+07	7.09639e+07	80867648	1.74282e+08	1.25305e+08	1.76063e+07		3.2003e+06	5.1091e+06	1.01917e+08	1.47202e+08	9.77359e+07	1.93757e+08	2.71521e+08	2.67583e+08	1.19195e+08	2.44287e+08
23318	111231	2.13416	0.000639354	7.90344e+08	0.126249	TP53BP1;TP53BP1;TP53BP1	53BP1;53BP1 iso2;53BP1 iso3	%831;836;836	TP53-binding protein 1	Q12888;Q12888-2;Q12888-3	http://www.phosphosite.org/proteinAction.do?id=3129&showAllSites=true	213.4	SGTAETEPVEQDSS*QPSLPLVR	3	803.039	61	106.81	3.45519e+08	322504448	4.74866e+08	3.9703e+08		3.88495e+08	7.73765e+08	7.12946e+08	8.98392e+08	8.11016e+08	8.04518e+08	7.41427e+08	2.74676e+08	3.05812e+08	4.43975e+08	4.43481e+08	4.20414e+08	387719040	1.44836e+07	1.30153e+07		1.63598e+07	5.78626e+07		3.34012e+08	4.35948e+08	3.88495e+08	7.43355e+08	8.54704e+08	7.72972e+08	3.85683e+08	7.90344e+08
11724	54428	2.13376	0.0112595	3.99794e+08	0.238405	SIPA1L3	SIPA1L3	%1534	Signal-induced proliferation-associated 1-like protein 3	O60292	http://www.phosphosite.org/proteinAction.do?id=8430&showAllSites=true	194.5	LIIMDNLGPEQERDTGQS*PQK	3	817.052	57	101.31	1.45865e+08	205015728	2.04665e+08	1.99768e+08	2.28535e+08	1.86954e+08	3.64063e+08	3.2713e+08	3.92832e+08	4.08684e+08	4.69096e+08	4.3696e+08													1.7544e+08	2.02217e+08	2.07745e+08	3.45597e+08	4.00758e+08	4.53028e+08	1.95134e+08	3.99794e+08
25921	126115	2.11608	0.0435129	2.96707e+08	0.415054	ANKS3;ANKS3	ANKS3;ANKS3 iso 2	%320;247	Ankyrin repeat and SAM domain-containing protein 3	Q6ZW76;Q6ZW76-2	http://www.phosphosite.org/proteinAction.do?id=17381&showAllSites=true	72	DVTS*PINER	2	555.745	24	56.78	4.4622e+07	78393760	1.01029e+08	1.84964e+08	2.04404e+08	2.62755e+08	2.19374e+08	2.53137e+08	3.16908e+08	3.5096e+08	2.99501e+08	3.40361e+08													6.15079e+07	1.42996e+08	2.3358e+08	2.36256e+08	3.33934e+08	3.19931e+08	1.46028e+08	2.96707e+08
28689	137179	2.11222	0.0287599	9.69717e+08	0.203377	SOWAHC	ANKRD57	%213	Ankyrin repeat domain-containing protein SOWAHC	Q53LP3	http://www.phosphosite.org/proteinAction.do?id=12839&showAllSites=true	55.6	DLVMGSS*PQLK	2	627.794	68	90.85	3.91966e+08	364189184	6.00052e+08	4.49165e+08	5.49443e+08	5.13967e+08	8.44296e+08	7.23097e+08	9.34115e+08	9.2935e+08	1.17052e+09	1.21692e+09		3.11503e+08	6.68194e+08	7.31837e+08	6.13759e+08	612921472	9.54175e+06		1.69377e+07	1.5422e+07	1.77967e+07	1.97228e+07	3.78077e+08	5.24609e+08	5.31705e+08	7.83696e+08	9.31733e+08	1.19372e+09	4.7813e+08	9.69717e+08
4314	19224	2.11218	0.0218609	4.77437e+07	0.21932	FAM129B;FAM129B	FAM129B;FAM129B iso2	%692, %696;679, 683 or %691, %696;678, 683	Niban-like protein 1	Q96TA1;Q96TA1-2	http://www.phosphosite.org/proteinAction.do?id=2937&showAllSites=true	84.1	AAPEASS*PPAS*PLQHLLPGK or AAPEAS*SPPAS*PLQHLLPGK	3	710.001	163	119.82 or 119.95		24152392	3.34977e+07	2.45028e+07		1.20113e+07	3.65853e+07	4.73233e+07	5.23522e+07	6.63372e+07		3.61207e+07	2.49634e+10	2.37377e+10	2.71285e+10	2.77814e+10	2.10151e+10	21388443648	7.54112e+06					4.04306e+06	24152392	2.90003e+07	1.20113e+07	4.19543e+07	5.93447e+07	3.61207e+07	2.35411e+07	4.77437e+07
17070	77606	2.11136	0.0212852	8.28431e+08	0.22418	RETREG3;RETREG3	FAM134C;FAM134C iso 2	%320;125	Reticulophagy regulator 3	Q86VR2;Q86VR2-2	http://www.phosphosite.org/proteinAction.do?id=17441&showAllSites=true	51.4	GQTPLTEGSEDLDGHS*DPEESFAR	3	885.368	25	92.82	3.91541e+08	357652864		5.5839e+08	3.80897e+08	3.54696e+08	8.78295e+08	8.61508e+08	8.82472e+08	8.19368e+08	6.43289e+08	8.85657e+08	7.50621e+08	8.06811e+08	6.10073e+08	5.69034e+08	4.69099e+08		4.47333e+09	5.45004e+09	4.95425e+09	5.06123e+09	3.89481e+09	8.0338e+09	3.74597e+08	5.5839e+08	3.67797e+08	8.69902e+08	8.5092e+08	7.64473e+08	4.08635e+08	8.28431e+08
16122	73557	2.11001	0.00923799	5.24899e+08	0.220245	CLCN7	CLCN7	%61	H(+)/Cl(-) exchange transporter 7	P51798	http://www.phosphosite.org/proteinAction.do?id=14793&showAllSites=true	88.6	VGHMSS*VELDDELLDPDMDPPHPFPK	3	999.773	80	126.63	1.68176e+08		3.00145e+08	2.70911e+08	3.21387e+08	2.34772e+08	4.31528e+08	3.6685e+08	5.57805e+08	5.8791e+08	5.92914e+08	6.12385e+08	1.1628e+09	1.12572e+09	6.79229e+08	6.16316e+08	6.86346e+08	722024576	6.52063e+07		1.6654e+07	2.12729e+07	4.44364e+07	4.13858e+07	1.68176e+08	2.85528e+08	2.7808e+08	3.99189e+08	5.72858e+08	6.0265e+08	2.59079e+08	5.24899e+08
20765	98146	2.10926	0.0165382	8.54515e+07	0.183838	CRTC3;CRTC3	TORC3;TORC3 iso3	%329;329 or %327;327	CREB-regulated transcription coactivator 3	Q6UUV7;Q6UUV7-3	http://www.phosphosite.org/proteinAction.do?id=9470&showAllSites=true	66.9	SSSGLQSSRS*NPSIQATLNK or SSSGLQSS*RSNPSIQATLNK	3	714.678	31	68.74 or 68.79	5.03841e+07	53354180	3.50532e+07	3.97775e+07		3.23912e+07	9.96345e+07	7.67107e+07	7.57941e+07	8.36723e+07	8.71481e+07	8.97494e+07	2.74019e+08	2.85754e+08	2.56674e+08	2.55938e+08	3.38123e+08	315801952	3.56306e+07			7.42648e+06		2.58202e+08	5.18691e+07	3.74153e+07	3.23912e+07	8.81726e+07	7.97332e+07	8.84487e+07	4.2192e+07	8.54515e+07
21129	99872	2.10852	0.023677	1.32517e+08	0.227107	FRYL	FRYL	%1959	Protein furry homolog-like	O94915	http://www.phosphosite.org/proteinAction.do?id=16415&showAllSites=true	339.4	RSNT*LDIMDGR	2	679.3	135	76.22	5.14851e+07	61518844	5.895e+07	8.14349e+07	5.96819e+07	7.96523e+07	1.23388e+08	1.24571e+08	1.06997e+08	1.30711e+08	1.29872e+08	1.79563e+08	1.3128e+08	1.73053e+08	9.46428e+07	1.34076e+08	1.19465e+08	135438960		5.47142e+06		6.78749e+08	1.6828e+10		5.6502e+07	7.01925e+07	6.96671e+07	1.23979e+08	1.18854e+08	1.54718e+08	6.54538e+07	1.32517e+08
13343	61623	2.10196	0.00154617	3.08012e+08	0.345412	MTMR2	MTMR2	%58	Myotubularin-related protein 2	Q13614	http://www.phosphosite.org/proteinAction.do?id=19776&showAllSites=true	73.3	SASVVSSDSISTSADNFS*PDLR	3	774.676	93	106.32	7.45791e+07	122783576	2.00165e+08	1.82612e+08	1.82915e+08		2.85584e+08	2.21192e+08	3.47884e+08	3.12173e+08	3.29955e+08	3.51286e+08	5.47451e+08	3.88736e+08	3.37005e+08	2.70031e+08	3.46299e+08	241494544	2.50585e+07	1.39383e+07		1.43647e+07	2.89633e+09		9.86814e+07	1.91388e+08	1.82915e+08	2.53388e+08	3.30029e+08	3.4062e+08	1.52611e+08	3.08012e+08
10895	51097	2.09877	0.0185138	3.16529e+07	0.285532	SETX;SETX;SETX	senataxin;senataxin iso3;senataxin iso 4	%956;956;%956	Probable helicase senataxin	Q7Z333;Q7Z333-3;Q7Z333-4	http://www.phosphosite.org/proteinAction.do?id=6966&showAllSites=true	302.7	SDTLTDS*QIDRDLHK	3	608.611	14	76.75	1.43741e+07	14138834	2.67334e+07	2.38401e+07	7.94016e+06	7.21471e+06	2.76209e+07	3.16933e+07	3.98045e+07	3.56428e+07	2.20099e+07	3.31459e+07													1.42565e+07	2.52867e+07	7.57743e+06	2.96571e+07	3.77237e+07	2.75779e+07	1.57069e+07	3.16529e+07
14381	66208	2.09531	0.0351823	3.90802e+08	0.268962	BAZ1A;BAZ1A	BAZ1A;BAZ1A iso2	%1413;1381	Bromodomain adjacent to zinc finger domain protein 1A	Q9NRL2;Q9NRL2-2	http://www.phosphosite.org/proteinAction.do?id=12016&showAllSites=true	178.6	RQS*PEPSPVTLGR	3	501.915	188	65.13	1.04182e+08	102452408	2.32925e+08		3.16388e+08	2.15274e+08	3.96951e+08	3.19781e+08	4.64341e+08	3.75551e+08	3.99165e+08	3.89021e+08	1.20528e+08	1.11119e+08	2.09978e+08	1.84583e+08	1.16738e+08	79688752	4.07252e+06		1.26537e+07		3.094e+07		1.03317e+08	2.32925e+08	2.65831e+08	3.58366e+08	4.19946e+08	3.94093e+08	1.94244e+08	3.90802e+08
8032	36963	2.09328	0.0410841	1.02097e+08	0.309157	NES	nestin	%845	Nestin	P48681	http://www.phosphosite.org/proteinAction.do?id=3572&showAllSites=true	177.3	SAGQENLETLKSPET*QAPLWTPEEINQGAMNPLEK	3	1310.95	27	134.25		43760264	5.07454e+07	7.9139e+07		2.95387e+07	7.81504e+07	1.13071e+08	1.0608e+08	1.00057e+08	9.83886e+07	1.16836e+08													43760264	6.49422e+07	2.95387e+07	9.56106e+07	1.03069e+08	1.07612e+08	5.07958e+07	1.02097e+08
11783	54685	2.09323	0.0196616	2.20981e+08	0.220811	ARFGEF1	ARFGEF1	%1566 or %1555	Brefeldin A-inhibited guanine nucleotide-exchange protein 1	Q9Y6D6	http://www.phosphosite.org/proteinAction.do?id=6098&showAllSites=true	208.6	TTIPHALLTWRPNSGETAPPPPSPVSEKPLDTIS*QK or TTIPHALLTWRPNSGETAPPPPS*PVSEKPLDTISQK	4	986.505	5	112.24 or 112.90	7.74228e+07	95047704	1.10821e+08	8.85508e+07	1.21446e+08	1.66387e+08	2.25636e+08	1.77606e+08	2.18426e+08	2.52887e+08	2.18805e+08	2.32524e+08	1.83492e+09	1.30395e+09	1.17191e+09	1.03705e+09	1.15925e+09	1059950912	5.23647e+08	3.57562e+08	3.29886e+06		1.53475e+08		8.62353e+07	9.96861e+07	1.43917e+08	2.01621e+08	2.35657e+08	2.25664e+08	1.09946e+08	2.20981e+08
13635	62949	2.08794	0.0364969	1.83981e+08	0.154184	PTPN13;PTPN13;PTPN13;PTPN13	PTPN13;PTPN13 iso2;PTPN13 iso3;PTPN13 iso 4	%2107;1916;2088;2112	Tyrosine-protein phosphatase non-receptor type 13	Q12923;Q12923-2;Q12923-3;Q12923-4	http://www.phosphosite.org/proteinAction.do?id=14422&showAllSites=true	276.7	LSEERTEDTDCDGS*PLPEYFTEATK	3	990.746	41	104.03	8.9991e+07	76781344	7.37352e+07	9.17804e+07	1.26557e+08		1.94683e+08	1.75593e+08	1.75299e+08	2.00175e+08	1.83531e+08	1.74606e+08													8.33862e+07	8.27578e+07	1.26557e+08	1.85138e+08	1.87737e+08	1.79068e+08	9.1769e+07	1.83981e+08
21929	104171	2.08676	0.0471991	1.03025e+08	0.0989059	NCOA7;NCOA7;NCOA7;NCOA7;NCOA7	NCOA7 iso2;NCOA7 iso2;NCOA7;NCOA7 iso2;NCOA7 iso2	211;107;%211;211;211	Nuclear receptor coactivator 7	Q8NI08-2;Q8NI08-7;Q8NI08;Q8NI08-3;Q8NI08-4	http://www.phosphosite.org/proteinAction.do?id=36112013&showAllSites=true	104.8	VLSSTS*EEDEPGVVK	2	828.374	4	69.18	4.19381e+07	36577388	6.59432e+07	5.73224e+07		5.53054e+07	9.38421e+07	9.83927e+07	9.4545e+07	8.63007e+07	1.20755e+08	1.24312e+08													3.92578e+07	6.16328e+07	5.53054e+07	9.61174e+07	9.04228e+07	1.22533e+08	5.14173e+07	1.03025e+08
11262	52574	2.08617	0.00458209	4.51602e+08	0.272063	AGAP1;AGAP1	CENTG2;CENTG2 iso2	%836;783	Arf-GAP with GTPase, ANK repeat and PH domain-containing protein 1	Q9UPQ3;Q9UPQ3-2	http://www.phosphosite.org/proteinAction.do?id=21783&showAllSites=true	94.4	FVLMAT*PNLSR	2	664.825	98	121.47	1.65167e+08	126428976	2.66031e+08	2.04109e+08	3.52322e+08	2.38635e+08	3.34944e+08	3.6488e+08	4.7124e+08	4.3617e+08	5.48659e+08	5.53718e+08	1.25393e+08	9.80492e+07	1.93312e+08	2.12196e+08		83858016	1.83279e+08	2.79126e+08	1.13647e+08	7.02145e+07	1.01728e+08		1.45798e+08	2.3507e+08	2.95479e+08	3.49912e+08	4.53705e+08	5.51188e+08	2.25449e+08	4.51602e+08
5874	25914	2.08504	0.0246303	2.83444e+07	0.257189	TNKS1BP1	TNKS1BP1	%221	182 kDa tankyrase-1-binding protein	Q9C0C2	http://www.phosphosite.org/proteinAction.do?id=4542&showAllSites=true	181.7	GWS*QEGPVK	2	534.232	16	73.47		8528651	2.06055e+07	1.69713e+07	1.05255e+07		2.7433e+07		2.41279e+07	3.48545e+07	3.18784e+07	2.34283e+07	4.87547e+07	4.99756e+07	1.51866e+07	2.27849e+07	1.53011e+07			8.17737e+06	1.0321e+07	1.58433e+07	1.58043e+07		8528651	1.87884e+07	1.05255e+07	2.7433e+07	2.94912e+07	2.76534e+07	1.41577e+07	2.83444e+07
5698	25153	2.0834	0.0398411	5.10477e+07	0.186176	SGO1;SGO1	SGO1;SGO1 iso 6	%346;%346	Shugoshin 1	Q5FBB7;Q5FBB7-6	http://www.phosphosite.org/proteinAction.do?id=23775&showAllSites=true	64.1	SVSSNDAYNFNLEEGVHLT*PFR	3	859.387	12	131.67	1.55716e+06		3.27117e+07	3.19899e+07	3.58127e+07		1.49432e+07		6.22988e+07	4.89607e+07	5.60243e+07	7.30114e+07	2.35988e+07	2.10044e+07		2.62196e+07		16517413		1.78785e+07	7.73719e+06	5.0819e+06	2.8287e+07		1.55716e+06	3.23508e+07	3.58127e+07	1.49432e+07	5.56297e+07	6.45179e+07	2.55179e+07	5.10477e+07
9244	43269	2.08311	0.0439463	2.2041e+08	0.447356	ZMYM4;ZMYM4;ZMYM4;ZMYM4	ZNF262;ZNF262 iso2;ZNF262 iso 4;ZNF262 iso 3	%1071;982;1039;747	Zinc finger MYM-type protein 4	Q5VZL5;Q5VZL5-2;Q5VZL5-4;Q5VZL5-3	http://www.phosphosite.org/proteinAction.do?id=6162&showAllSites=true	172.7	TLSQGESQTS*EHELFLDTK	3	744.002	14	91.23	1.1012e+08		8.69187e+07	1.57977e+08	6.69856e+07	1.28973e+08	1.93778e+08	2.08273e+08	1.80976e+08	2.51873e+08		2.6715e+08													1.1012e+08	1.22448e+08	9.79792e+07	2.01026e+08	2.16425e+08	2.6715e+08	1.10195e+08	2.2041e+08
11260	52563	2.08005	0.0310767	1.8315e+08	0.320032	AGAP1;AGAP1	CENTG2;CENTG2 iso2	%521;468	Arf-GAP with GTPase, ANK repeat and PH domain-containing protein 1	Q9UPQ3;Q9UPQ3-2	http://www.phosphosite.org/proteinAction.do?id=21783&showAllSites=true	94.4	LDPPPS*PHANR	3	427.531	70	39.94	7.23635e+07	85217512	1.03453e+08	1.24585e+08	9.46175e+07	6.99701e+07	1.36874e+08	1.617e+08	2.37714e+08	1.4998e+08	2.48401e+08	1.64234e+08	2.89505e+07	1.44867e+07		7.92699e+08		36120352	2.50058e+08	1.2082e+08		5.12498e+08	4.18626e+09		7.87905e+07	1.14019e+08	8.22938e+07	1.49287e+08	1.93847e+08	2.06318e+08	9.17012e+07	1.8315e+08
1940	8635	2.07992	0.0149199	9.08904e+07	0.319334	SH3RF1;SH3RF1	SH3RF1;SH3RF1 iso 3	%304;%304	E3 ubiquitin-protein ligase SH3RF1	Q7Z6J0;Q7Z6J0-3	http://www.phosphosite.org/proteinAction.do?id=10095&showAllSites=true	93.1	RHS*FTSLTMANK	3	491.562	108	61.98	5.50086e+07	46956492		1.65515e+07	5.11719e+07	5.78648e+07	1.18255e+08	7.46881e+07	6.7764e+07	9.03395e+07	1.01646e+08	9.26499e+07	6.75779e+07	1.28184e+08	1.25187e+08	8.51665e+07	1.20551e+08	81067008	6.98325e+08	8.21206e+08	5.89683e+08	6.6364e+08	4.95318e+08		5.09826e+07	1.65515e+07	5.45183e+07	9.64718e+07	7.90517e+07	9.71477e+07	4.55107e+07	9.08904e+07
6773	30975	2.07273	0.0410772	1.35265e+09	0.219795	NOC2L	NOC2L	%49, %56	Nucleolar complex protein 2 homolog	Q9Y3T9	http://www.phosphosite.org/proteinAction.do?id=8676&showAllSites=true	84.9	EAARS*PDKPGGS*PSASR	3	610.591	78	24.15	1.05777e+09	886123968	7.90014e+08	6.20525e+08	3.82587e+08	3.40854e+08	1.78716e+09	1.95139e+09	1.19377e+09	1.63312e+09	8.5502e+08	6.95408e+08	7.03759e+08	6.26743e+08	2.47388e+08	3.20375e+08	7.51987e+08	786544768			4.5914e+06		4.88624e+07		9.71946e+08	7.05269e+08	3.61721e+08	1.86928e+09	1.41344e+09	7.75214e+08	6.79645e+08	1.35265e+09
2876	12747	2.07067	0.0163985	2.80302e+08	0.272388	DOCK5	DOCK5	%1808 or %1802 or %1803 or %1805	Dedicator of cytokinesis protein 5	Q9H7D0	http://www.phosphosite.org/proteinAction.do?id=11969&showAllSites=true	215.2	TLSSPSLQT*DGIAATPVPPPPPPK or TLS*SPSLQTDGIAATPVPPPPPPK or TLSS*PSLQTDGIAATPVPPPPPPK or TLSSPS*LQTDGIAATPVPPPPPPK	3	816.752	23	111.91 or 111.96 or 111.97 or 111.90	6.88506e+07	65896876	1.64344e+08		2.29854e+08	1.75951e+08	2.63987e+08	1.78719e+08		3.35871e+08	3.42882e+08	2.8005e+08													6.73737e+07	1.64344e+08	2.02902e+08	2.21353e+08	3.35871e+08	3.11466e+08	1.40979e+08	2.80302e+08
12151	56156	2.06787	0.0314859	1.82949e+08	0.475747	PAK1IP1	PAK1IP1	%320	p21-activated protein kinase-interacting protein 1	Q9NWT1	http://www.phosphosite.org/proteinAction.do?id=6339&showAllSites=true	43.9	ESLPPAAEPS*PVSK	2	744.853	144	69.44	8.29617e+07	156202320	6.72235e+07		6.21718e+07		3.0257e+08	1.50242e+08		1.22471e+08		1.56512e+08	6.15109e+07		4.63653e+07	7.2949e+07	1.15981e+08	82386696	1.37081e+08	1.64227e+08	5.22621e+07			6.38411e+07	1.19582e+08	6.72235e+07	6.21718e+07	2.26406e+08	1.22471e+08	1.56512e+08	9.21398e+07	1.82949e+08
10609	49823	2.06632	0.0314853	4.99319e+08	0.216894	PATL1;PATL1;PATL1	PATL1;PATL1 iso2;PATL1 iso4	%179, %184;36, 41;179, 184 or %177, %184;34, 41;177, 184 or %178, %184;35, 41;178, 184	Protein PAT1 homolog 1	Q86TB9;Q86TB9-2;Q86TB9-4	http://www.phosphosite.org/proteinAction.do?id=6218&showAllSites=true	86.8	RSTS*PIIGS*PPVR or RS*TSPIIGS*PPVR or RST*SPIIGS*PPVR	3	509.576	117	79.03 or 79.05 or 79.04	3.48095e+08			1.91039e+08		2.15857e+08	6.03204e+08	4.7768e+08	6.08824e+08	4.46909e+08	4.07134e+08	4.52161e+08		4.14623e+08	4.19369e+08		3.8479e+08	365123936	8.95324e+07	1.28133e+08	1.16224e+08	9.90468e+07		2.3372e+08	3.48095e+08	1.91039e+08	2.15857e+08	5.40442e+08	5.27867e+08	4.29648e+08	2.51664e+08	4.99319e+08
12934	59786	2.06594	0.0111611	4.5208e+07	0.30311	MYO9A;MYO9A;MYO9A;MYO9A	MYO9A;MYO9A iso2;MYO9A iso4;MYO9A iso4	%1230;1211;1230;994	Unconventional myosin-IXa	B2RTY4;B2RTY4-2;B2RTY4-4;B2RTY4-5	http://www.phosphosite.org/proteinAction.do?id=10088&showAllSites=true	292.5	ESSVDCLKES*PNK	2	786.834	20	43.8		28420526		1.90184e+07	2.09302e+07		3.84924e+07	5.94939e+07	4.69003e+07	4.545e+07	3.74238e+07	4.34877e+07													28420526	1.90184e+07	2.09302e+07	4.89931e+07	4.61752e+07	4.04558e+07	2.27897e+07	4.5208e+07
24501	119855	2.06489	0.0422469	5.4777e+07	0.384877	RSL1D1;RSL1D1	CSIG;CSIG iso 2	%423, %427;203, 207	Ribosomal L1 domain-containing protein 1	O76021;O76021-2	http://www.phosphosite.org/proteinAction.do?id=6185&showAllSites=true	54.9	AAESET*PGKS*PEK	2	745.794	32	23.51	4.19693e+07	44267944	1.81551e+07	3.17317e+07	2.01378e+06		7.75516e+07	4.63228e+07	6.41167e+07	6.88068e+07	3.39263e+07	3.79378e+07	9.2635e+06	1.38317e+07		4.12888e+06	5.78103e+07	61338296	1.17144e+08		1.11292e+08	8.76035e+07	7.00181e+07		4.31186e+07	2.49434e+07	2.01378e+06	6.19372e+07	6.64617e+07	3.5932e+07	2.76276e+07	5.4777e+07
3934	17505	2.06106	0.0132803	1.877e+07	0.492355	BRPF1;BRPF1;BRPF1;BRPF1	peregrin;peregrin iso2;peregrin iso4;peregrin iso4	%56;56;56;56	Peregrin	P55201;P55201-2;P55201-3;P55201-4	http://www.phosphosite.org/proteinAction.do?id=5856&showAllSites=true	137.4	SYSGIEYHLYHYDHDNPPPPQQT*PLRK	4	833.884	12	77.91		9893299	1.73562e+07		4.61846e+06	6.07001e+06	2.58743e+07	1.25107e+07	2.35262e+07			1.31686e+07													9893299	1.73562e+07	5.34424e+06	1.91925e+07	2.35262e+07	1.31686e+07	9.48449e+06	1.877e+07
17815	81097	2.05948	0.0328332	7.51816e+07	0.217432	DHX16	DDX16	%103	Pre-mRNA-splicing factor ATP-dependent RNA helicase DHX16	O60231	http://www.phosphosite.org/proteinAction.do?id=2957&showAllSites=true	119.2	LLEDS*EESSEETVSR	2	895.372	15	66.61	2.71887e+07	30693836	3.4239e+07	4.49825e+07	5.24997e+07	3.85075e+07	8.04354e+07	7.8927e+07	7.41712e+07	7.01785e+07	7.33344e+07	7.4043e+07													2.89412e+07	3.96107e+07	4.55036e+07	7.96812e+07	7.21748e+07	7.36887e+07	3.80185e+07	7.51816e+07
787	3752	2.05934	0.0429055	1.25245e+09	0.114073	CD2BP2	CD2BP2	%49 or %46	CD2 antigen cytoplasmic tail-binding protein 2	O95400	http://www.phosphosite.org/proteinAction.do?id=14937&showAllSites=true	37.6	HSLDS*DEEEDDDDGGSSKYDILASEDVEGQEAATLPSEGGVR or HS*LDSDEEEDDDDGGSSKYDILASEDVEGQEAATLPSEGGVR	4	1126.72	294	108.43 or 108.95		1462206464		3.65321e+08	7.2661e+07		1.8521e+09	2.1771e+09	1.2759e+09	1.20388e+09	4.68465e+08	5.37285e+08	2.28488e+09	2.88678e+09	2.17017e+09		2.59575e+09	2631920128		1.25962e+08	5.29902e+07	6.17443e+07	3.08637e+07		1462206464	3.65321e+08	7.2661e+07	2.0146e+09	1.23989e+09	5.02875e+08	6.33396e+08	1.25245e+09
8231	37861	2.05235	0.0330972	1.60253e+08	0.34811	SORBS1;SORBS1;SORBS1;SORBS1;SORBS1;SORBS1;SORBS1;SORBS1	SORBS1 iso3;SORBS1 iso4;SORBS1 iso4;SORBS1 iso4;SORBS1 iso4;SORBS1 iso8;SORBS1 iso4;SORBS1 iso4	349;377;386;418;254;263;295;253 or %350;378;387;419;%255;264;296;254	Sorbin and SH3 domain-containing protein 1	Q9BX66-3;Q9BX66-7;Q9BX66-1;Q9BX66-1;Q9BX66-4;Q9BX66-8;Q9BX66-9;Q9BX66-1	http://www.phosphosite.org/proteinAction.do?id=1911522&showAllSites=true	101	LNRDDDSDLYSPRY*SFSEDTK or LNRDDDSDLYSPRYS*FSEDTK	3	868.369	15	84.47 or 84.56	7.40024e+07	115689744	1.12933e+08	6.8318e+07		3.56554e+07	1.84214e+08	1.20596e+08		1.86568e+08		1.49634e+08	9.89569e+07	8.46271e+07	3.05867e+07	4.6014e+07	4.67869e+07	34679552		5.27537e+06		1.0651e+07	4.66171e+06		9.48461e+07	9.06256e+07	3.56554e+07	1.52405e+08	1.86568e+08	1.49634e+08	8.13198e+07	1.60253e+08
12445	57610	2.05198	0.0368333	7.11978e+07	0.0494662	PLEKHA5;PLEKHA5;PLEKHA5;PLEKHA5;PLEKHA5;PLEKHA5;PLEKHA5	PLEKHA5;PLEKHA5 iso2;PLEKHA5 iso3;PLEKHA5 iso3;PLEKHA5 iso3;PLEKHA5 iso3;PLEKHA5 iso3	%438;438;444;438;438;330;438	Pleckstrin homology domain-containing family A member 5	Q9HAU0;Q9HAU0-2;Q9HAU0-6;Q9HAU0-4;Q9HAU0-5;Q9HAU0-8;Q9HAU0-3	http://www.phosphosite.org/proteinAction.do?id=6854&showAllSites=true	127.4	GVISYQT*LPR	2	607.302	7	92.62	2.70641e+07	25555828	6.8492e+07			2.34304e+07	5.85174e+07		8.19885e+07	8.79319e+07	5.63533e+07														2.631e+07	6.8492e+07	2.34304e+07	5.85174e+07	8.49602e+07	5.63533e+07	3.61356e+07	7.11978e+07
19655	92113	2.05136	0.0320267	1.15628e+09	0.188378	SRRM2;SRRM2	SRm300;SRm300 iso2	%1972, %1975;1972, 1975	Serine/arginine repetitive matrix protein 2	Q9UQ35;Q9UQ35-2	http://www.phosphosite.org/proteinAction.do?id=3140&showAllSites=true	299.4	S*RTS*PITR	2	539.228	30	31.62	4.30359e+08	520484768	7.89498e+08	1.03215e+09	3.85831e+08	3.63868e+08	1.23442e+09	1.05106e+09	1.60126e+09	1.58008e+09	7.48512e+08	7.22345e+08	4.9058e+08	4.72953e+08	2.15194e+08	2.3928e+08	3.09146e+08	284252736	2.70952e+07			4.11187e+07	7.67688e+06	7.97659e+06	4.75422e+08	9.10822e+08	3.7485e+08	1.14274e+09	1.59067e+09	7.35428e+08	5.87031e+08	1.15628e+09
29692	141390	2.04394	0.0413516	1.61409e+08	0.181394	VPS26A	VPS26A	%315	Vacuolar protein sorting-associated protein 26A	O75436	http://www.phosphosite.org/proteinAction.do?id=12529&showAllSites=true	38.1	TNFHQRFES*PESQASAEQPEM	3	844.016	44	78.76	8.02165e+07	83160408	8.36308e+07	7.59606e+07	9.4101e+07	7.63911e+07	1.91431e+08	1.47906e+08	1.32669e+08	1.20933e+08	1.90462e+08	1.85052e+08	1.68151e+08	1.87388e+08	1.34813e+08	1.55091e+08	1.12487e+08	117197584			5.09471e+06	7.45457e+06	3.10856e+07		8.16884e+07	7.97957e+07	8.52461e+07	1.69669e+08	1.26801e+08	1.87757e+08	8.22434e+07	1.61409e+08
562	2708	2.04327	0.0242134	2.45041e+08	0.284082	AKAP2;AKAP2;AKAP2;AKAP2;AKAP2	AKAP2 iso4;AKAP2;AKAP2 iso 5;AKAP2 iso 6;AKAP2 iso 7	979;%748;837;979;837	A-kinase anchor protein 2	Q9Y2D5-4;Q9Y2D5;Q9Y2D5-5;Q9Y2D5-6;Q9Y2D5-7	http://www.phosphosite.org/proteinAction.do?id=31726300&showAllSites=true	122	QVLQSTQS*PR	2	612.293	33	41.98	1.26684e+08	96559560	1.57852e+08	1.37866e+08	1.26569e+08	1.03856e+08	2.80561e+08	1.90838e+08	2.80078e+08	1.86378e+08	2.69851e+08	2.62538e+08													1.11622e+08	1.47859e+08	1.15213e+08	2.357e+08	2.33228e+08	2.66194e+08	1.24898e+08	2.45041e+08
6958	31777	2.04061	0.0432353	6.9531e+08	0.12524	BICD2;BICD2	BICD2;BICD2 iso2	%568, %574;568, 574 or %568, %573;568, 573	Protein bicaudal D homolog 2	Q8TD16;Q8TD16-2	http://www.phosphosite.org/proteinAction.do?id=4193&showAllSites=true	93.5	EGQGGAGRTS*PGGRTS*PEAR or EGQGGAGRTS*PGGRT*SPEAR	3	696.627	28	24.43 or 24.52	4.88016e+08	530887232	3.3548e+08	2.96457e+08	2.44765e+08	2.33574e+08	1.0004e+09	9.25842e+08	6.19907e+08	7.40371e+08	4.75154e+08	4.1019e+08	2.10908e+08	2.2733e+08	1.25135e+08	1.18769e+08	3.07827e+08	319938624		2.88275e+08		2.47333e+07		1.08958e+08	5.09452e+08	3.15969e+08	2.39169e+08	9.6312e+08	6.80139e+08	4.42672e+08	3.54863e+08	6.9531e+08
6967	31818	2.02674	0.00542753	9.27944e+10	0.185666	CAP1;CAP1	CAP1;CAP1 iso2	%307;306	Adenylyl cyclase-associated protein 1	Q01518;Q01518-2	http://www.phosphosite.org/proteinAction.do?id=5641&showAllSites=true	51.9	PFSAPKPQT*SPSPK	3	516.92	110	54.89	4.47436e+10	35831115776	5.36402e+10		5.89403e+10	4.52602e+10	9.03009e+10		9.93782e+10		8.96013e+10	9.18973e+10		7.54043e+10		7.13306e+10		65869926400	5.66819e+08	6.51285e+08		7.91697e+08		8.59634e+08	4.02873e+10	5.36402e+10	5.21003e+10	9.03009e+10	9.93782e+10	9.07493e+10	4.76831e+10	9.27944e+10
6137	27091	2.02613	0.00258392	2.55423e+08	0.202028	GIGYF2;GIGYF2;GIGYF2;GIGYF2	TNRC15 iso3;TNRC15;TNRC15 iso4;TNRC15 iso3	160;%160;160;160	GRB10-interacting GYF protein 2	Q6Y7W6-3;Q6Y7W6;Q6Y7W6-4;Q6Y7W6-5	http://www.phosphosite.org/proteinAction.do?id=6171&showAllSites=true	152.3	SQS*WEER	2	501.19	88	43.46	7.6279e+07	94690128	1.94397e+08	1.59645e+08	1.50134e+08	1.12601e+08	2.20562e+08	1.92015e+08	2.9761e+08	3.29153e+08	2.31298e+08	2.61902e+08	3.18759e+08	3.9776e+08	2.40186e+08	2.79586e+08	2.13531e+08	206281696	3.40099e+08	4.76978e+08	4.54125e+08	4.48884e+08		6.59168e+08	8.54846e+07	1.77021e+08	1.31368e+08	2.06288e+08	3.13382e+08	2.466e+08	1.31291e+08	2.55423e+08
5052	22126	2.02392	0.0430557	7.49208e+07	0.348913	KMT2A;KMT2A;KMT2A	MLL;MLL iso2;MLL iso 3	%3028;2990;3031	Histone-lysine N-methyltransferase 2A	Q03164;Q03164-2;Q03164-3	http://www.phosphosite.org/proteinAction.do?id=5867&showAllSites=true	431.5	NSST*PGLQVPVSPTVPIQNQK	3	757.718	10	109.13	1.25582e+07	20784498	5.6022e+07			6.48445e+07	5.05767e+07		6.41656e+07	9.94437e+07	8.47764e+07	7.56415e+07													1.66714e+07	5.6022e+07	6.48445e+07	5.05767e+07	8.18046e+07	8.02089e+07	3.85523e+07	7.49208e+07
3877	17256	2.02268	0.0481453	3.90442e+07	0.239904	ATG9A;ATG9A	ATG9A;ATG9A iso 2	%761;700	Autophagy-related protein 9A	Q7Z3C6;Q7Z3C6-2	http://www.phosphosite.org/proteinAction.do?id=13573&showAllSites=true	94.4	SAS*YPCAAPRPGAPETTALHGGFQR	3	893.743	14	78.99	1.45578e+07	11761959	2.73995e+07	2.21988e+07	1.86795e+07	2.6023e+07	3.73281e+07	4.2119e+07	3.60593e+07	5.07926e+07	3.11346e+07	3.68315e+07													1.31599e+07	2.47992e+07	2.23513e+07	3.97235e+07	4.3426e+07	3.3983e+07	2.01034e+07	3.90442e+07
27574	132621	2.01897	0.0365021	1.01117e+08	0.27566	LUZP1;LUZP1;LUZP1	LUZP1;LUZP1 iso2;LUZP1 iso3	%905;905;905	Leucine zipper protein 1	Q86V48;Q86V48-2;Q86V48-3	http://www.phosphosite.org/proteinAction.do?id=8594&showAllSites=true	120.2	SHS*APSEVGFSDAR	3	509.547	65	60.2	5.56797e+07	37514220	7.08286e+07	5.55238e+07	5.22706e+07	4.11406e+07	9.10866e+07	7.81659e+07	1.02358e+08	1.05414e+08	1.19432e+08	1.10245e+08	5.77296e+07	3.5535e+07	3.83523e+07	2.04273e+07	2.00294e+07	25939076	4.09377e+07	1.98729e+07	4.05314e+07		3.16814e+07		4.6597e+07	6.31762e+07	4.67056e+07	8.46263e+07	1.03886e+08	1.14838e+08	5.21596e+07	1.01117e+08
14778	67860	2.01856	0.0197559	9.10425e+07	0.180661	IRAK2	IRAK2	%144	Interleukin-1 receptor-associated kinase-like 2	O43187	http://www.phosphosite.org/proteinAction.do?id=788&showAllSites=true	69.4	MATFPGPGSS*PAR	2	678.294	13	79.43	3.01296e+07	37643072	5.39879e+07	5.86077e+07	5.72145e+07	4.42524e+07	7.71759e+07	7.55353e+07	9.33474e+07	8.73844e+07	1.07761e+08	1.05051e+08													3.38864e+07	5.62978e+07	5.07334e+07	7.63556e+07	9.03659e+07	1.06406e+08	4.69725e+07	9.10425e+07
6034	26613	2.01432	0.0178605	2.06447e+08	0.137385	ANKRD17;ANKRD17;ANKRD17;ANKRD17;ANKRD17	ANKRD17;ANKRD17 iso2;ANKRD17 iso 4;ANKRD17 iso 6;ANKRD17 iso 7	%1940;1939;1347;1689;1827	Ankyrin repeat domain-containing protein 17	O75179;O75179-2;O75179-4;O75179-6;O75179-7	http://www.phosphosite.org/proteinAction.do?id=6356&showAllSites=true	274.1	ATNS*PKPHMVPR	3	472.227	75	35.49	9.9485e+07	88444760	1.23307e+08			1.15718e+08	2.24736e+08	1.93848e+08		1.94759e+08	1.891e+08	2.29794e+08	1.7279e+08	2.20582e+08	1.95767e+08	2.44276e+08	2.51223e+08	253082096	1.12299e+09	1.34764e+09	1.04073e+09	1.24121e+09	8.56403e+08	1.46704e+09	9.39649e+07	1.23307e+08	1.15718e+08	2.09292e+08	1.94759e+08	2.09447e+08	1.06739e+08	2.06447e+08
6581	30065	2.01289	0.00191711	7.40213e+07	0.436535	TCP1	CCTA	%551	T-complex protein 1 subunit alpha	P17987	http://www.phosphosite.org/proteinAction.do?id=8013&showAllSites=true	60.3	HGSYEDAVHS*GALND	3	551.218	39	59.07	3.53964e+07	33902648	4.60269e+07	4.72865e+07	2.50547e+07	4.21215e+07	7.02145e+07	6.76704e+07	1.05586e+08	5.57768e+07	6.65654e+07	7.8315e+07	7.38659e+07	1.39987e+08	1.07632e+08	1.10126e+08	1.02654e+08	105254168		7.59841e+08	8.45468e+08		1.02441e+09		3.46495e+07	4.66567e+07	3.35881e+07	6.89425e+07	8.06812e+07	7.24402e+07	3.82981e+07	7.40213e+07
12602	58197	2.01215	0.0338466	5.24417e+08	0.192109	PTDSS1;PTDSS1;PTDSS1	PTDSS1;PTDSS1 iso 2;PTDSS1 iso 3	%425;279;222	Phosphatidylserine synthase 1	P48651;P48651-2;P48651-3	http://www.phosphosite.org/proteinAction.do?id=5326&showAllSites=true	55.5	TYSECEDGTYS*PEISWHHR	3	811.986	80	77.56	1.94775e+08	182028864	3.79836e+08	3.20378e+08	2.73386e+08	2.78177e+08	5.14747e+08	3.91624e+08	5.00502e+08	5.29696e+08	5.78489e+08	6.31444e+08	3.56195e+08	3.51019e+08	3.2122e+08	3.04686e+08	2.45969e+08	230251536	8.30589e+06	6.11002e+06	3.04172e+06	4.0561e+06	2.35369e+08		1.88402e+08	3.50107e+08	2.75781e+08	4.53185e+08	5.15099e+08	6.04967e+08	2.7143e+08	5.24417e+08
3636	16101	2.01108	0.01662	1.25598e+08	0.081268	CCDC6	CCDC6	%413 or %395	Coiled-coil domain-containing protein 6	Q16204	http://www.phosphosite.org/proteinAction.do?id=4447&showAllSites=true	53.3	AGMSYYNSPGLHVQHMGTSHGITRPS*PR or AGMSYYNS*PGLHVQHMGTSHGITRPSPR	5	624.489	131	72.03 or 71.03	7.35065e+07		5.24966e+07	5.84062e+07	7.20717e+07	6.87288e+07	1.33507e+08	1.18997e+08	1.22597e+08	1.37339e+08	1.24043e+08	1.17105e+08	9.79534e+08	9.78412e+08	6.0124e+08	5.70508e+08	6.5024e+08	586926016			8.54626e+06				7.35065e+07	5.54514e+07	7.04003e+07	1.26252e+08	1.29968e+08	1.20574e+08	6.5042e+07	1.25598e+08
154	620	2.00906	0.0301516	3.95524e+08	0.170868	AFAP1;AFAP1	AFAP;AFAP iso2	%668;752	Actin filament-associated protein 1	Q8N556;Q8N556-2	http://www.phosphosite.org/proteinAction.do?id=6254&showAllSites=true	80.7	SGTSSPQS*PVFR	2	665.295	43	64.28	2.18404e+08	171317184	2.5595e+08	2.09235e+08	1.66586e+08	2.08701e+08	4.20242e+08	4.13015e+08	3.53886e+08	3.5702e+08	4.42846e+08	3.86137e+08	2.72931e+09	2.64621e+09	2.13081e+09	2.11896e+09	2.71193e+09	2285519872	4.43544e+09	5.25591e+09	5.78088e+09	7.59403e+09	3.95511e+09		1.94861e+08	2.32593e+08	1.87643e+08	4.16629e+08	3.55453e+08	4.14491e+08	2.05032e+08	3.95524e+08
5809	25632	2.00765	0.00911086	1.92124e+08	0.166315	TACC2;TACC2;TACC2;TACC2;TACC2;TACC2	TACC2;TACC2 iso3;TACC2 iso2;TACC2 iso2;TACC2 iso2;TACC2 iso2	%2557;2557;635;257;703;635	Transforming acidic coiled-coil-containing protein 2	O95359;O95359-3;O95359-1;O95359-2;O95359-5;O95359-6	http://www.phosphosite.org/proteinAction.do?id=11848&showAllSites=true	309.2	QALYLMFDTSQES*PVK	2	968.942	53	137.25	6.50905e+07	73776672	1.05455e+08	8.64586e+07	1.49311e+08	1.17887e+08	1.70494e+08	1.36767e+08	1.86471e+08	1.71375e+08	2.62135e+08	2.25501e+08	1.8554e+08		2.0537e+08	1.61516e+08		49838448		1.34836e+07	4.50497e+07			1.47227e+07	6.94336e+07	9.59568e+07	1.33599e+08	1.53631e+08	1.78923e+08	2.43818e+08	9.96631e+07	1.92124e+08
11725	54432	2.00587	0.0338113	7.72146e+08	0.283008	SIPA1L3	SIPA1L3	%1544	Signal-induced proliferation-associated 1-like protein 3	O60292	http://www.phosphosite.org/proteinAction.do?id=8430&showAllSites=true	194.5	TLS*DESLCSGR	2	652.763	69	64.6	1.90871e+08	170890640	5.39419e+08	5.26834e+08	4.14992e+08	5.62399e+08	7.33156e+08	6.51185e+08	6.70261e+08	1.00564e+09	7.95275e+08	7.77362e+08	1.07245e+08	1.38677e+08	1.72722e+08	1.93773e+08	7.14923e+07	81675128	1.53163e+08	1.2048e+08	3.64726e+08		3.23019e+08		1.80881e+08	5.33126e+08	4.88695e+08	6.9217e+08	8.37949e+08	7.86319e+08	4.00901e+08	7.72146e+08
11369	53021	2.0053	0.0357921	3.10792e+08	0.0687332	TBC1D5;TBC1D5	TBC1D5;TBC1D5 iso2	%539;561	TBC1 domain family member 5	Q92609;Q92609-2	http://www.phosphosite.org/proteinAction.do?id=5453&showAllSites=true	88.9	NISSS*PSVESLPGGR	2	783.862	43	78.56	1.14794e+08	114652696	2.1247e+08	2.00658e+08	1.70863e+08	1.55024e+08	2.87013e+08	2.95516e+08	3.03591e+08	2.92194e+08	3.3485e+08	3.51591e+08	2.62446e+08	2.60649e+08	2.54346e+08	2.8467e+08	2.11332e+08	190915808		5.71169e+06	1.03618e+07	1.19405e+07	1.09505e+07	1.58871e+07	1.14723e+08	2.06564e+08	1.62943e+08	2.91264e+08	2.97892e+08	3.4322e+08	1.6141e+08	3.10792e+08
28667	137066	2.00001	0.0174569	1.02117e+08	0.402022	SMCR8;SMCR8	SMCR8;SMCR8 iso2	%498;498	Guanine nucleotide exchange protein SMCR8	Q8TEV9;Q8TEV9-2	http://www.phosphosite.org/proteinAction.do?id=20908&showAllSites=true	105	SDSQASLTVPLS*PQVVR	2	932.464	13	110.24		27343270	8.02662e+07		5.19156e+07		1.01304e+08	6.15819e+07	1.2859e+08	1.45536e+08	1.12818e+08	6.28734e+07	1.24696e+08	2.21455e+08	3.16252e+08	1.9501e+08	1.84557e+08	119526296	1.20943e+07			1.50992e+07	1.99688e+08		27343270	8.02662e+07	5.19156e+07	8.14428e+07	1.37063e+08	8.78455e+07	5.3175e+07	1.02117e+08
642	3091	1.99746	0.00451385	1.32737e+08	0.289229	ATG16L1;ATG16L1;ATG16L1	ATG16L1;ATG16L1 iso2;ATG16L1 iso3	%76;76;76	Autophagy-related protein 16-1	Q676U5;Q676U5-2;Q676U5-3	http://www.phosphosite.org/proteinAction.do?id=12126&showAllSites=true	68.2	HDVPNRHEISPGHDGT*WNDNQLQEMAQLR	4	869.39	17	94.08	5.56105e+07	82495440	5.59373e+07	4.89769e+07	8.96955e+07	8.25296e+07	1.54375e+08	1.01952e+08	1.12695e+08	1.10986e+08	1.3923e+08	1.77181e+08	5.35941e+07	9.93966e+07	5.95811e+07	1.15621e+08	1.46905e+08	84692560		1.0472e+08	4.45329e+07		3.9579e+07		6.9053e+07	5.24571e+07	8.61126e+07	1.28164e+08	1.1184e+08	1.58206e+08	6.92075e+07	1.32737e+08
17283	78512	-2.00524	0.0330467	7.98357e+07	0.263139	SLC44A1	SLC44A1	%644	Choline transporter-like protein 1	Q8WWI5	http://www.phosphosite.org/proteinAction.do?id=10134&showAllSites=true	73.3	GGVADS*RELKPMASGASSA	3	624.284	7	65.7	1.12008e+08	76864776	7.11585e+07			5.93119e+07	5.79226e+07	4.14035e+07		2.27952e+07	3.25147e+07	3.65073e+07		5.37196e+07	5.67565e+07	5.12033e+07	6.55494e+07	90985280		8.3761e+06		2.84242e+07	6.66021e+06		9.44363e+07	7.11585e+07	5.93119e+07	4.96631e+07	2.27952e+07	3.4511e+07	7.98357e+07	3.82287e+07
15911	72497	-2.00652	0.0218499	1.18254e+08	0.217694	ADAM22;ADAM22;ADAM22;ADAM22;ADAM22	ADAM22;ADAM22 iso 5;ADAM22 iso2;ADAM22 iso 3;ADAM22 iso 4	%834;798;%798;%834;798	Disintegrin and metalloproteinase domain-containing protein 22	Q9P0K1;Q9P0K1-5;Q9P0K1-2;Q9P0K1-3;Q9P0K1-4	http://www.phosphosite.org/proteinAction.do?id=12513&showAllSites=true	100.4	SNS*WQGNLGGNK	2	671.283	15	64.39	1.0796e+08	114589344	1.46327e+08	1.31664e+08	1.20576e+08	8.84066e+07	5.88329e+07	5.31464e+07	5.93612e+07		5.50139e+07														1.11275e+08	1.38995e+08	1.04491e+08	5.59896e+07	5.93612e+07	5.50139e+07	1.18254e+08	5.65886e+07
24204	116283	-2.00715	0.0250355	4.88089e+07	0.1792	FXR1;FXR1;FXR1	FXR1;FXR1 iso3;FXR1 iso2	%500;415;500 or %491;406;491 or %496;411;496 or %499;414;499	Fragile X mental retardation syndrome-related protein 1	P51114;P51114-3;P51114-2	http://www.phosphosite.org/proteinAction.do?id=4548&showAllSites=true	69.7	DPDSNPYSLLDNTESDQTADTDASESHHST*NRR or DPDSNPYSLLDNTESDQTADT*DASESHHSTNRR or DPDSNPYSLLDNTESDQTADTDASES*HHSTNRR or DPDSNPYSLLDNTESDQTADTDASESHHS*TNRR	4	939.639	6	85.48 or 85.50 or 85.54 or 85.50		51849152	4.35656e+07			5.10118e+07		1.68073e+07		2.27326e+07	2.35167e+07	3.03412e+07		1.63448e+07		3.70214e+07	2.2433e+07		3.35421e+08	1.89885e+08	8.19312e+07		7.66415e+07		51849152	4.35656e+07	5.10118e+07	1.68073e+07	2.27326e+07	2.69289e+07	4.88089e+07	2.33494e+07
12865	59322	-2.01081	0.0345859	1.70393e+09	0.345868	MYH10;MYH10	MYH10 iso2;MYH10 iso2	%214;%214	Myosin-10	P35580-2;P35580-4	http://www.phosphosite.org/proteinAction.do?id=15756664&showAllSites=true	230.6	DHNIPQES*PKPVK	3	523.587	23	40.56	1.49983e+09	1548067456	1.73506e+09	1.62366e+09	2.30438e+09	1.5126e+09	9.25487e+08	1.00287e+09	8.62467e+08	5.23506e+08	7.3563e+08	8.31966e+08	2.7992e+08	4.84123e+08	5.1872e+08	6.58679e+08	6.01899e+08	524178016	9.22867e+06			1.98866e+08	2.18983e+08		1.52395e+09	1.67936e+09	1.90849e+09	9.64179e+08	6.92986e+08	7.83798e+08	1.70393e+09	8.13654e+08
7154	32586	-2.01088	0.0177743	1.1023e+10	0.173071	DBN1;DBN1;DBN1	DBN1;DBN1 iso2;DBN1 iso3	%335;337;381	Drebrin	Q16643;Q16643-2;Q16643-3	http://www.phosphosite.org/proteinAction.do?id=2675&showAllSites=true	71.4	MAPTPIPT*RSPSDSSTASTPVAEQIER	3	969.458	63	91.13	1.01528e+10	10655945728	1.0393e+10	9.63086e+09	1.3627e+10	1.16782e+10	4.44791e+09		4.88653e+09	6.24933e+09		5.47004e+09	1.07813e+10	1.13945e+10	2.20436e+09		1.10216e+10			7.86884e+06	2.78761e+06	5.02867e+06	2.26679e+07		1.04044e+10	1.00119e+10	1.26526e+10	4.44791e+09	5.56793e+09	5.47004e+09	1.1023e+10	5.26345e+09
13543	62609	-2.01858	0.0242034	2.24101e+08	0.45066	PPP2R3A;PPP2R3A	PPP2R3A;PPP2R3A iso2	686, %692;65, 71 or %687, %692;66, 71	Serine/threonine-protein phosphatase 2A regulatory subunit B'' subunit alpha	Q06190;Q06190-2	http://www.phosphosite.org/proteinAction.do?id=21705&showAllSites=true	130.2	KPGTPLPPPATSPS*SPRPLS*PVPHVNNVVNAPLSINIPR or KPGTPLPPPATSPSS*PRPLS*PVPHVNNVVNAPLSINIPR	5	835.837	17	125.11 or 125.15	2.03586e+08		2.67928e+08	2.29052e+08		1.95839e+08	6.81438e+07	5.10711e+07	1.75708e+08	1.33706e+08	1.39101e+08	7.18715e+07													2.03586e+08	2.4849e+08	1.95839e+08	5.96075e+07	1.54707e+08	1.05486e+08	2.24101e+08	1.066e+08
27690	133076	-2.0209	0.0409106	5.47289e+08	0.157795	MISP	MISP	%156	Mitotic interactor and substrate of PLK1	Q8IVT2	http://www.phosphosite.org/proteinAction.do?id=8360&showAllSites=true	75.3	KSS*TVATLQGTPDHGDPR	3	649.637	39	48.46	4.42457e+08	424856832	5.80603e+08	6.04084e+08	6.84583e+08	5.47149e+08	2.6615e+08	2.61659e+08	2.66486e+08	2.67628e+08	2.37993e+08	2.60287e+08	4.00428e+08	3.44362e+08	3.93997e+08	3.47254e+08		135204688	1.19963e+08	1.23907e+08	9.19452e+07	9.91868e+07		2.88127e+07	4.33657e+08	5.92343e+08	6.15866e+08	2.63905e+08	2.67057e+08	2.4914e+08	5.47289e+08	2.60034e+08
4021	17846	-2.02122	0.0264239	1.66464e+08	0.13101	ZFX;ZFY;ZFX;ZFX;ZFY;ZFY	ZFX;ZFY;ZFX iso4;ZFX iso4;ZFY iso 2;ZFY iso 3	%274;%270;45;313;79;244	Zinc finger X-chromosomal protein	P17010;P08048;P17010-2;P17010-3;P08048-2;P08048-3	http://www.phosphosite.org/proteinAction.do?id=5804&showAllSites=true	90.5	ADPGEDDLGGTVDIVES*EPENDHGVELLDQNSSIR	3	1267.89	45	121.71		137960512	1.7069e+08	1.70149e+08	1.83345e+08	1.70176e+08	3.23549e+07	2.68685e+07	1.12886e+08	1.04842e+08	9.86465e+07	9.88816e+07	7.72203e+07	1.2753e+08		2.46323e+08	3.98153e+07	62355784	1.97751e+08	2.35921e+08		1.50201e+08	3.95303e+07		137960512	1.7042e+08	1.76761e+08	2.96117e+07	1.08864e+08	9.8764e+07	1.66464e+08	7.90799e+07
21655	102842	-2.0262	0.0227338	7.2815e+08	0.108254	MECOM;MECOM;MECOM;MECOM;MECOM;MECOM;MECOM	EVI1;EVI1 iso3;EVI1 iso3;EVI1 iso4;EVI1 iso3;EVI1 iso6;EVI1 iso3	526;338;526;403;338;339;526	Histone-lysine N-methyltransferase MECOM	Q03112;Q03112-1;Q03112-3;Q03112-4;Q03112-5;Q03112-6;Q03112-8	http://www.phosphosite.org/proteinAction.do?id=22774&showAllSites=true	138	SQS*PLMTHPQILPATQDILK	3	766.724	19	124.91	5.91739e+08	607678848	8.40906e+08	7.21322e+08	7.86412e+08	8.20845e+08	3.13398e+08	2.87461e+08	2.97334e+08	2.72177e+08	4.7531e+08	4.2469e+08													5.99709e+08	7.81114e+08	8.03628e+08	3.00429e+08	2.84756e+08	4.5e+08	7.2815e+08	3.45062e+08
29442	140396	-2.02908	0.00337815	7.89199e+08	0.188409	PHLDB2;PHLDB2;PHLDB2	PHLDB2;PHLDB2 iso2;PHLDB2 iso2	%242;242;269	Pleckstrin homology-like domain family B member 2	Q86SQ0;Q86SQ0-2;Q86SQ0-3	http://www.phosphosite.org/proteinAction.do?id=6354&showAllSites=true	142.1	KYS*SSSLSHMGAYSR	3	580.919	42	61.91	7.75405e+08	721326976	8.84289e+08	6.7637e+08	8.28076e+08	8.49727e+08	3.09856e+08	3.34765e+08	3.99702e+08	3.35158e+08	4.87824e+08														7.48366e+08	7.80329e+08	8.38901e+08	3.2231e+08	3.6743e+08	4.87824e+08	7.89199e+08	3.73461e+08
1006	4743	-2.03175	0.0462412	4.19646e+08	0.317465	EPB41L1;EPB41L1;EPB41L1	EPB41L1;EPB41L1 iso2;EPB41L1 iso4	%578;504;469	Band 4.1-like protein 1	Q9H4G0;Q9H4G0-2;Q9H4G0-3	http://www.phosphosite.org/proteinAction.do?id=6918&showAllSites=true	98.4	APES*DTGDEDQDQERDTVFLK	3	825.678	28	82.87	3.52507e+08	380750304	4.00725e+08	3.68188e+08	5.61273e+08	4.54433e+08	1.85037e+08		2.09536e+08	2.26874e+08	1.43535e+08	2.2663e+08													3.66629e+08	3.84457e+08	5.07853e+08	1.85037e+08	2.18205e+08	1.85083e+08	4.19646e+08	1.98323e+08
18654	85733	-2.03796	0.02213	5.47849e+07	0.109195	EFTUD2;EFTUD2	EFTUD2;EFTUD2 iso 3	%6, %19;%6, %19	116 kDa U5 small nuclear ribonucleoprotein component	Q15029;Q15029-3	http://www.phosphosite.org/proteinAction.do?id=5903&showAllSites=true	109.4	M#DTDLY*DEFGNYIGPELDS*DEDDDELGRETK	4	943.863	34	148.93	7.14107e+07	72944760		3.10789e+07	5.30474e+07	4.54428e+07	3.90484e+07	3.79886e+07	1.06739e+07		1.55376e+07														7.21777e+07	3.10789e+07	4.92451e+07	3.85185e+07	1.06739e+07	1.55376e+07	5.47849e+07	2.58121e+07
2544	11401	-2.03814	0.0350991	2.27826e+07	0.444769	ZNF106;ZNF106	ZFP106;ZFP106 iso2	%1025, %1026;253, 254	Zinc finger protein 106	Q9H2Y7;Q9H2Y7-2	http://www.phosphosite.org/proteinAction.do?id=6447&showAllSites=true	208.8	ATGDGS*S*PELPSLERK	2	902.382	21	81.81	2.87368e+07	37737332	8.85463e+06	1.69794e+07	2.07723e+07	2.36148e+07	2.22609e+07	1.93218e+07	3.97265e+06	6.16254e+06	7.63704e+06	5.04406e+06													3.32371e+07	1.2917e+07	2.21936e+07	2.07913e+07	5.06759e+06	6.34055e+06	2.27826e+07	1.07332e+07
17679	80341	-2.04234	0.0320599	1.20603e+08	0.470308	ADAR;ADAR;ADAR;ADAR;ADAR	ADAR;ADAR iso2;ADAR iso2;ADAR iso4;ADAR iso5	%603;603;603;646;308	Double-stranded RNA-specific adenosine deaminase	P55265;P55265-2;P55265-3;P55265-4;P55265-5	http://www.phosphosite.org/proteinAction.do?id=10051&showAllSites=true	136	TAESQTPT*PSATSFFSGK	3	641.951	10	105.17	1.05116e+08	84379008	1.64752e+08	1.37682e+08	1.2815e+08	1.03537e+08	6.75988e+07	3.45682e+07	6.84265e+07		7.52297e+07	3.76805e+07													9.47477e+07	1.51217e+08	1.15844e+08	5.10835e+07	6.84265e+07	5.64551e+07	1.20603e+08	5.67007e+07
6940	31711	-2.04297	0.00364639	3.32557e+09	0.220012	ADD3;ADD3	ADD3;ADD3 iso2	%681;649	Gamma-adducin	Q9UEY8;Q9UEY8-2	http://www.phosphosite.org/proteinAction.do?id=5703&showAllSites=true	79.1	IEEVLSPEGSPSKS*PSK	3	617.631	143	66.09	3.08999e+09	3122029056	3.43449e+09	3.49053e+09	3.14658e+09	3.66978e+09	1.41101e+09	1.6971e+09	1.37199e+09	1.87752e+09	1.48527e+09	1.53517e+09	2.22566e+09	2.87028e+09	2.64125e+09	2.83512e+09	2.41031e+09	2058132352	2.20562e+08		1.25679e+08		6.97113e+07		3.10601e+09	3.46251e+09	3.40818e+09	1.55406e+09	1.62475e+09	1.51022e+09	3.32557e+09	1.56301e+09
2292	10153	-2.04554	0.0304647	5.31871e+09	0.0895957	TJP2;TJP2;TJP2	ZO2;ZO2 iso3;ZO2 iso3	%966;943;997	Tight junction protein ZO-2	Q9UDY2;Q9UDY2-3;Q9UDY2-7	http://www.phosphosite.org/proteinAction.do?id=3266&showAllSites=true	133.9	SSEPVQHEESIRKPS*PEPR	3	757.025	184	42.55	5.6756e+09	6409725952	4.33729e+09	4.51173e+09	5.68622e+09	5.29168e+09	2.68584e+09	2.63492e+09	2.44334e+09	2.77387e+09	2.18894e+09	2.25295e+09	7.27475e+09	7.79786e+09	6.94456e+09	8.37288e+09	1.18643e+10	12171422720	1.29985e+08	1.13432e+08	7.31277e+07		1.38368e+08		6.04266e+09	4.42451e+09	5.48895e+09	2.66038e+09	2.60861e+09	2.22094e+09	5.31871e+09	2.49664e+09
11154	52152	-2.04788	0.0184367	2.44207e+08	0.436015	ZDHHC5;ZDHHC5	ZDHHC5;ZDHHC5 iso2	%693;640	Palmitoyltransferase ZDHHC5	Q9C0B5;Q9C0B5-2	http://www.phosphosite.org/proteinAction.do?id=5460&showAllSites=true	77.5	SLGSASPGPGQPPLS*SPTRGGVKK	3	781.4	44	60.71	1.94286e+08		1.74814e+08		3.6352e+08		1.02267e+08	9.08996e+07	2.96366e+07	5.60567e+07	1.47259e+08	2.60891e+08	5.52401e+08	6.26425e+08	2.82737e+08	2.38091e+08	7.85643e+08	644565632	3.02707e+08	6.01814e+08	1.36985e+07	7.07542e+06	2.77759e+08		1.94286e+08	1.74814e+08	3.6352e+08	9.65831e+07	4.28467e+07	2.04075e+08	2.44207e+08	1.14501e+08
17137	77908	-2.05436	0.0379305	4.32745e+07	0.33947	SEMA4B	SEMA4B	%813, %818	Semaphorin-4B	Q9NPR2	http://www.phosphosite.org/proteinAction.do?id=36643500&showAllSites=true	92.7	RPLSIQDS*FVEVS*PVCPRPR	3	833.725	3	104.33	4.75138e+07	48091116	4.09986e+07		3.03106e+07	4.94584e+07	2.02011e+07		2.74089e+07			1.30685e+07													4.78024e+07	4.09986e+07	3.98845e+07	2.02011e+07	2.74089e+07	1.30685e+07	4.32745e+07	2.02262e+07
16054	73188	-2.05457	0.0330786	5.14326e+08	0.132975	C19orf24	C19orf24	%120	Uncharacterized membrane protein C19orf24	Q9BVV8	http://www.phosphosite.org/proteinAction.do?id=2837502&showAllSites=true	14.2	RYGLLANTEDPTEMASLDS*DEETVFESR	3	1085.81	73	131.77	4.65574e+08	497418240	6.05173e+08	5.46685e+08	5.17504e+08	4.53601e+08	2.2407e+08	2.26927e+08	2.14284e+08	1.97427e+08	3.16994e+08	2.62506e+08	1.61407e+08	1.36608e+08	1.10467e+08	1.23738e+08	1.00645e+08	121002272		2.16482e+07	1.13572e+07	1.59542e+07	9.86374e+07		4.81496e+08	5.75929e+08	4.85553e+08	2.25499e+08	2.05856e+08	2.8975e+08	5.14326e+08	2.40368e+08
12864	59318	-2.05784	0.00487828	2.88882e+08	0.293131	MYH10	MYH10 iso5	%213	Myosin-10	P35580-5	http://www.phosphosite.org/proteinAction.do?id=56642451&showAllSites=true	229.9	DHNIPES*PKPVK	3	480.901	21	42.28	2.45988e+08	342829120	2.88919e+08	2.65614e+08	3.49437e+08	2.40507e+08	1.3986e+08	1.26349e+08	1.14485e+08	1.74354e+08	1.18556e+08	1.35154e+08	1.32704e+08	1.49888e+08	2.10436e+08	1.54819e+08	8.28664e+07	135688048	3.4191e+07	6.19846e+07	5.25236e+07	7.32098e+07	2.90256e+07		2.94409e+08	2.77266e+08	2.94972e+08	1.33105e+08	1.4442e+08	1.26855e+08	2.88882e+08	1.34793e+08
24801	121217	-2.07706	0.0267504	4.1399e+08	0.284139	RB1	Rb	%612	Retinoblastoma-associated protein	P06400	http://www.phosphosite.org/proteinAction.do?id=452&showAllSites=true	106.1	DREGPTDHLESACPLNLPLQNNHTAADMYLSPVRS*PK	4	1056.75	71	112.37	4.44833e+08	382583168	4.11256e+08	2.73647e+08	4.8838e+08	4.83242e+08	1.77947e+08	2.24111e+08	1.78322e+08	1.78999e+08	2.01296e+08	1.87611e+08	4.66075e+08	4.41078e+08	4.47642e+08	4.26523e+08	5.13048e+08	488275840		3.91526e+06		3.13309e+06	2.48666e+06		4.13708e+08	3.42451e+08	4.85811e+08	2.01029e+08	1.78661e+08	1.94453e+08	4.1399e+08	1.91381e+08
25538	124336	-2.07719	0.0452237	1.75801e+08	0.390051	RNF219	RNF219	%210	RING finger protein 219	Q5W0B1	http://www.phosphosite.org/proteinAction.do?id=9633&showAllSites=true	81.1	LKAEVDNRS*PQK	3	488.912	94	29.47	1.9024e+08	107986864	1.98632e+08	2.32303e+08	1.67769e+08	1.57872e+08		2.17024e+07	9.60516e+07	7.98448e+07	1.04907e+08	1.0382e+08	1.34673e+08		1.08255e+08		1.0019e+08		2.88507e+08	4.02825e+08	2.71676e+08	4.48176e+08	2.8965e+08	5.73002e+08	1.49114e+08	2.15468e+08	1.62821e+08	2.17024e+07	8.79482e+07	1.04363e+08	1.75801e+08	8.1265e+07
7452	33930	-2.07909	0.0293339	4.1822e+07	0.298304	KRT18	K18	%398	Keratin, type I cytoskeletal 18	P05783	http://www.phosphosite.org/proteinAction.do?id=944&showAllSites=true	48	RLLEDGEDFNLGDALDS*SNSMQTIQK	3	992.781	12	125.51		27232428	5.1002e+07	4.38432e+07	5.26953e+07	3.43372e+07	1.03958e+07	9.70889e+06		2.06804e+07	3.27947e+07	2.29945e+07	3.35395e+08	3.09921e+08	3.07561e+08	2.68937e+08	2.36177e+08	226200176		1.94172e+07	1.46707e+07	1.99318e+07		8.77049e+08	27232428	4.74226e+07	4.35162e+07	1.00523e+07	2.06804e+07	2.78946e+07	4.1822e+07	1.93148e+07
25119	122551	-2.08052	0.0371627	2.48086e+09	0.192178	CCDC86	CCDC86	%164 or %160	Coiled-coil domain-containing protein 86	Q9H6F5	http://www.phosphosite.org/proteinAction.do?id=2904&showAllSites=true	40.2	EELTPGAPQHQLPPVPGSPEPY*PGQQAPGPEPSQPLLELTPR or EELTPGAPQHQLPPVPGS*PEPYPGQQAPGPEPSQPLLELTPR	4	1129.06	27	131.41 or 131.37	2.13981e+09		2.62626e+09	2.39314e+09		2.76425e+09	7.40007e+08	9.72755e+08	7.5663e+08	6.59062e+08	1.87174e+09	1.86958e+09		4.45291e+08	1.17541e+09	9.59799e+08	3.05059e+08		2.67475e+08	4.68397e+08	2.34683e+08		4.2893e+08		2.13981e+09	2.5097e+09	2.76425e+09	8.56381e+08	7.07846e+08	1.87066e+09	2.48086e+09	1.14496e+09
28939	138215	-2.09284	0.0128073	2.13219e+07	0.479435	VPS50;VPS50	CCDC132;CCDC132 iso3	%595;565	Syndetin	Q96JG6;Q96JG6-3	http://www.phosphosite.org/proteinAction.do?id=6318&showAllSites=true	111.1	KKS*DYSLNK	3	388.188	5	26.97	9.59961e+06	16652744		2.42963e+07	1.85277e+07	3.7533e+07	1.1557e+06			1.46102e+07		1.35815e+07	3.82816e+07		3.58185e+07			48749588	5.25048e+07			2.88812e+07	1.24783e+08	2.32602e+08	1.31262e+07	2.42963e+07	2.80303e+07	1.1557e+06	1.46102e+07	1.35815e+07	2.13219e+07	9.78245e+06
10312	48254	-2.10548	0.039672	6.52436e+08	0.253444	KDM3B;KDM3B	JMJD1B;JMJD1B iso2	%744;400 or %727;383 or %729;385 or %730;386 or %733;389	Lysine-specific demethylase 3B	Q7LBC6;Q7LBC6-2	http://www.phosphosite.org/proteinAction.do?id=6394&showAllSites=true	191.5	SSSPTSSLTQPIEMPTLSSS*PTEERPTVGPGQQDNPLLK or SSS*PTSSLTQPIEMPTLSSSPTEERPTVGPGQQDNPLLK or SSSPT*SSLTQPIEMPTLSSSPTEERPTVGPGQQDNPLLK or SSSPTS*SLTQPIEMPTLSSSPTEERPTVGPGQQDNPLLK or SSSPTSSLT*QPIEMPTLSSSPTEERPTVGPGQQDNPLLK	4	1044.25	6	129.26 or 130.20 or 130.21 or 129.98 or 130.34		637255936	5.94032e+08	5.48312e+08	7.80793e+08	7.01785e+08	2.73277e+08		4.0699e+08	2.83285e+08	2.43472e+08	2.80676e+08													637255936	5.71172e+08	7.41289e+08	2.73277e+08	3.45137e+08	2.62074e+08	6.52436e+08	2.9754e+08
24348	118527	-2.11518	0.0419839	6.41924e+09	0.251854	RPL22L1	RPL22L1	%118	60S ribosomal protein L22-like 1	Q6P5R6	http://www.phosphosite.org/proteinAction.do?id=10696&showAllSites=true	14.6	YFQISQDEDES*ESED	2	950.836	133	96.35	4.47788e+09	4491999744	7.48261e+09	9.50507e+09	6.67323e+09	5.88462e+09	2.42277e+09	1.69029e+09	3.53137e+09	3.60152e+09	3.45984e+09	2.77842e+09	3.43146e+10	3.69826e+10	3.41187e+10	2.93599e+10	2.41272e+10	22583349248		1.02268e+07	5.67622e+06	4.65953e+06	5.537e+07		4.48494e+09	8.49384e+09	6.27893e+09	2.05653e+09	3.56645e+09	3.11913e+09	6.41924e+09	2.91403e+09
5691	25132	-2.11807	0.0108947	2.02966e+08	0.461441	SEPTIN9;SEPTIN9;SEPTIN9;SEPTIN9	SEPT9;SEPT9 iso2;SEPT9 iso5;SEPT9 iso7	%85, %89;67, 71;78, 82;66, 70	Septin-9	Q9UHD8;Q9UHD8-2;Q9UHD8-5;Q9UHD8-7	http://www.phosphosite.org/proteinAction.do?id=8100&showAllSites=true	65.4	HVDSLSQRS*PKAS*LR	3	614.287	27	44.48	2.12625e+08	189122560	2.04177e+08	1.78525e+08	2.30381e+08		1.2612e+08	8.45765e+07	5.24183e+07	1.03192e+08	9.26443e+07	9.31161e+07	1.05389e+08	1.37855e+08	1.30802e+08	1.23974e+08		40769872	3.94832e+07	2.85344e+07		7.77339e+07	8.02065e+06	5.6181e+06	2.00874e+08	1.91351e+08	2.30381e+08	1.05348e+08	7.78052e+07	9.28802e+07	2.02966e+08	9.20113e+07
9972	46662	-2.12036	0.0239895	9.98956e+08	0.0609819	ERCC5	XPG	%526	DNA repair protein complementing XP-G cells	P28715	http://www.phosphosite.org/proteinAction.do?id=5820&showAllSites=true	133	ELTPAS*PTCTNSVSK	2	836.368	40	58.58	8.20196e+08	844462144	1.09352e+09	1.11708e+09	1.10491e+09	1.01356e+09	4.72035e+08	4.44291e+08	4.64302e+08	4.84749e+08	4.29799e+08	4.19054e+08	1.77721e+08	1.86354e+08	2.77303e+08	2.01933e+08	1.04955e+08	207036768	1.09337e+07	5.37902e+06	1.16093e+07	1.85959e+07	1.59828e+09		8.32329e+08	1.1053e+09	1.05924e+09	4.58163e+08	4.74526e+08	4.24426e+08	9.98956e+08	4.52372e+08
6297	27764	-2.12628	0.0110158	5.58652e+07	0.413939	NUMB;NUMB	NUMB;NUMB iso3	%436;%425	Protein numb homolog	P49757;P49757-3	http://www.phosphosite.org/proteinAction.do?id=8247&showAllSites=true	70.8	EIAATCSGTEWGQSSGAASPGLFQAGHRRT*PSEADRWLEEVSK	5	940.235	10	112.13	6.64002e+07	59171088	5.62239e+07	3.07629e+07	6.82855e+07	5.43474e+07	3.82787e+07			1.05626e+07	2.77872e+07	2.42827e+07	5.74243e+07	4.55081e+07	3.08429e+07	1.52359e+07	2.60181e+07	51324376	9.79275e+06		3.37174e+07		3.56591e+06		6.27856e+07	4.34934e+07	6.13164e+07	3.82787e+07	1.05626e+07	2.6035e+07	5.58652e+07	2.52278e+07
12395	57410	-2.12977	0.0275665	8.21901e+09	0.186061	OSBPL10	OSBPL10	%223	Oxysterol-binding protein-related protein 10	Q9BXB5	http://www.phosphosite.org/proteinAction.do?id=12001&showAllSites=true	83.9	HLSVGAPGVVTITHHKS*PAAAR	4	572.302	166	62.4	5.9427e+09	7743302656	9.62846e+09	8.66033e+09	9.28035e+09	8.05895e+09	3.49707e+09	3.31894e+09	3.29981e+09	3.0023e+09	4.52653e+09	4.58832e+09	2.58119e+09	3.67544e+09	2.1467e+09	2.34386e+09	2.44237e+09	2507625728				5.75348e+06			6.843e+09	9.14439e+09	8.66965e+09	3.40801e+09	3.15106e+09	4.55743e+09	8.21901e+09	3.7055e+09
26465	128216	-2.1328	0.0341731	2.8212e+07	0.456268	CEP112	CCDC46	%242	Centrosomal protein of 112 kDa	Q8N8E3	http://www.phosphosite.org/proteinAction.do?id=16178&showAllSites=true	112.7	SSS*FHDDHFLSR	3	505.54	26	67.47	3.43865e+07	18663068	3.11673e+07	3.37882e+07	3.06003e+07	2.06663e+07	1.15103e+07	2.24749e+07		1.38105e+07	7.40203e+06	8.30783e+06	5.96559e+07	3.3193e+07	3.40006e+07	3.05434e+07	3.53129e+07	65164784	3.10951e+06	2.35195e+06	2.68296e+06		1.26185e+07	7.5107e+06	2.65248e+07	3.24778e+07	2.56333e+07	1.69926e+07	1.38105e+07	7.85493e+06	2.8212e+07	1.27011e+07
26653	128907	-2.13438	0.00948531	5.02828e+07	0.0917301	ELP4;ELP4;ELP4	ELP4;ELP4 iso 2;ELP4 iso 3	%151;%151;%151	Elongator complex protein 4	Q96EB1;Q96EB1-2;Q96EB1-3	http://www.phosphosite.org/proteinAction.do?id=18947&showAllSites=true	46.6	EFDEDVYNHKT*PESNIK	3	715.644	3	64.42	3.8056e+07		5.90373e+07	5.39141e+07	5.34596e+07	4.69469e+07	7.21757e+06		2.71125e+07		2.78791e+07	2.82738e+07													3.8056e+07	5.64757e+07	5.02033e+07	7.21757e+06	2.71125e+07	2.80765e+07	5.02828e+07	2.26208e+07
6868	31364	-2.13924	0.0378727	7.92785e+08	0.334997	ABLIM1;ABLIM1;ABLIM1;ABLIM1;ABLIM1;ABLIM1	abLIM;abLIM iso2;abLIM iso2;abLIM iso2;abLIM iso5;abLIM iso2	%452;392;136;110;164;420	Actin-binding LIM protein 1	O14639;O14639-2;O14639-3;O14639-4;O14639-5;O14639-6	http://www.phosphosite.org/proteinAction.do?id=2684&showAllSites=true	87.6	STS*QGSINSPVYSR	2	781.846	40	64.02	6.52696e+08	609332096	8.28841e+08	8.48617e+08	1.12384e+09	6.93382e+08	3.62445e+08	3.61351e+08	3.71609e+08	3.50497e+08	3.66491e+08	3.22648e+08	5.98133e+08	7.78598e+08	4.78942e+08	5.2096e+08	5.3544e+08	529032896	2.5874e+09	3.12187e+09	3.24065e+09	3.38289e+09	2.48243e+09		6.31014e+08	8.38729e+08	9.08613e+08	3.61898e+08	3.61053e+08	3.4457e+08	7.92785e+08	3.5584e+08
27496	132305	-2.15493	0.0486632	6.92111e+09	0.119991	LRATD2	FAM84B	%283	Protein LRATD2	Q96KN1	http://www.phosphosite.org/proteinAction.do?id=12843&showAllSites=true	34.5	AAVLQELATHLHPAEPEEGDS*NVARTTPPPGRPPAPSSEEEDGEAVAH	5	1009.47	79	104.71	8.30141e+09	9840705536	4.80948e+09	4.72734e+09	6.92662e+09			4.29821e+09	2.66822e+09	2.84194e+09	2.6847e+09	2.92646e+09	2.23192e+09	2.44703e+09	2.48447e+09	2.1619e+09	2.98647e+09	2781983232	9.03779e+06	9.43317e+06	3.56211e+07	2.62541e+07	1.23209e+07		9.07106e+09	4.76841e+09	6.92662e+09	4.29821e+09	2.75508e+09	2.80558e+09	6.92111e+09	3.08391e+09
12392	57402	-2.15991	0.0392449	4.16238e+07	0.395078	OSBPL10	OSBPL10	%196, %201	Oxysterol-binding protein-related protein 10	Q9BXB5	http://www.phosphosite.org/proteinAction.do?id=12001&showAllSites=true	83.9	SLTLLPHGT*PNSAS*PCSQR	3	728.317	5	97.99	5.03754e+07	28375418	4.14892e+07	4.06683e+07		4.72108e+07	1.23969e+07	1.34301e+07	2.79463e+07			2.02427e+07													3.93754e+07	4.10788e+07	4.72108e+07	1.29135e+07	2.79463e+07	2.02427e+07	4.16238e+07	1.8504e+07
4075	18018	-2.17209	0.0243479	1.86797e+07	0.2469	ZNF580	ZNF580	%103	Zinc finger protein 580	Q9UK33	http://www.phosphosite.org/proteinAction.do?id=2617301&showAllSites=true	18.7	VFAS*PLR	2	435.218	4	80.07	2.28364e+07	16701998	1.46806e+07			2.04996e+07		1.26066e+07	4.68258e+06		6.49643e+06	9.24456e+06													1.97692e+07	1.46806e+07	2.04996e+07	1.26066e+07	4.68258e+06	7.87049e+06	1.86797e+07	8.25754e+06
17699	80421	-2.17801	0.0445467	1.11116e+08	0.209518	CDC5L	CDC5L	%385, %396	Cell division cycle 5-like protein	Q99459	http://www.phosphosite.org/proteinAction.do?id=3137&showAllSites=true	92.2	GGLNT*PLHESDFSGVT*PQR	3	724.643	27	93.82	7.26467e+07	94272400		1.84504e+08	8.82132e+07	1.15944e+08	4.02639e+07			8.89923e+07	3.82846e+07	2.84045e+07	4.42236e+07	4.59816e+07	2.01037e+08	1.97694e+08	3.38342e+07	54100640	7.01804e+08			2.52213e+09	1.00296e+09	7.03341e+08	8.34596e+07	1.84504e+08	1.02079e+08	4.02639e+07	8.89923e+07	3.33446e+07	1.11116e+08	4.89864e+07
25831	125714	-2.19484	0.0361184	1.85436e+08	0.483078	UNK	UNK	%385	RING finger protein unkempt homolog	Q9C0B0	http://www.phosphosite.org/proteinAction.do?id=6445&showAllSites=true	88	NSSLGSPSNLCGS*PPGSIR	3	656.294	54	85.03		172738160		1.68981e+08		2.14588e+08		9.63552e+07		8.09777e+07	4.84472e+07	9.87165e+07		9.44941e+07	1.29974e+08	9.02709e+07	1.98621e+07	24287298		1.57293e+06			1.22265e+08		172738160	1.68981e+08	2.14588e+08	9.63552e+07	8.09777e+07	7.35819e+07	1.85436e+08	8.11241e+07
20150	95117	-2.19645	0.00852348	2.00955e+08	0.344563	SPP1;SPP1;SPP1;SPP1;SPP1	osteopontin;osteopontin iso2;osteopontin iso2;osteopontin iso2;osteopontin iso5	%280;266;253;258;266	Osteopontin	P10451;P10451-2;P10451-3;P10451-4;P10451-5	http://www.phosphosite.org/proteinAction.do?id=7552&showAllSites=true	35.4	EFHSHEFHS*HEDMLVVDPK	4	600.758	10	72.66	1.41483e+08		1.78008e+08	2.9269e+08		1.91638e+08	3.37151e+07		1.13154e+08	1.04485e+08		1.00042e+08													1.41483e+08	2.35349e+08	1.91638e+08	3.37151e+07	1.08819e+08	1.00042e+08	2.00955e+08	8.78489e+07
16425	74833	-2.19793	0.0234104	1.61582e+08	0.210159	ITGB1	ITGB1	%783	Integrin beta-1	P05556	http://www.phosphosite.org/proteinAction.do?id=1721&showAllSites=true	88.4	WDTGENPIY*K	2	651.774	8	80.48	1.41623e+08	137700576	1.29842e+08	1.75168e+08	2.09831e+08	1.75327e+08	6.91908e+07	5.41312e+07	8.02255e+07	7.34404e+07	8.01012e+07	6.64458e+07													1.39662e+08	1.52505e+08	1.92579e+08	6.1661e+07	7.68329e+07	7.32735e+07	1.61582e+08	7.05891e+07
8786	40636	-2.20702	0.0275642	2.49311e+07	0.455234	HIST3H3;HIST1H3A;HIST2H3C;H3F3A;H3F3C	HIST3H3;H3;HIST2H3A/C/D;H3F3A;H3F3C	%58;%58;%58;%58;%57	Histone H3.1t	Q16695;P68431;Q71DI3;P84243;Q6NXT2	http://www.phosphosite.org/proteinAction.do?id=4859000&showAllSites=true	15.5	S*TELLIR	2	456.234	13	92.79	1.36474e+07	26604498	1.92502e+07	1.69913e+07	3.01261e+07	4.2967e+07		8.07458e+06	8.20502e+06	8.04559e+06	1.90613e+07			1.36469e+07	1.9237e+07	1.81036e+07	2.32956e+07			8.9169e+07	8.94863e+07	6.23496e+07	7.48138e+07		2.0126e+07	1.81208e+07	3.65466e+07	8.07458e+06	8.12531e+06	1.90613e+07	2.49311e+07	1.08466e+07
25881	125977	-2.21712	0.013663	6.48526e+07	0.227722	ADGRL2	ADGRL2	1135	Adhesion G protein-coupled receptor L2	O95490-4		132.2	KQS*ESSFISGDINSTSTLNQGLTSHGLR	3	1015.48	6	105.7	5.86574e+07	81173568	5.34533e+07	7.25432e+07	5.33587e+07	6.99294e+07	3.19373e+07	3.00919e+07	3.34905e+07		1.68262e+07														6.99155e+07	6.29983e+07	6.16441e+07	3.10146e+07	3.34905e+07	1.68262e+07	6.48526e+07	2.80865e+07
21191	100096	-2.22164	0.0296092	1.74011e+08	0.385746	GTF2F1	GTF2F1	%156	General transcription factor IIF subunit 1	P35269	http://www.phosphosite.org/proteinAction.do?id=8665&showAllSites=true	58.2	HRTLT*AEEAEEEWERR	4	531.239	36	67.21	1.54493e+08	162305728	2.09332e+08	1.58219e+08		1.85707e+08	3.71475e+07	6.50133e+07	5.66028e+07	5.56405e+07	1.20418e+08	1.16425e+08		8.54844e+07	5.71491e+07	5.68756e+07	6.52991e+07		2.6611e+08	3.03055e+08	1.42859e+08	2.29878e+08	1.28475e+08		1.584e+08	1.83775e+08	1.85707e+08	5.10804e+07	5.61216e+07	1.18421e+08	1.74011e+08	7.52077e+07
23636	112395	-2.22458	0.0114842	6.49205e+07	0.0864752	ZNF148	ZNF148	%627	Zinc finger protein 148	Q9UQR1	http://www.phosphosite.org/proteinAction.do?id=2975&showAllSites=true	88.9	TSQNDAYLNSPS*LNFVTDNQTLPNQPAFSSIDK	3	1236.24	5	138.19	5.00861e+07	53762712	7.32639e+07	7.43255e+07	7.32641e+07	6.48206e+07		1.76152e+07		4.21353e+07	2.4314e+07														5.19244e+07	7.37947e+07	6.90423e+07	1.76152e+07	4.21353e+07	2.4314e+07	6.49205e+07	2.80215e+07
23592	112218	-2.22538	0.00445797	6.59613e+07	0.177305	ZMYM2	ZNF198	%624	Zinc finger MYM-type protein 2	Q9UBW7	http://www.phosphosite.org/proteinAction.do?id=5992&showAllSites=true	154.8	FQALSMQSS*PNGQFVAPSDIQLK	3	858.408	39	131.22	5.55758e+07	55671016	8.07963e+07	6.27938e+07	6.92458e+07	7.16848e+07	1.57763e+07	1.96649e+07	3.043e+07	2.98862e+07	3.8487e+07	3.65193e+07	7.30016e+07		7.3307e+07	6.39758e+07	2.23576e+07	38535496	1.88737e+08	2.32538e+08	2.55572e+08	1.30146e+08		4.1561e+08	5.56234e+07	7.17951e+07	7.04653e+07	1.77206e+07	3.01581e+07	3.75031e+07	6.59613e+07	2.84606e+07
3764	16726	-2.23015	0.0094926	3.15452e+08	0.257892	PAWR	PAR-4	%163 or %162	PRKC apoptosis WT1 regulator protein	Q96IZ0	http://www.phosphosite.org/proteinAction.do?id=8332&showAllSites=true	36.5	RRST*GVVNIPAAECLDEYEDDEAGQK or RRS*TGVVNIPAAECLDEYEDDEAGQK	4	751.335	26	101.38 or 101.27	3.15501e+08	341443328	3.30409e+08	2.71203e+08	3.3199e+08	3.02167e+08	1.60617e+08	1.11072e+08	1.56602e+08	1.55502e+08	1.2956e+08	1.01559e+08	1.60675e+08		2.28365e+08	2.09567e+08		212459360	1.75816e+07	2.47897e+07	3.31024e+07	1.94696e+07	2.48478e+07	2.23685e+07	3.28472e+08	3.00806e+08	3.17079e+08	1.35845e+08	1.56052e+08	1.1556e+08	3.15452e+08	1.35819e+08
2790	12440	-2.23704	0.0355891	2.43236e+07	0.494633	BAIAP2	IRSp53 iso5	%509	Brain-specific angiogenesis inhibitor 1-associated protein 2	Q9UQB8-5	http://www.phosphosite.org/proteinAction.do?id=31070100&showAllSites=true	57.4	S*MSSADVEVARF	2	689.789	3	106.72	1.80053e+07	13945640	3.05711e+07	2.61694e+07	3.86371e+07	1.86133e+07	7.01462e+06		1.10168e+07	9.40022e+06	1.37747e+07	1.09952e+07													1.59755e+07	2.83703e+07	2.86252e+07	7.01462e+06	1.02085e+07	1.23849e+07	2.43236e+07	1.04403e+07
18042	82450	-2.23801	0.0167143	8.14712e+07	0.381313	PCF11	PCF11	%728	Pre-mRNA cleavage complex 2 protein Pcf11	O94913	http://www.phosphosite.org/proteinAction.do?id=5777&showAllSites=true	172.9	YEDSDKPFVDS*PASR	3	598.252	41	62.58	8.36319e+07	54492524	9.96935e+07	8.81762e+07	9.52654e+07	6.75678e+07	2.62127e+07	1.50792e+07	3.93308e+07		3.64918e+07	5.76574e+07													6.90622e+07	9.39348e+07	8.14166e+07	2.06459e+07	3.93308e+07	4.70746e+07	8.14712e+07	3.49544e+07
22877	108828	-2.26212	0.0291741	7.71059e+07	0.245362	SRFBP1	SRFBP1	%221	Serum response factor-binding protein 1	Q8NEF9	http://www.phosphosite.org/proteinAction.do?id=15592&showAllSites=true	48.6	DSVVSLESQKT*PADPK	3	594.284	25	65.6	8.93166e+07	76727808	8.68997e+07	8.9852e+07		4.27334e+07	3.96651e+07	3.61509e+07	5.01873e+07		2.20859e+07	1.55552e+07													8.30222e+07	8.83759e+07	4.27334e+07	3.7908e+07	5.01873e+07	1.88206e+07	7.71059e+07	3.27289e+07
24760	120900	-2.26522	0.040513	3.55907e+07	0.480519	PLEKHG2;PLEKHG2	PLEKHG2;PLEKHG2 iso2	%466;466	Pleckstrin homology domain-containing family G member 2	Q9H7P9;Q9H7P9-2	http://www.phosphosite.org/proteinAction.do?id=16297&showAllSites=true	147.9	RNT*APSPGPSVIR	3	477.908	19	58.42	2.91153e+07	59083352	3.43186e+07		3.66634e+07	1.8773e+07		2.24606e+07		7.49516e+06		1.53034e+07													4.40993e+07	3.43186e+07	2.77182e+07	2.24606e+07	7.49516e+06	1.53034e+07	3.55907e+07	1.50864e+07
1186	5540	-2.27571	0.0452295	4.64306e+08	0.165805	GRB14;GRB14	GRB14;GRB14 iso 2	%419;332	Growth factor receptor-bound protein 14	Q14449;Q14449-2	http://www.phosphosite.org/proteinAction.do?id=10891&showAllSites=true	60.9	LGTHGS*PTASSQSSATNMAIHR	3	764.346	38	53.72		461212224	3.19428e+08	3.60728e+08	6.59262e+08	5.20899e+08	2.04312e+08	2.41892e+08	1.42057e+08	1.77963e+08	2.13302e+08														461212224	3.40078e+08	5.9008e+08	2.23102e+08	1.6001e+08	2.13302e+08	4.64306e+08	1.95905e+08
23716	112677	-2.28606	0.0294365	7.12496e+07	0.425916	ZNF444;ZNF444	ZNF444;ZNF444 iso 2	%232, %235;231, 234	Zinc finger protein 444	Q8N0Y2;Q8N0Y2-2	http://www.phosphosite.org/proteinAction.do?id=2617272&showAllSites=true	35.2	HRDTHPGS*PGS*PGPALRPLPAR	4	609.039	12	60.28	7.84131e+07	72020536	4.87134e+07			8.58512e+07	3.59872e+07		3.0087e+07	1.61591e+07	3.74721e+07														7.52168e+07	4.87134e+07	8.58512e+07	3.59872e+07	2.31231e+07	3.74721e+07	7.12496e+07	2.99264e+07
19897	93344	-2.28678	0.00600942	1.33127e+08	0.256711	SRSF9	SFRS9	%204, %211, %216 or %204, %208, %216	Serine/arginine-rich splicing factor 9	Q13242	http://www.phosphosite.org/proteinAction.do?id=5882&showAllSites=true	25.5	GRDS*PYQSRGS*PHYFS*PFRPY or GRDS*PYQS*RGSPHYFS*PFRPY	4	686.024	41	112.12 or 112.09	1.40452e+08	104403264		1.11112e+08	1.60479e+08	1.49186e+08	6.46358e+07	4.9248e+07	4.79171e+07	3.31937e+07	7.39116e+07	6.64835e+07	6.23642e+07	7.9431e+07	9.38495e+07	7.40762e+07	6.66361e+07	54882240		4.71374e+06	5.84708e+06		1.3132e+07		1.22428e+08	1.11112e+08	1.54833e+08	5.69419e+07	4.05554e+07	7.01976e+07	1.33127e+08	5.58983e+07
17972	82052	-2.28762	0.0186281	8.85807e+07	0.378835	MEPCE	BCDIN3	%101	7SK snRNA methylphosphate capping enzyme	Q7L2J0	http://www.phosphosite.org/proteinAction.do?id=4475&showAllSites=true	74.3	GGGPQAQSHGEARLS*DPPGR	3	685.312	22	40.77		56878096	8.95445e+07	7.54148e+07	1.39904e+08	8.11627e+07		1.74154e+07	4.5931e+07	2.65224e+07	4.64753e+07	4.95582e+07													56878096	8.24796e+07	1.10533e+08	1.74154e+07	3.62267e+07	4.80168e+07	8.85807e+07	3.71805e+07
9620	44911	-2.29174	0.0304491	1.73611e+08	0.444088	CHD1;CHD1	CHD-1;CHD-1 iso2	%1677;%1677	Chromodomain-helicase-DNA-binding protein 1	O14646;O14646-2	http://www.phosphosite.org/proteinAction.do?id=2594&showAllSites=true	196.6	ASSSGPRS*PLDQR	3	479.888	84	36.69	6.20775e+07	118911088	2.3455e+08	2.0838e+08	2.67185e+08	1.50559e+08	2.77582e+07	2.28564e+07	9.87651e+07	1.15384e+08	8.11287e+07	9.05441e+07	3.1808e+08	3.5285e+08	4.04748e+08	4.62214e+08	3.15085e+08			1.58258e+06			9.09394e+07	8.40051e+07	9.04943e+07	2.21465e+08	2.08872e+08	2.53073e+07	1.07074e+08	8.58364e+07	1.73611e+08	7.27394e+07
24562	120080	-2.29754	0.0281907	5.53163e+07	0.370568	APC;APC;APC	APC;APC iso2;APC iso2	%987;886;969	Adenomatous polyposis coli protein	P25054;P25054-2;P25054-3	http://www.phosphosite.org/proteinAction.do?id=3867&showAllSites=true	311.5	PSIESYS*EDDESK	2	783.298	31	56.16	4.42736e+07	46657424	5.80129e+07	5.70162e+07	7.42712e+07	5.16664e+07	2.98621e+07	1.81924e+07	2.50208e+07	1.9186e+07	1.7138e+07	2.93085e+07	7.81216e+07		1.04021e+08	1.00561e+08	4.16261e+07	70195184		7.08248e+07		5.20403e+07	1.00996e+08		4.54655e+07	5.75146e+07	6.29688e+07	2.40272e+07	2.21034e+07	2.32233e+07	5.53163e+07	2.3118e+07
21696	103039	-2.30365	0.00536464	1.11963e+08	0.173305	MED12L;MED12L;MED12L;MED12L	MED12L;MED12L iso 2;MED12L iso 3;MED12L iso 4	%637;%637;%637;%637	Mediator of RNA polymerase II transcription subunit 12-like protein	Q86YW9;Q86YW9-2;Q86YW9-3;Q86YW9-4	http://www.phosphosite.org/proteinAction.do?id=21607&showAllSites=true	240	GDLSVTASTRPRS*PVGENADEHYSK	4	689.069	5	55.77	1.14864e+08	123894992	1.41928e+08	1.1094e+08	8.28534e+07	9.72963e+07	4.95563e+07	4.07464e+07		6.52281e+07	3.11402e+07														1.1938e+08	1.26434e+08	9.00748e+07	4.51513e+07	6.52281e+07	3.11402e+07	1.11963e+08	4.66677e+07
9541	44573	-2.30625	0.0320007	8.97673e+08	0.251183	BCKDHA;BCKDHA	BCKDH E1-alpha;BCKDH E1-alpha iso 2	%347;350	2-oxoisovalerate dehydrogenase subunit alpha, mitochondrial	P12694;P12694-2	http://www.phosphosite.org/proteinAction.do?id=3410&showAllSites=true	50.4	IGHHSTSDDSSAYRS*VDEVNYWDK	4	712.802	52	76.1	7.26755e+08	1040674176	1.0091e+09	9.37122e+08	7.37814e+08	9.34576e+08	3.04041e+08	3.35884e+08	3.06976e+08	3.05713e+08	5.26747e+08	4.63081e+08	5.9667e+08	5.70967e+08	4.79363e+08	4.46451e+08	4.58952e+08	378954112	3.18137e+08	3.09621e+08	2.37045e+08	2.72719e+08	1.23334e+08	2.22354e+08	8.83715e+08	9.73111e+08	8.36195e+08	3.19963e+08	3.06344e+08	4.94914e+08	8.97673e+08	3.7374e+08
3744	16609	-2.31343	0.0485185	1.76962e+08	0.447547	MAP1S;MAP1S	BPY2-IP1;BPY2-IP1 iso 2	%729;703	Microtubule-associated protein 1S	Q66K74;Q66K74-2	http://www.phosphosite.org/proteinAction.do?id=6252&showAllSites=true	112.1	RS*ASPHDVDLCLVSPCEFEHRK	5	544.648	22	89.22	2.15353e+08	414760384	6.31654e+07	6.41439e+07	1.64645e+08	1.39705e+08	1.89055e+08		7.46373e+06		2.38261e+07														3.15056e+08	6.36546e+07	1.52175e+08	1.89055e+08	7.46373e+06	2.38261e+07	1.76962e+08	7.34484e+07
24055	115246	-2.32886	0.0130896	7.99102e+09	0.0919379	EIF4EBP2	4E-BP2	%37, %45 or %34, %44 or %34, %46	Eukaryotic translation initiation factor 4E-binding protein 2	Q13542	http://www.phosphosite.org/proteinAction.do?id=2626&showAllSites=true	12.9	TVAISDAAQLPHDYCTT*PGGTLFST*TPGGTRIIYDRK or TVAISDAAQLPHDY*CTTPGGTLFS*TTPGGTRIIYDRK or TVAISDAAQLPHDY*CTTPGGTLFSTT*PGGTRIIYDRK	4	1035.98	57	107.44 or 107.46 or 107.49	7.60961e+09	8038341632	7.76942e+09	6.82091e+09	9.33059e+09	8.37728e+09	3.07004e+09	3.4491e+09	3.25104e+09	3.68061e+09	3.2892e+09	3.0283e+09	1.98446e+10	1.90266e+10	1.83671e+10	2.25504e+10	1.88409e+10	23744581632	1.97665e+07	1.24685e+07		2.36398e+07		5.21437e+06	7.82398e+09	7.29516e+09	8.85393e+09	3.25957e+09	3.46583e+09	3.15875e+09	7.99102e+09	3.29471e+09
15859	72304	-2.33371	0.0434921	3.68675e+07	0.281868	LMTK2	Lmr2	561	Serine/threonine-protein kinase LMTK2	Q8IWU2	http://www.phosphosite.org/proteinAction.do?id=827&showAllSites=true	164.8	SGS*NLELDYPPALLTTDMDNPER	3	876.723	4	147.13	3.07284e+07	20515032	4.28262e+07	3.94249e+07		5.08429e+07	4.39412e+06	5.91441e+06	4.09482e+06		3.04936e+07	3.09477e+07													2.56217e+07	4.11256e+07	5.08429e+07	5.15427e+06	4.09482e+06	3.07206e+07	3.68675e+07	1.51689e+07
24683	120605	-2.33656	0.0102572	5.00589e+08	0.251147	KANK1;KANK1	ANKRD15;ANKRD15 iso2	%186;28	KN motif and ankyrin repeat domain-containing protein 1	Q14678;Q14678-2	http://www.phosphosite.org/proteinAction.do?id=16111&showAllSites=true	147.2	LAS*FGGMGTTSSLPSFVGSGNHNPAK	3	867.732	38	122.25	4.55188e+08	360999744	6.37678e+08	4.45346e+08	5.43785e+08	5.60536e+08	1.53846e+08	1.47753e+08	2.04637e+08	1.69616e+08	2.87709e+08	2.70722e+08													4.08094e+08	5.41512e+08	5.52161e+08	1.508e+08	1.87127e+08	2.79215e+08	5.00589e+08	2.05714e+08
7963	36615	-2.34129	0.00458766	3.33283e+08	0.301433	MAPT;MAPT;MAPT;MAPT;MAPT;MAPT;MAPT;MAPT	Tau;Tau iso2;Tau iso3;Tau iso4;Tau iso5;Tau iso6;Tau iso7;Tau iso8	%498;123;87;152;%181;%123;152;%181	Microtubule-associated protein tau	P10636;P10636-2;P10636-3;P10636-4;P10636-5;P10636-6;P10636-7;P10636-8	http://www.phosphosite.org/proteinAction.do?id=1060&showAllSites=true	78.9	TPPAPKT*PPSSGEPPK	3	556.606	23	43.28	3.62496e+08	308777536	3.29573e+08	3.2098e+08	3.63505e+08	3.14368e+08	1.7698e+08	1.14791e+08	1.56117e+08	1.39132e+08	1.12818e+08	1.20266e+08													3.35637e+08	3.25277e+08	3.38937e+08	1.45885e+08	1.47624e+08	1.16542e+08	3.33283e+08	1.36684e+08
22377	106270	-2.34621	0.0234706	9.58012e+08	0.16705	POU3F3;POU3F4	Oct8;Oct9	%393;%265	POU domain, class 3, transcription factor 3	P20264;P49335	http://www.phosphosite.org/proteinAction.do?id=15500516&showAllSites=true	50.3	WLEEADSSTGS*PTSIDK	2	951.904	18	89.3	7.38472e+08	747610816	1.20365e+09	9.49331e+08	1.15638e+09	9.52635e+08		3.51815e+08		4.0134e+08		4.23051e+08													7.43041e+08	1.07649e+09	1.05451e+09	3.51815e+08	4.0134e+08	4.23051e+08	9.58012e+08	3.92069e+08
24686	120616	-2.3781	0.0132195	2.11238e+08	0.236446	KANK1;KANK1	ANKRD15;ANKRD15 iso2	%881;723	KN motif and ankyrin repeat domain-containing protein 1	Q14678;Q14678-2	http://www.phosphosite.org/proteinAction.do?id=16111&showAllSites=true	147.2	SAS*TEELRNPDFQK	3	567.921	52	64.34	2.20923e+08	157631808	2.84162e+08	2.19734e+08	1.94503e+08	1.90477e+08	6.71494e+07	6.76993e+07	1.16041e+08	8.46722e+07		9.08916e+07													1.89278e+08	2.51948e+08	1.9249e+08	6.74243e+07	1.00357e+08	9.08916e+07	2.11238e+08	8.52907e+07
24810	121267	-2.38553	0.0439983	1.06755e+09	0.151719	RB1	Rb	%788	Retinoblastoma-associated protein	P06400	http://www.phosphosite.org/proteinAction.do?id=452&showAllSites=true	106.1	TNILQYASTRPPTLSPIPHIPRS*PYK	4	757.651	59	116.37	1.03662e+09	993037056	1.20052e+09	1.22094e+09	1.08191e+09	8.72264e+08	3.78728e+08	3.48767e+08	3.38606e+08	3.41478e+08	5.98494e+08	5.72103e+08	9.47579e+08	9.55126e+08	3.61517e+08		9.62957e+08	954794112	6.70556e+08			3.19776e+08		1.31303e+09	1.01483e+09	1.21073e+09	9.77088e+08	3.63747e+08	3.40042e+08	5.85298e+08	1.06755e+09	4.29696e+08
16958	77174	-2.39929	0.0283631	5.4701e+08	0.127626	PKP2;PKP2	plakophilin 2;plakophilin 2 iso2	%151, %154;151, 154	Plakophilin-2	Q99959;Q99959-2	http://www.phosphosite.org/proteinAction.do?id=6853&showAllSites=true	97.4	RLEIS*PDS*SPERAHYTHSDYQYSQR	4	796.34	21	65.45	7.07557e+08	702621696	3.7534e+08	4.49806e+08		4.99728e+08	2.97227e+08		1.807e+08	1.86605e+08	2.03961e+08	2.26072e+08													7.05089e+08	4.12573e+08	4.99728e+08	2.97227e+08	1.83652e+08	2.15017e+08	5.4701e+08	2.18913e+08
18377	84370	-2.40018	0.0420627	3.04892e+08	0.428029	TSEN2;TSEN2;TSEN2;TSEN2	SEN2;SEN2 iso 2;SEN2 iso 3;SEN2 iso 5	%215;%215;%215;%215	tRNA-splicing endonuclease subunit Sen2	Q8NCE0;Q8NCE0-2;Q8NCE0-3;Q8NCE0-5	http://www.phosphosite.org/proteinAction.do?id=10708&showAllSites=true	53.2	SVREDAS*PLPHVCCCK	3	665.614	28	59.69	3.18071e+08	411331072		1.71982e+08	4.05828e+08	2.17247e+08		1.74215e+08	5.99705e+07	3.48737e+07		2.1883e+08		2.1943e+08		1.45717e+08	6.92163e+07	108944032	1.64039e+09	3.15203e+09		2.42543e+07	4.52762e+08		3.64701e+08	1.71982e+08	3.11537e+08	1.74215e+08	4.74221e+07	2.1883e+08	3.04892e+08	1.21972e+08
17000	77321	-2.40027	0.0462317	1.40401e+08	0.356591	POM121;POM121C;POM121;POM121;POM121C;POMZP3;POMZP3	POM121;POM121C;POM121 iso2;POM121 iso2;POM121C iso 2;POMZP3;POMZP3 iso 5	%298;%275;33;33;33;%33;%33	Nuclear envelope pore membrane protein POM 121	Q96HA1;A8CG34;Q96HA1-2;Q96HA1-3;A8CG34-2;Q6PJE2;Q6PJE2-5	http://www.phosphosite.org/proteinAction.do?id=5322700&showAllSites=true	127.6	SAIPEQIISSTLSS*PSSNAPDPCAK	3	879.742	22	121.81	6.34157e+07	81421360	2.40569e+08	1.73867e+08	1.7726e+08	1.0587e+08	2.43384e+07	2.68795e+07	1.09727e+08	9.37873e+07	4.11702e+07	4.10887e+07													7.24185e+07	2.07218e+08	1.41565e+08	2.5609e+07	1.01757e+08	4.11294e+07	1.40401e+08	5.61652e+07
21657	102846	-2.40375	0.0016761	8.15142e+08	0.106927	MECOM;MECOM;MECOM;MECOM;MECOM;MECOM;MECOM	EVI1;EVI1 iso3;EVI1 iso3;EVI1 iso4;EVI1 iso3;EVI1 iso6;EVI1 iso3	726;538;726;603;538;539;726	Histone-lysine N-methyltransferase MECOM	Q03112;Q03112-1;Q03112-3;Q03112-4;Q03112-5;Q03112-6;Q03112-8	http://www.phosphosite.org/proteinAction.do?id=22774&showAllSites=true	138	MEPQS*PGEVK	2	591.249	35	45.88	7.87567e+08	763683904	8.31296e+08	8.20091e+08	8.58282e+08	8.2993e+08	3.32296e+08	3.04375e+08	3.01328e+08	2.97362e+08	3.86314e+08	3.32003e+08	6.56433e+07	6.05526e+07	4.8967e+07	3.65169e+07	2.81018e+08			1.63079e+08	2.35686e+08		3.29033e+07		7.75625e+08	8.25694e+08	8.44106e+08	3.18335e+08	2.99345e+08	3.59159e+08	8.15142e+08	3.25613e+08
2044	9115	-2.41104	0.00205111	6.22783e+07	0.432793	SORBS2;SORBS2;SORBS2	ArgBP2 iso9;ArgBP2 iso8;ArgBP2 iso8	%14;14;28	Sorbin and SH3 domain-containing protein 2	O94875-9;O94875-1;O94875-1	http://www.phosphosite.org/proteinAction.do?id=41351913&showAllSites=true	71.6	RVQSS*PNLLAAGR	3	483.584	15	72.43	6.45635e+07	36135472	7.2424e+07	7.71915e+07	7.94507e+07	4.39046e+07	1.54025e+07	1.78312e+07	3.59792e+07		1.90142e+07	3.57843e+07	1.40008e+08	2.14145e+08	1.3919e+08	1.52333e+08	1.39382e+08	117913632	1.26864e+08	1.46482e+08	1.17005e+08	1.24135e+08	2.13538e+07	1.44177e+07	5.03495e+07	7.48077e+07	6.16777e+07	1.66169e+07	3.59792e+07	2.73992e+07	6.22783e+07	2.48023e+07
9493	44372	-2.41549	0.0450707	2.28859e+09	0.279683	ASMTL;ASMTL;ASMTL	ASMTL;ASMTL iso2;ASMTL iso2	%239;223;181	Probable bifunctional dTTP/UTP pyrophosphatase/methyltransferase protein	O95671;O95671-2;O95671-3	http://www.phosphosite.org/proteinAction.do?id=14516&showAllSites=true	68.8	HDSIPAADTFEDLS*DVEGGGSEPTQR	3	937.398	67	106.17	2.17628e+09	2293614592	2.04589e+09	1.87258e+09	3.19994e+09	2.14324e+09	1.06486e+09	1.02792e+09	9.6387e+08	1.00342e+09	7.32108e+08	6.66324e+08	7.00183e+08	6.11828e+08	7.46262e+08	7.73473e+08	7.87707e+08	851460992		2.44191e+08	1.85833e+07		1.85742e+07	3.22179e+07	2.23495e+09	1.95924e+09	2.67159e+09	1.04639e+09	9.83645e+08	6.99216e+08	2.28859e+09	9.09749e+08
6985	31952	-2.41651	0.0361838	1.57305e+07	0.130532	CDC42EP4;CDC42EP4	CDC42EP4;CDC42EP4 iso 2	%344;274	Cdc42 effector protein 4	Q9H3Q1;Q9H3Q1-2	http://www.phosphosite.org/proteinAction.do?id=9331&showAllSites=true	38	EFS*FMDEEEEDEIRV	2	992.382	11	142.07		10846241	1.21853e+07	1.1171e+07	2.42763e+07	2.01736e+07		3.76172e+06	4.45173e+06	3.83508e+06	9.27998e+06	9.9238e+06													10846241	1.16781e+07	2.2225e+07	3.76172e+06	4.14341e+06	9.60189e+06	1.57305e+07	6.25046e+06
24354	118556	-2.41967	0.032299	4.47786e+07	0.244277	RPL24	RPL24	%149	60S ribosomal protein L24	P83731	http://www.phosphosite.org/proteinAction.do?id=9206&showAllSites=true	17.8	IVKPVKVS*APR	3	425.251	30	52.42	3.41568e+07		5.03014e+07	6.24965e+07	3.69915e+07	3.99468e+07	4.9288e+06	4.82165e+06	3.20181e+07		1.94734e+07	2.76053e+07		2.31061e+07	3.56321e+07	3.55362e+07		23877014	5.27375e+07	3.75806e+07	9.30238e+07		3.55915e+07		3.41568e+07	5.6399e+07	3.84692e+07	4.87522e+06	3.20181e+07	2.35393e+07	4.47786e+07	1.77694e+07
14793	67931	-2.42019	0.0305465	2.97849e+08	0.284473	KSR1;KSR1;KSR1;KSR1	KSR;KSR iso2;KSR iso 3;KSR iso4	%406;406;269;269	Kinase suppressor of Ras 1	Q8IVT5;Q8IVT5-2;Q8IVT5-3;Q8IVT5-4	http://www.phosphosite.org/proteinAction.do?id=2001&showAllSites=true	102.1	RTES*VPSDINNPVDR	3	593.607	72	66.24	2.41449e+08	243271424	3.09376e+08	3.49652e+08	3.86377e+08	2.56967e+08	1.50213e+08	1.03672e+08	1.22578e+08	1.09558e+08	9.94513e+07	1.23545e+08	1.37402e+09	1.74186e+09	1.26745e+09	1.80049e+09	1.37007e+09	1461881344	1.95482e+08	2.66164e+08	2.04905e+08	2.72358e+08	2.26985e+08	4.31386e+08	2.4236e+08	3.29514e+08	3.21672e+08	1.26943e+08	1.16068e+08	1.11498e+08	2.97849e+08	1.1817e+08
14034	64715	-2.42119	0.0228606	1.43815e+08	0.364082	USP32	USP32	%1372, %1376 or %1371, %1376	Ubiquitin carboxyl-terminal hydrolase 32	Q8NFA0	http://www.phosphosite.org/proteinAction.do?id=5924&showAllSites=true	181.5	SPSSLSANIISS*PKGS*PSSSRK or SPSSLSANIIS*SPKGS*PSSSRK	3	778.696	9	73.14 or 73.19	2.21512e+08	186398800	1.17468e+08	6.93682e+07		1.24325e+08	9.07645e+07	1.46481e+08	3.14602e+07	3.45203e+07	2.23654e+07	1.66114e+07	6.94765e+07	6.56058e+07	4.36069e+07	6.13076e+07	1.39188e+08	107511264	8.03626e+06		3.30359e+08			1.63334e+08	2.03955e+08	9.34183e+07	1.24325e+08	1.18623e+08	3.29903e+07	1.94884e+07	1.43815e+08	5.70338e+07
22021	104554	-2.42485	0.017757	6.86627e+07	0.24469	NCOR2;NCOR2;NCOR2	SMRT;SMRT iso4;SMRT iso5	%1595, %1609;1578, 1592;1578, 1592	Nuclear receptor corepressor 2	Q9Y618;Q9Y618-4;Q9Y618-5	http://www.phosphosite.org/proteinAction.do?id=6024&showAllSites=true	273.5	EIAKS*PHSTVPEHHPHPIS*PYEHLLR	5	634.502	10	75.27	5.90356e+07	83268000	8.48119e+07	7.91983e+07	5.53461e+07	5.03165e+07	2.27413e+07	3.22572e+07	3.01891e+07	3.0015e+07		2.07428e+07													7.11518e+07	8.20051e+07	5.28313e+07	2.74992e+07	3.01021e+07	2.07428e+07	6.86627e+07	2.71891e+07
17714	80476	-2.42884	0.0380366	3.55756e+08	0.493245	CLASRP;CLASRP;CLASRP	SFRS16;SFRS16 iso 3;SFRS16 iso 4	%285;%285;223	CLK4-associating serine/arginine rich protein	Q8N2M8;Q8N2M8-3;Q8N2M8-4	http://www.phosphosite.org/proteinAction.do?id=2966&showAllSites=true	77.1	KIS*PPSYAR	2	549.771	160	57.66	2.1808e+08		6.90273e+08	5.04034e+08	1.35596e+08	2.30797e+08	7.13017e+07	3.44262e+07		3.78771e+08	7.80656e+07		1.51257e+08		7.9409e+07	4.12875e+07		277931520	5.79557e+08	3.12482e+08		9.03587e+08	5.62115e+08		2.1808e+08	5.97153e+08	1.83197e+08	5.2864e+07	3.78771e+08	7.80656e+07	3.55756e+08	1.40641e+08
27787	133512	-2.42944	0.0212123	1.04601e+08	0.300139	MTCL1;MTCL1;MTCL1;MTCL1	SOGA2;SOGA2 iso2;SOGA2 iso 3;SOGA2 iso4	%1588;1228;1269;594	Microtubule cross-linking factor 1	Q9Y4B5;Q9Y4B5-2;Q9Y4B5-3;Q9Y4B5-4	http://www.phosphosite.org/proteinAction.do?id=13456&showAllSites=true	209.4	RPLDSPLCTSLGFAS*PLHSLEMSK	3	908.436	18	133.8	1.04541e+08	103229040		7.88209e+07	1.21356e+08	1.15059e+08	4.10147e+07	2.66535e+07	2.91886e+07	3.96873e+07	7.0165e+07		3.12453e+07	6.11824e+07	6.51532e+07	3.44154e+07	4.59266e+07	22602878	1.64525e+07	2.76539e+07	1.87761e+07	9.80195e+06	2.39677e+07		1.03885e+08	7.88209e+07	1.18208e+08	3.38341e+07	3.4438e+07	7.0165e+07	1.04601e+08	4.13418e+07
[truncated: 169 more rows]
[truncated: 15 more columns]

## Sheet: Table S3
Table S3: Total proteins with significantly (p<0.05) different levels in JHUEM-1 CRISPR edited FBXW7 mutation-corrected cells (Clone 2B1) compared to FBXW7 R505C mutant parental cells with ≥+/- 2.0 average fold change.
[truncated: 2,196 more rows]
[truncated: 35 more columns]

[truncated: 8 more sheets: Table S4, Table S5, Table S6, Table S7, Table S8, Table S9, Table S10, Table S11]
